# Supplementary material for: Macrophage-Derived Extracellular Vesicles Induce Long-Lasting Immunity Against Hepatitis C Virus Which Is Blunted by Polyunsaturated Fatty Acids
Source: Front Immunol. 2018 Apr 12;9:723. doi: 10.3389/fimmu.2018.00723 (PMC5906748; doi:10.3389/fimmu.2018.00723)
Supplement: Supplementary file 1 [file Table_1.XLS]

## Sheet: Tabelle1
	target_id	pval	qval	b	se_b	mean_obs	var_obs	tech_var	sigma_sq	smooth_sigma_sq	final_sigma_sq
1	NONHSAT222356.1	3.34702e-07	0.0218127	0.857564	0.168058	5.09578	0.254517	0.00885018	0.0335151	0.0067146	0.0335151
2	NONHSAT222428.1	4.05147e-07	0.0218127	1.16401	0.229744	3.99093	0.457946	0.0617073	0.00263489	0.0174664	0.0174664
4	NONHSAT149686.1	1.0683e-06	0.0308751	-5.04228	1.03355	1.83045	7.72826	1.34043	-1.21432	0.261899	0.261899
3	NONHSAT135785.2	1.14694e-06	0.0308751	1.14366	0.235099	5.96168	0.458715	0.00288572	0.0800219	0.00366859	0.0800219
5	NONHSAT176513.1	8.545e-06	0.184022	4.92532	1.10655	2.85056	7.72684	1.78743	-1.22592	0.0492567	0.0492567
6	NONHSAT222409.1	1.9487e-05	0.34972	0.827772	0.193826	4.16833	0.250645	0.0211269	0.0352261	0.0148477	0.0352261
7	NONHSAT167053.1	3.02488e-05	0.465305	-4.53395	1.08686	1.57438	6.39055	1.31423	-1.0348	0.457683	0.457683
10	NONHSAT119518.2	4.26242e-05	0.475477	4.41541	1.07883	1.51461	5.86972	1.22568	-1.19945	0.520134	0.520134
8	NONHSAT005892.2	4.74699e-05	0.475477	-3.17591	0.780753	1.3461	3.31147	0.171587	0.18536	0.742776	0.742776
9	NONHSAT079991.2	5.0518e-05	0.475477	-4.67051	1.1523	1.64211	6.80221	1.5961	-1.27344	0.395579	0.395579
11	NONHSAT135796.2	5.1149e-05	0.475477	1.23671	0.305337	6.79629	0.570712	0.00146817	0.138378	0.0025225	0.138378
12	NONHSAT222414.1	5.29888e-05	0.475477	0.859784	0.212711	3.84827	0.276064	0.0278728	0.0399959	0.0199418	0.0399959
13	NONHSAT222417.1	8.3526e-05	0.69184	4.18373	1.06347	2.43924	6.60823	1.43863	0.25781	0.07766	0.25781
14	NONHSAT172486.1	0.000116863	0.888516	-4.16955	1.08227	1.39163	5.44624	1.08191	-0.793548	0.675035	0.675035
15	NONHSAT207036.1	0.000123774	0.888516	3.60697	0.939675	2.03706	4.96265	0.740523	0.58396	0.166417	0.58396
94351	NONHSAT208560.1	0.000224425	0.999999	-5.06203	1.3719	1.85701	7.87046	2.5762	-2.34719	0.246954	0.246954
51113	NONHSAT156238.1	0.000226722	0.999999	-3.62065	0.981947	1.11718	3.95464	0.253742	-0.226345	1.19259	1.19259
7126	NONHSAT022760.2	0.000227375	0.999999	3.77108	1.02295	1.19239	4.3682	0.547458	-0.420106	1.02218	1.02218
37289	NONHSAT119517.2	0.00022747	0.999999	-4.19074	1.13682	1.40222	5.27678	1.2784	-1.26829	0.660131	0.660131
90297	NONHSAT203674.1	0.000245543	0.999999	-0.536621	0.146343	4.15756	0.103211	0.0171309	0.00389638	0.0149936	0.0149936
47827	NONHSAT152416.1	0.000311958	0.999999	4.44694	1.23349	1.53033	5.9713	1.7793	-1.73089	0.502956	0.502956
8426	NONHSAT030379.2	0.000406025	0.999999	3.54218	1.00171	1.07794	3.83095	0.213367	-0.129808	1.29176	1.29176
42668	NONHSAT131921.2	0.000438468	0.999999	-3.164	0.899943	1.61907	3.67682	0.79911	0.0428251	0.415736	0.415736
49085	NONHSAT153897.1	0.000450854	0.999999	0.577538	0.164617	3.96366	0.10908	0.0227357	-0.0114669	0.0179124	0.0179124
33333	NONHSAT101088.2	0.00047928	0.999999	-0.873568	0.250157	3.19428	0.266897	0.0574418	-0.00999122	0.0364262	0.0364262
40526	NONHSAT125226.2	0.000601914	0.999999	4.07561	1.18797	1.34466	4.98805	1.37186	-1.36578	0.745028	0.745028
50299	NONHSAT155225.1	0.000604918	0.999999	4.48748	1.30853	1.58205	6.29362	2.11817	-1.80269	0.450209	0.450209
9832	NONHSAT032696.2	0.000606449	0.999999	-0.977847	0.285194	2.91113	0.298113	0.0757397	-0.061668	0.0462634	0.0462634
14219	NONHSAT048052.2	0.000617918	0.999999	2.62273	0.766067	1.3706	2.76757	0.174719	0.705237	0.705569	0.705569
7635	NONHSAT025983.2	0.000675252	0.999999	-1.23369	0.36291	2.24434	0.46732	0.0882287	-0.0748251	0.109327	0.109327
73689	NONHSAT183462.1	0.000768918	0.999999	3.50676	1.04252	1.06023	3.70304	0.291239	-0.273949	1.33902	1.33902
56730	NONHSAT162967.1	0.000788702	0.999999	-0.847926	0.252605	3.11034	0.273335	0.0566382	0.0154128	0.0390757	0.0390757
40525	NONHSAT125225.2	0.000803839	0.999999	-3.98003	1.18755	1.31514	4.78074	1.32293	-1.28726	0.792482	0.792482
67474	NONHSAT175730.1	0.000839228	0.999999	-0.544928	0.163176	4.17253	0.0941823	0.0251483	-0.0187756	0.0147911	0.0147911
1873	NONHSAT010556.2	0.00088787	0.999999	-0.721108	0.21695	3.35117	0.202043	0.039217	0.0183384	0.031384	0.031384
50857	NONHSAT155921.1	0.000916403	0.999999	-0.709361	0.213985	3.90598	0.187687	0.0497869	-0.00387584	0.0188972	0.0188972
23701	NONHSAT072427.2	0.000956074	0.999999	-4.49254	1.36008	1.55314	6.08385	2.29572	-2.25949	0.479008	0.479008
83712	NONHSAT195874.1	0.000978757	0.999999	3.58932	1.08881	1.10151	4.0032	0.546971	-0.374186	1.23128	1.23128
106045	NONHSAT222393.1	0.00107377	0.999999	0.751287	0.22972	4.25371	0.190394	0.0654116	-0.0390816	0.0137452	0.0137452
106516	NONHSAT223081.1	0.00110081	0.999999	3.91368	1.19926	1.26369	4.66016	1.27527	-1.1939	0.882079	0.882079
77243	NONHSAT187886.1	0.00113209	0.999999	0.780573	0.239773	3.1355	0.229634	0.0479504	0.0106072	0.0382866	0.0382866
30843	NONHSAT094894.2	0.00113772	0.999999	3.68145	1.13134	1.14758	4.11699	0.799197	-0.735378	1.12072	1.12072
82574	NONHSAT194340.1	0.00114774	0.999999	-4.20471	1.29314	1.40921	5.54309	1.85782	-1.55879	0.650481	0.650481
64046	NONHSAT171658.1	0.00120847	0.999999	0.276709	0.0854866	5.32714	0.0253258	0.00534254	-0.00239829	0.00561939	0.00561939
85043	NONHSAT197476.1	0.00127437	0.999999	-0.676472	0.209974	3.40731	0.18511	0.03634	0.0234418	0.0297937	0.0297937
89534	NONHSAT202743.1	0.00128259	0.999999	-0.436886	0.135685	5.02583	0.0617618	0.0205161	-0.0148899	0.00709965	0.00709965
86709	NONHSAT199416.1	0.00130254	0.999999	-0.951328	0.295864	2.84772	0.357127	0.0818915	0.0251332	0.0494121	0.0494121
1100	NONHSAT006091.2	0.00135705	0.999999	4.11335	1.28396	1.36849	5.46384	1.76414	-1.27922	0.708702	0.708702
20810	NONHSAT065994.2	0.00148346	0.999999	0.228851	0.0720132	5.9787	0.0201434	0.00414659	0.00139289	0.00363225	0.00363225
43128	NONHSAT135851.2	0.00153772	0.999999	0.840694	0.265415	4.20723	0.296564	0.0166138	0.0890539	0.0143335	0.0890539
48476	NONHSAT153271.1	0.00163218	0.999999	-0.911498	0.289356	2.82547	0.274788	0.0749198	-0.0429949	0.0506703	0.0506703
106047	NONHSAT222399.1	0.00163469	0.999999	0.715932	0.227306	4.18109	0.215769	0.0359878	0.041514	0.0146768	0.041514
27682	NONHSAT090364.2	0.00177289	0.999999	0.910314	0.291221	2.74532	0.324707	0.0723874	0.0227448	0.0548269	0.0548269
24206	NONHSAT075636.2	0.0017935	0.999999	-3.17313	1.01623	1.88075	4.2599	0.776697	0.77239	0.234316	0.77239
92025	NONHSAT205758.1	0.00185465	0.999999	0.56129	0.18033	3.6896	0.102029	0.0256683	-0.0162739	0.02311	0.02311
81519	NONHSAT193062.1	0.0019045	0.999999	0.358182	0.115366	4.70829	0.0466085	0.0107313	-0.000581025	0.00923274	0.00923274
18327	NONHSAT056798.2	0.00207747	0.999999	-4.07266	1.32275	1.3452	5.21434	1.88033	-1.58237	0.744186	0.744186
63565	NONHSAT171085.1	0.00221312	0.999999	1.18065	0.385828	2.32161	0.450815	0.128344	-0.0875469	0.094951	0.094951
58113	NONHSAT164609.1	0.00222648	0.999999	0.690503	0.225785	3.49158	0.204213	0.0364951	0.0399733	0.0276018	0.0399733
4458	NONHSAT016413.2	0.00237492	0.999999	-0.740411	0.243649	3.05262	0.195725	0.048124	-0.00904645	0.0409235	0.0409235
54490	NONHSAT160332.1	0.00240827	0.999999	0.805496	0.265434	3.16609	0.279194	0.0558516	0.0498314	0.0373249	0.0498314
46629	NONHSAT150890.1	0.00244005	0.999999	-4.62412	1.52577	1.629	6.56091	3.08503	-2.90231	0.406927	0.406927
86918	NONHSAT199668.1	0.00249927	0.999999	-3.02535	1.00064	1.73898	3.78647	1.18149	0.11932	0.320421	0.320421
97061	NONHSAT211806.1	0.00260281	0.999999	-3.06916	1.01927	1.83796	4.07261	1.07646	0.481909	0.257584	0.481909
47057	NONHSAT151452.1	0.00266562	0.999999	0.401079	0.13352	4.33038	0.0521775	0.0139086	-0.00901089	0.012833	0.012833
86182	NONHSAT198762.1	0.0027024	0.999999	-3.58185	1.19407	1.09778	4.08256	0.898004	-0.605916	1.24069	1.24069
60230	NONHSAT167173.1	0.00275067	0.999999	3.08771	1.03119	1.64737	3.66624	1.20393	-0.196377	0.391108	0.391108
50562	NONHSAT155557.1	0.00288742	0.999999	0.578626	0.194204	3.73893	0.139065	0.0344837	0.0137944	0.0220892	0.0220892
36852	NONHSAT116585.2	0.00310149	0.999999	-0.29058	0.098252	5.16336	0.0346439	0.00811252	0.00352859	0.00636765	0.00636765
107123	NONHSAT223884.1	0.00312343	0.999999	0.998289	0.337794	2.58901	0.321532	0.107928	-0.0797302	0.0632287	0.0632287
28088	NONHSAT092341.2	0.00325145	0.999999	-0.605369	0.205704	3.52851	0.12055	0.0367682	-0.0235078	0.0267032	0.0267032
89318	NONHSAT202482.1	0.00328708	0.999999	0.397687	0.135289	4.25279	0.0672269	0.0136981	0.0110275	0.0137566	0.0137566
78121	NONHSAT188854.1	0.00335705	0.999999	3.51507	1.19846	1.12037	3.71995	0.969598	-0.953051	1.18484	1.18484
9041	NONHSAT028094.2	0.00337551	0.999999	4.46977	1.52485	2.21576	6.29964	3.37231	-2.98985	0.115418	0.115418
75936	NONHSAT186539.1	0.00340515	0.999999	-3.37475	1.15235	0.994226	3.42471	0.461987	-0.451944	1.52988	1.52988
53011	NONHSAT158529.1	0.00341301	0.999999	0.590799	0.201785	3.43628	0.112211	0.03206	-0.0226877	0.0290159	0.0290159
83409	NONHSAT195476.1	0.00346481	0.999999	-3.80581	1.30194	1.54061	4.98724	2.05056	-1.24807	0.492024	0.492024
106044	NONHSAT222381.1	0.00351304	0.999999	3.1407	1.076	1.81899	4.34852	0.926047	0.810609	0.268621	0.810609
106278	NONHSAT222743.1	0.00355069	0.999999	0.364736	0.125101	4.62882	0.05869	0.011378	0.0120973	0.00988146	0.0120973
94099	NONHSAT208232.1	0.00355421	0.999999	-0.663613	0.227636	3.32265	0.161685	0.0454888	-0.00852586	0.0322385	0.0322385
76254	NONHSAT186866.1	0.00356541	0.999999	0.812944	0.278954	2.81045	0.218708	0.0652246	-0.039669	0.0514987	0.0514987
10995	NONHSAT035514.2	0.00357421	0.999999	3.75276	1.28807	1.18323	4.30662	1.44704	-1.34497	1.04163	1.04163
92832	NONHSAT206618.1	0.00359132	0.999999	-2.72023	0.934148	1.56548	3.26706	0.772321	0.536627	0.466508	0.536627
11087	NONHSAT035932.2	0.00361664	0.999999	-3.85432	1.3246	2.31799	6.10932	2.53629	-0.470554	0.0955648	0.0955648
9936	NONHSAT033469.2	0.00370343	0.999999	3.32511	1.14565	0.969407	3.31996	0.360741	-0.356924	1.60803	1.60803
34986	NONHSAT113489.2	0.00385893	0.999999	0.503846	0.174373	3.78274	0.0948176	0.0244044	-0.00108015	0.0212047	0.0212047
2978	NONHSAT006986.2	0.00391614	0.999999	-3.35117	1.16165	2.13709	4.9884	1.6386	0.385539	0.134844	0.385539
7713	NONHSAT026349.2	0.00394635	0.999999	2.61486	0.907175	1.38246	2.77045	0.546268	0.352735	0.688182	0.688182
101830	NONHSAT217523.1	0.00404489	0.999999	-3.47643	1.20934	1.04507	3.6624	0.812996	-0.767089	1.38078	1.38078
3013	NONHSAT007267.2	0.0040609	0.999999	-0.695184	0.241938	3.28766	0.194508	0.0544659	0.00743944	0.0333353	0.0333353
48124	NONHSAT152785.1	0.00409978	0.999999	0.609416	0.212312	3.42374	0.130102	0.0382653	-0.0149078	0.0293492	0.0293492
73699	NONHSAT183477.1	0.00412782	0.999999	0.779484	0.271765	3.06003	0.257968	0.0701035	0.0245089	0.0406811	0.0406811
76868	NONHSAT187497.1	0.00412806	0.999999	0.974251	0.339673	2.62697	0.352747	0.112182	-0.0271852	0.0608841	0.0608841
47401	NONHSAT151894.1	0.00416089	0.999999	0.404088	0.141009	4.21299	0.0635784	0.015566	0.00267434	0.0142591	0.0142591
97714	NONHSAT212615.1	0.00416819	0.999999	0.392477	0.136983	4.32534	0.0687287	0.0149672	0.0131794	0.0128908	0.0131794
12115	NONHSAT037127.2	0.00421417	0.999999	-3.04119	1.06273	1.66083	3.79393	1.31422	-0.0401374	0.379883	0.379883
78033	NONHSAT188748.1	0.00424913	0.999999	-0.478928	0.167513	4.01795	0.0957766	0.0250543	0.00865204	0.0170366	0.0170366
107110	NONHSAT223871.1	0.0042864	0.999999	-0.676466	0.236835	3.16745	0.156703	0.0468543	-0.0225781	0.0372818	0.0372818
62798	NONHSAT170192.1	0.00429393	0.999999	-0.439543	0.153917	4.03064	0.0747246	0.0186968	0.00225988	0.0168387	0.0168387
24135	NONHSAT075323.2	0.00434748	0.999999	0.368783	0.129317	4.50475	0.0550422	0.0140814	0.00372101	0.0110027	0.0110027
70876	NONHSAT179786.1	0.00444471	0.999999	-0.463423	0.162905	3.93049	0.0790082	0.0213354	-0.00311031	0.0184716	0.0184716
101376	NONHSAT216964.1	0.00446273	0.999999	-3.42738	1.20536	1.02054	3.91614	0.728414	-0.23833	1.45091	1.45091
64134	NONHSAT171765.1	0.00449594	0.999999	0.258643	0.0910364	5.23683	0.0208077	0.00641497	-0.0054914	0.00601648	0.00601648
4968	NONHSAT013448.2	0.0045266	0.999999	3.25098	1.14514	2.0743	4.74428	1.48761	0.479423	0.153694	0.479423
7076	NONHSAT022504.2	0.00457798	0.999999	-0.294488	0.103864	4.96642	0.031544	0.00873289	-0.00182398	0.00744872	0.00744872
76579	NONHSAT187200.1	0.00460075	0.999999	0.584456	0.206249	3.4687	0.149356	0.0356319	0.0229672	0.0281763	0.0281763
63360	NONHSAT170840.1	0.00466773	0.999999	-0.339767	0.120097	4.66924	0.047684	0.0120898	0.00422462	0.00954509	0.00954509
44229	NONHSAT139385.2	0.0046912	0.999999	-2.93654	1.03856	1.80608	3.88131	1.12057	0.497345	0.2764	0.497345
35785	NONHSAT107040.2	0.00474819	0.999999	0.43164	0.152867	4.04707	0.0810138	0.018466	0.0129337	0.0165864	0.0165864
16671	NONHSAT052955.2	0.00475266	0.999999	-0.29562	0.104706	4.87708	0.0359441	0.00843034	0.0037281	0.00801465	0.00801465
28592	NONHSAT087699.2	0.00477094	0.999999	-0.838741	0.297204	2.76775	0.26323	0.078779	-0.0135487	0.0537162	0.0537162
57748	NONHSAT164210.1	0.00482123	0.999999	-0.388097	0.137684	4.32617	0.0527355	0.0155543	-0.00611704	0.0128812	0.0128812
24687	NONHSAT078550.2	0.00482569	0.999999	-3.29826	1.17024	0.955982	3.40706	0.402339	-0.222952	1.65185	1.65185
75830	NONHSAT186408.1	0.00483432	0.999999	0.157893	0.0560326	6.69095	0.0112466	0.00150783	0.00320165	0.00260811	0.00320165
50848	NONHSAT155910.1	0.00484695	0.999999	0.583642	0.207183	3.47843	0.1131	0.0364571	-0.0228217	0.0279302	0.0279302
44624	NONHSAT148350.1	0.00484814	0.999999	-0.446888	0.158642	4.08128	0.0824599	0.0216769	0.00650718	0.0160741	0.0160741
8398	NONHSAT030118.2	0.00488912	0.999999	-0.826714	0.29376	2.80653	0.299254	0.0777322	0.0400398	0.05171	0.05171
83462	NONHSAT195546.1	0.00494284	0.999999	2.50655	0.891778	1.36009	2.72111	0.471589	0.573743	0.721312	0.721312
64593	NONHSAT172306.1	0.00495387	0.999999	-0.4294	0.15281	3.99441	0.0796305	0.017616	0.0127781	0.0174105	0.0174105
94967	NONHSAT209367.1	0.00499996	0.999999	3.44398	1.22691	2.66504	5.36466	1.89724	0.360712	0.0588067	0.360712
53680	NONHSAT159338.1	0.00500466	0.999999	3.10383	1.10585	1.73051	3.96306	1.50794	-0.166778	0.326426	0.326426
85707	NONHSAT198192.1	0.00510527	0.999999	0.413422	0.147634	4.09087	0.0557938	0.0167602	-0.0111119	0.0159335	0.0159335
89391	NONHSAT202567.1	0.00530912	0.999999	-0.248963	0.0893092	5.77651	0.0200906	0.00785377	-0.00598409	0.00411044	0.00411044
37092	NONHSAT118559.2	0.00532516	0.999999	-0.774191	0.277819	2.81343	0.26043	0.0644384	0.036334	0.0513366	0.0513366
87714	NONHSAT200720.1	0.00542251	0.999999	-3.68223	1.32416	1.16776	4.11912	1.55483	-1.4905	1.07528	1.07528
50468	NONHSAT155439.1	0.005469	0.999999	0.824811	0.296905	2.77994	0.260705	0.0791293	-0.00836578	0.0530999	0.0530999
80538	NONHSAT191811.1	0.0054956	0.999999	-1.00692	0.362664	2.41836	0.408421	0.11689	0.0134289	0.0803985	0.0803985
72875	NONHSAT182358.1	0.00558604	0.999999	-0.320836	0.115778	4.66143	0.0401586	0.0104977	0.00109978	0.00960898	0.00960898
88740	NONHSAT201811.1	0.00564963	0.999999	-0.691088	0.24972	3.10157	0.165933	0.0541881	-0.0258722	0.0393519	0.0393519
54329	NONHSAT160136.1	0.00582455	0.999999	-0.867606	0.314635	2.69116	0.246081	0.0910129	-0.0656896	0.05748	0.05748
12381	NONHSAT039301.2	0.00585514	0.999999	-4.40664	1.59905	1.51834	6.08899	3.31943	-2.99012	0.516006	0.516006
39578	NONHSAT125702.2	0.0058672	0.999999	-3.36947	1.22299	0.991588	3.52354	0.70554	-0.558607	1.53801	1.53801
8244	NONHSAT029516.2	0.00594097	0.999999	1.27811	0.464595	2.17841	0.515213	0.199656	-0.168229	0.124117	0.124117
106049	NONHSAT222415.1	0.00599882	0.999999	1.66889	0.607346	2.84084	1.03525	0.503509	-0.253904	0.0497956	0.0497956
47412	NONHSAT151906.1	0.00600325	0.999999	-1.08231	0.393912	2.71755	0.458395	0.176568	-0.0428505	0.056182	0.056182
14177	NONHSAT047720.2	0.00606369	0.999999	0.499492	0.18201	3.70713	0.0810249	0.0269474	-0.0192259	0.0227439	0.0227439
83660	NONHSAT195814.1	0.0060912	0.999999	-2.84297	1.03651	1.53254	3.39008	1.11094	0.095736	0.50059	0.50059
53779	NONHSAT159451.1	0.00612867	0.999999	3.13493	1.14379	1.98057	4.51824	1.02114	0.941251	0.188102	0.941251
45303	NONHSAT149231.1	0.00617412	0.999999	-0.523046	0.191005	3.54611	0.0942323	0.0284382	-0.0132395	0.0262863	0.0262863
102523	NONHSAT218287.1	0.00625194	0.999999	0.437571	0.160032	3.94669	0.063973	0.0202194	-0.0120539	0.0181962	0.0181962
72293	NONHSAT181583.1	0.00634041	0.999999	-1.88154	0.6893	2.61617	1.63222	0.580465	0.132237	0.0615185	0.132237
106503	NONHSAT223061.1	0.00634665	0.999999	2.87446	1.05318	1.40052	3.0532	1.00128	-0.283223	0.662507	0.662507
57948	NONHSAT164439.1	0.00636423	0.999999	0.678618	0.248724	3.23183	0.19981	0.0576006	0.0194655	0.0351948	0.0351948
10873	NONHSAT034850.2	0.00643337	0.999999	0.843957	0.309728	2.63304	0.326744	0.0833594	0.0579719	0.0605377	0.0605377
44050	NONHSAT138061.2	0.00644984	0.999999	-0.444812	0.163294	3.9643	0.068211	0.0220957	-0.0110286	0.0179018	0.0179018
41812	NONHSAT132725.2	0.00645263	0.999999	-2.65526	0.974818	1.60612	3.25544	0.605031	0.820375	0.427499	0.820375
46356	NONHSAT150541.1	0.00654083	0.999999	-3.48043	1.27987	1.04707	3.64351	1.0819	-1.07004	1.3752	1.3752
47923	NONHSAT152529.1	0.00657609	0.999999	0.382472	0.14074	4.30661	0.0604314	0.0166033	0.00407902	0.0131082	0.0131082
82167	NONHSAT193846.1	0.00660159	0.999999	-0.622089	0.229021	3.27157	0.138155	0.0448173	-0.0172465	0.0338584	0.0338584
73084	NONHSAT182641.1	0.00663196	0.999999	-0.698202	0.257185	2.97227	0.210408	0.0554716	0.0247306	0.0437449	0.0437449
99574	NONHSAT214843.1	0.00663774	0.999999	0.857909	0.316048	2.56687	0.285868	0.0850585	-0.00372649	0.0647707	0.0647707
45129	NONHSAT148993.1	0.00664295	0.999999	3.51872	1.29639	1.06621	3.80223	1.19807	-1.08828	1.32289	1.32289
1929	NONHSAT000007.2	0.0066448	0.999999	2.77954	1.0241	1.68775	3.53034	1.21481	0.300933	0.358348	0.358348
78344	NONHSAT189145.1	0.00681017	0.999999	2.86788	1.05983	1.79526	3.81531	0.924863	0.759992	0.283085	0.759992
14086	NONHSAT047208.2	0.0068462	0.999999	-2.48348	0.918368	1.34176	2.63071	0.515529	0.459976	0.749572	0.749572
25254	NONHSAT078641.2	0.00685324	0.999999	2.62047	0.969147	2.0545	3.18715	0.899885	0.508983	0.160311	0.508983
52245	NONHSAT157736.1	0.00687057	0.999999	-0.426573	0.157812	4.64223	0.0844748	0.0268968	0.01046	0.0097683	0.01046
14337	NONHSAT050242.2	0.00691884	0.999999	-3.47731	1.28755	1.04551	3.66995	1.10711	-1.05405	1.37955	1.37955
40060	NONHSAT127989.2	0.00692372	0.999999	-2.77686	1.02828	1.57129	3.27877	1.1253	0.0815578	0.460732	0.460732
10341	NONHSAT035223.2	0.00704834	0.999999	-2.50307	0.928937	1.48537	2.91511	0.665842	0.628543	0.553557	0.628543
18939	NONHSAT057041.2	0.0071304	0.999999	2.86399	1.06441	1.67028	3.8203	1.27623	0.423215	0.372196	0.423215
86053	NONHSAT198605.1	0.00717939	0.999999	-0.736145	0.273822	3.0181	0.192709	0.0703818	-0.0327115	0.0420861	0.0420861
105591	NONHSAT221892.1	0.0072036	0.999999	0.551832	0.205349	3.53876	0.118449	0.0367931	-0.00292608	0.0264594	0.0264594
73389	NONHSAT183079.1	0.00725916	0.999999	-0.633686	0.236035	3.10107	0.180408	0.0442006	0.0307255	0.0393679	0.0393679
18034	NONHSAT054891.2	0.00730985	0.999999	0.597053	0.222583	3.5435	0.166393	0.0332073	0.0411072	0.0263476	0.0411072
96191	NONHSAT210802.1	0.00744247	0.999999	-0.773804	0.289125	2.7827	0.236234	0.0724307	-0.00167784	0.052959	0.052959
85528	NONHSAT197988.1	0.00747269	0.999999	-0.47198	0.176441	3.79892	0.0822811	0.0258118	-0.00649755	0.0208851	0.0208851
65692	NONHSAT173616.1	0.00748092	0.999999	0.217721	0.0814019	5.56071	0.0219994	0.00519161	0.00453173	0.00474779	0.00474779
84457	NONHSAT196869.1	0.00753219	0.999999	1.13001	0.422851	3.3471	0.563654	0.2367	-0.0109744	0.0315038	0.0315038
51102	NONHSAT156226.1	0.00758732	0.999999	0.515514	0.193083	3.57962	0.111772	0.0304106	0.00964671	0.0255112	0.0255112
1537	NONHSAT008800.2	0.00764309	0.999999	0.651508	0.244244	3.18638	0.183257	0.0528034	0.0170945	0.0366795	0.0366795
13777	NONHSAT041866.2	0.00767135	0.999999	-3.23296	1.21257	1.424	3.66364	1.57501	-0.914968	0.63048	0.63048
35156	NONHSAT114159.2	0.00767842	0.999999	-0.710949	0.266683	3.08982	0.204478	0.0669562	-0.000901939	0.0397237	0.0397237
41907	NONHSAT133178.2	0.00773552	0.999999	3.29901	1.23864	0.956355	3.31864	0.650738	-0.583731	1.65062	1.65062
49713	NONHSAT154552.1	0.00776618	0.999999	-0.475059	0.178455	3.85797	0.0836019	0.0280072	-0.00813509	0.0197619	0.0197619
25942	NONHSAT082239.2	0.0077819	0.999999	0.397734	0.149446	3.99237	0.0598209	0.016058	-0.000604021	0.0174432	0.0174432
60934	NONHSAT167941.1	0.00790057	0.999999	0.391237	0.147287	4.15087	0.0568212	0.0174551	-0.00382848	0.0150851	0.0150851
104056	NONHSAT220024.1	0.00790097	0.999999	-3.43084	1.2916	2.30856	5.53308	1.38693	1.11542	0.0971869	1.11542
85533	NONHSAT197993.1	0.00790308	0.999999	0.662428	0.249391	3.04635	0.178224	0.0521633	0.00606328	0.0411304	0.0411304
51886	NONHSAT157255.1	0.00793777	0.999999	-0.187498	0.0706286	6.30811	0.0165327	0.00376873	0.00371387	0.00304952	0.00371387
6366	NONHSAT024303.2	0.00802455	0.999999	0.898326	0.338859	2.5122	0.262828	0.1029	-0.0769866	0.0693375	0.0693375
79885	NONHSAT190984.1	0.00802652	0.999999	-2.33086	0.879255	1.32755	2.55758	0.221967	0.937666	0.772188	0.937666
77765	NONHSAT188419.1	0.00805531	0.999999	-0.336458	0.126978	5.69106	0.0435814	0.0198393	-0.00781395	0.00434569	0.00434569
13284	NONHSAT047450.2	0.00811248	0.999999	0.544754	0.205773	3.51355	0.129526	0.0364507	0.0141728	0.0270632	0.0270632
32327	NONHSAT102454.2	0.0081624	0.999999	-0.672346	0.254168	3.10526	0.144169	0.0576667	-0.0469736	0.0392356	0.0392356
95880	NONHSAT210472.1	0.00816447	0.999999	0.920964	0.348165	2.50822	0.386916	0.112108	0.0534716	0.069721	0.069721
62228	NONHSAT169545.1	0.00826349	0.999999	0.345438	0.130793	4.34079	0.0421837	0.0129456	-0.00496381	0.0127145	0.0127145
2349	NONHSAT002754.2	0.0083104	0.999999	-0.742139	0.281199	2.97925	0.225778	0.075128	0.000556009	0.0434815	0.0434815
82929	NONHSAT194779.1	0.00834676	0.999999	4.16267	1.57814	1.39322	5.22943	3.06301	-3.02417	0.672774	0.672774
87364	NONHSAT200222.1	0.00836114	0.999999	3.31558	1.25727	0.964642	3.32589	0.747627	-0.712661	1.62346	1.62346
8070	NONHSAT028390.2	0.00836864	0.999999	0.478645	0.181523	3.75657	0.105571	0.0276953	0.0183552	0.0217307	0.0217307
81006	NONHSAT192400.1	0.00837542	0.999999	-0.443755	0.168309	3.98713	0.0812163	0.0249639	0.00271208	0.0175279	0.0175279
78522	NONHSAT189372.1	0.00838095	0.999999	-3.66855	1.39154	1.14113	4.37205	1.76897	-1.35076	1.13561	1.13561
81874	NONHSAT193448.1	0.0083856	0.999999	0.671663	0.254791	3.00908	0.197979	0.0549766	0.0233234	0.0424008	0.0424008
27050	NONHSAT084729.2	0.0083881	0.999999	-1.30669	0.495702	2.0717	0.766839	0.214036	0.104226	0.154545	0.154545
19132	NONHSAT059037.2	0.00840628	0.999999	0.448927	0.170351	3.97456	0.0742528	0.0257967	-0.00855647	0.0177326	0.0177326
39194	NONHSAT123712.2	0.00841567	0.999999	-0.898562	0.34102	2.61566	0.300763	0.112893	-0.0397197	0.0615489	0.0615489
40733	NONHSAT126472.2	0.00842211	0.999999	0.757965	0.28769	2.87569	0.252238	0.0762052	0.0236507	0.0479427	0.0479427
6110	NONHSAT022901.2	0.00849112	0.999999	2.5022	0.950722	1.34299	2.64815	0.608165	0.35416	0.747643	0.747643
99133	NONHSAT214382.1	0.00849483	0.999999	0.730565	0.277598	2.83556	0.243853	0.0654943	0.0391746	0.0500964	0.0500964
47100	NONHSAT151500.1	0.00858191	0.999999	-0.439507	0.167223	3.82136	0.0888662	0.0214948	0.0171504	0.0204504	0.0204504
103354	NONHSAT219174.1	0.00859018	0.999999	-0.949877	0.361452	2.63456	0.427457	0.111264	0.0847072	0.0604521	0.0847072
8071	NONHSAT028391.2	0.0086106	0.999999	-0.464845	0.17694	3.93724	0.0730842	0.0286051	-0.0182803	0.0183564	0.0183564
104199	NONHSAT220206.1	0.00868694	0.999999	0.301514	0.1149	4.82406	0.0431158	0.0108796	0.00892351	0.00837531	0.00892351
24211	NONHSAT075655.2	0.00873445	0.999999	2.39958	0.915074	1.19865	2.43051	0.246954	0.631949	1.00909	1.00909
83945	NONHSAT196180.1	0.0087474	0.999999	-0.232517	0.0886868	5.51206	0.0215859	0.0068856	-0.000177215	0.00491243	0.00491243
103707	NONHSAT219603.1	0.00889637	0.999999	-0.776541	0.296842	2.77648	0.255254	0.0788962	0.01404	0.0532762	0.0532762
25118	NONHSAT080814.2	0.00890748	0.999999	-3.92042	1.49887	1.26706	4.68594	2.49399	-2.40019	0.875928	0.875928
17447	NONHSAT145597.2	0.00891108	0.999999	-1.92486	0.735958	1.41549	1.66957	0.170537	0.527015	0.641914	0.641914
95240	NONHSAT209736.1	0.00900458	0.999999	-0.369893	0.141619	4.1553	0.0456297	0.0150597	-0.00933045	0.0150245	0.0150245
55849	NONHSAT161876.1	0.00903918	0.999999	-3.14463	1.20458	2.0583	4.70781	1.62006	0.556446	0.159014	0.556446
60236	NONHSAT167180.1	0.00912429	0.999999	-2.96589	1.13751	1.9174	4.19165	1.28712	0.653754	0.216095	0.653754
21881	NONHSAT072209.2	0.00915294	0.999999	0.248778	0.095453	5.05049	0.0241471	0.00670614	0.000268787	0.00696077	0.00696077
40169	NONHSAT128476.2	0.0091946	0.999999	-2.3394	0.898134	1.22832	2.41241	0.260815	0.702402	0.949152	0.949152
19736	NONHSAT063927.2	0.00921748	0.999999	0.564782	0.2169	3.42737	0.137778	0.0413163	0.0112893	0.0292522	0.0292522
6536	NONHSAT025167.2	0.00932911	0.999999	2.41113	0.927444	1.4354	2.77624	0.463067	0.827162	0.615465	0.827162
58495	NONHSAT165001.1	0.0093812	0.999999	0.60915	0.234483	3.29862	0.177298	0.0427451	0.0397285	0.0329856	0.0397285
25086	NONHSAT080633.2	0.00942461	0.999999	-2.6419	1.01758	1.58435	3.33645	1.10138	0.451825	0.447987	0.451825
53143	NONHSAT158663.1	0.00945681	0.999999	0.497937	0.191877	3.67337	0.0802637	0.0317725	-0.0244207	0.0234526	0.0234526
18020	NONHSAT054812.2	0.00949033	0.999999	0.889652	0.342983	2.84159	0.25659	0.126702	-0.10277	0.0497535	0.0497535
94153	NONHSAT208304.1	0.00953899	0.999999	4.0658	1.56853	2.31764	5.08474	3.59481	-3.43791	0.0956229	0.0956229
106631	NONHSAT223236.1	0.0096347	0.999999	-0.773334	0.298738	2.71455	0.286507	0.0752648	0.0586016	0.0563287	0.0586016
20495	NONHSAT061524.2	0.00971599	0.999999	-0.226408	0.0875589	5.58951	0.024578	0.00446726	0.00703259	0.00465418	0.00703259
56507	NONHSAT162699.1	0.00972099	0.999999	0.449744	0.173942	3.78867	0.0731984	0.0242967	-0.00864978	0.021087	0.021087
16077	NONHSAT143912.2	0.00977177	0.999999	0.637135	0.246588	3.36055	0.14982	0.0600986	-0.0250516	0.03111	0.03111
39903	NONHSAT127214.2	0.00977433	0.999999	0.521674	0.201909	4.24499	0.130564	0.0378918	0.0232588	0.0138534	0.0232588
93675	NONHSAT207688.1	0.0098066	0.999999	-0.630182	0.244013	3.17394	0.144666	0.0522376	-0.0203292	0.037076	0.037076
14479	NONHSAT148017.2	0.00989205	0.999999	-0.331039	0.12833	4.78241	0.0457121	0.0160307	1.44026e-05	0.00867237	0.00867237
79906	NONHSAT191008.1	0.00992824	0.999999	-0.330447	0.128164	4.5291	0.0524696	0.0137226	0.0109162	0.0107716	0.0109162
84535	NONHSAT196947.1	0.0100501	0.999999	0.435064	0.169016	3.7615	0.0682418	0.0212184	-0.00689632	0.0216312	0.0216312
51366	NONHSAT156569.1	0.0101558	0.999999	0.122973	0.0478407	7.20734	0.00566791	0.00112219	0.000291773	0.00231092	0.00231092
45133	NONHSAT149001.1	0.0102474	0.999999	2.77568	1.08114	1.76615	3.71394	0.646181	1.1071	0.301846	1.1071
92003	NONHSAT205735.1	0.0102573	0.999999	0.625799	0.243783	3.15296	0.138637	0.0514065	-0.0249687	0.0377386	0.0377386
49624	NONHSAT154462.1	0.0102588	0.999999	0.793202	0.309002	2.75682	0.236089	0.0889628	-0.0297901	0.0542604	0.0542604
9866	NONHSAT033154.2	0.0103671	0.999999	-0.740469	0.288869	2.81996	0.224033	0.0741902	0.000241105	0.0509778	0.0509778
34708	NONHSAT108500.2	0.0104604	0.999999	-0.891501	0.348212	2.57954	0.303516	0.118007	-0.0366523	0.0638698	0.0638698
86048	NONHSAT198599.1	0.0104673	0.999999	-2.68778	1.04992	1.58289	3.3265	1.20409	0.244973	0.449395	0.449395
89245	NONHSAT202397.1	0.0104787	0.999999	0.806251	0.314989	2.57528	0.208953	0.0846599	-0.0672338	0.0641671	0.0641671
57712	NONHSAT164168.1	0.0105125	0.999999	-0.557739	0.217995	3.35548	0.108785	0.0400247	-0.020696	0.0312578	0.0312578
4508	NONHSAT016634.2	0.0105624	0.999999	0.897905	0.351176	2.52736	0.322605	0.117042	-0.0161234	0.067945	0.067945
92194	NONHSAT205932.1	0.0105807	0.999999	0.842508	0.329588	3.0738	0.3433	0.0627666	0.100175	0.0402354	0.100175
93790	NONHSAT207839.1	0.0106063	0.999999	0.3964	0.155122	4.0283	0.0694082	0.0192192	0.00861615	0.016875	0.016875
55387	NONHSAT161357.1	0.0106741	0.999999	0.338209	0.132465	4.54245	0.048226	0.0156733	0.00171472	0.0106472	0.0106472
104332	NONHSAT220378.1	0.0106843	0.999999	-0.616929	0.241662	3.25336	0.184261	0.0476841	0.0399168	0.0344663	0.0399168
105595	NONHSAT221896.1	0.0106848	0.999999	0.609088	0.238592	3.23271	0.178285	0.050224	0.0335109	0.0351654	0.0351654
70118	NONHSAT178929.1	0.0106967	0.999999	-0.479871	0.188004	3.66471	0.109334	0.0293811	0.0209324	0.023637	0.023637
100258	NONHSAT215596.1	0.0106991	0.999999	-0.1694	0.0663697	6.06171	0.0138949	0.00275696	0.00385044	0.00346442	0.00385044
22009	NONHSAT072861.2	0.0107404	0.999999	-2.51283	0.985026	1.53107	3.05863	0.658065	0.797349	0.502167	0.797349
45665	NONHSAT149689.1	0.0108044	0.999999	3.71662	1.45809	2.62739	6.69522	1.64755	1.5415	0.0608602	1.5415
28255	NONHSAT093052.2	0.0109183	0.999999	2.51078	0.986435	1.3056	2.68692	0.651174	0.343484	0.808407	0.808407
98928	NONHSAT214157.1	0.0109437	0.999999	-0.369434	0.14519	4.28544	0.0448946	0.0182611	-0.0133234	0.013359	0.013359
12917	NONHSAT041804.2	0.0109449	0.999999	-0.360563	0.141705	4.47715	0.0581115	0.0188492	0.00503814	0.0112715	0.0112715
50066	NONHSAT154922.1	0.0109939	0.999999	-0.333765	0.131254	4.35465	0.046083	0.0132828	0.0025463	0.0125586	0.0125586
55755	NONHSAT161756.1	0.0110088	0.999999	0.85759	0.337313	2.83057	0.270916	0.120288	-0.0574404	0.0503819	0.0503819
50474	NONHSAT155445.1	0.0111373	0.999999	-1.44591	0.569621	1.96343	0.84885	0.291414	-0.0143418	0.195289	0.195289
41922	NONHSAT133237.2	0.0111422	0.999999	-0.509649	0.200791	3.68453	0.126303	0.0338091	0.0266665	0.0232167	0.0266665
84546	NONHSAT196958.1	0.011154	0.999999	0.330324	0.13016	5.3332	0.053064	0.00505422	0.020358	0.00559401	0.020358
24645	NONHSAT078169.2	0.0111564	0.999999	-2.24282	0.883778	1.24159	2.30641	0.248156	0.748513	0.923439	0.923439
93098	NONHSAT206953.1	0.0111601	0.999999	0.690499	0.272102	2.89025	0.196475	0.0638291	0.00296829	0.0472303	0.0472303
92188	NONHSAT205926.1	0.0111733	0.999999	-1.19451	0.470793	2.00998	0.599555	0.156029	0.058343	0.17644	0.17644
104425	NONHSAT220504.1	0.0112164	0.999999	-0.934361	0.368456	2.47134	0.30069	0.129953	-0.0814766	0.0736863	0.0736863
22865	NONHSAT077172.2	0.0112227	0.999999	0.755832	0.298078	2.87395	0.224273	0.0852451	-0.0191339	0.0480303	0.0480303
1621	NONHSAT009207.2	0.0112933	0.999999	2.53779	1.0017	2.37698	3.03287	1.41887	-0.0429193	0.086221	0.086221
47243	NONHSAT151690.1	0.0113004	0.999999	2.54832	1.00594	1.28442	2.54262	0.67299	0.0700528	0.844886	0.844886
1932	NONHSAT000014.2	0.0113323	0.999999	-3.0775	1.21531	2.08635	3.90952	2.06563	-0.730357	0.149829	0.149829
103192	NONHSAT218977.1	0.0113595	0.999999	-0.371836	0.146887	4.1706	0.0535183	0.0175467	-0.00249726	0.0148171	0.0148171
13608	NONHSAT040669.2	0.0113724	0.999999	0.547093	0.216153	3.36789	0.141879	0.0391853	0.0259216	0.030898	0.030898
41637	NONHSAT131300.2	0.0113891	0.999999	-0.358486	0.141665	5.57889	0.0538763	0.0254149	-0.00626158	0.00468839	0.00468839
75221	NONHSAT185504.1	0.0114431	0.999999	-0.277905	0.109893	4.84346	0.0287749	0.00987362	-0.0028667	0.00824111	0.00824111
24646	NONHSAT078170.2	0.0114587	0.999999	0.886962	0.350801	2.93685	0.373753	0.139439	0.0327389	0.0451526	0.0451526
70628	NONHSAT179481.1	0.0114746	0.999999	-0.583937	0.230997	3.36986	0.148073	0.0491974	0.00802599	0.0308417	0.0308417
46858	NONHSAT151196.1	0.0114831	0.999999	-0.80443	0.318253	2.66581	0.215788	0.0931606	-0.0660904	0.0587666	0.0587666
93310	NONHSAT207238.1	0.0116079	0.999999	-0.2941	0.116529	4.57249	0.0340907	0.00999499	0.000182809	0.0103734	0.0103734
61563	NONHSAT168703.1	0.0116794	0.999999	0.381039	0.151105	4.11533	0.0561941	0.0186677	-0.0028717	0.0155814	0.0155814
94154	NONHSAT208306.1	0.0116884	0.999999	-3.86842	1.53423	1.89645	4.8296	3.30445	-2.8792	0.226322	0.226322
61467	NONHSAT168584.1	0.0117819	0.999999	1.83316	0.727846	1.66272	1.64386	0.167327	0.627313	0.378334	0.627313
3913	NONHSAT012919.2	0.0118243	0.999999	-0.795279	0.31592	2.69874	0.309255	0.0926034	0.0567891	0.0571045	0.0571045
37350	NONHSAT119826.2	0.0118948	0.999999	0.654566	0.260239	3.09026	0.208575	0.0618765	0.0381708	0.0397099	0.0397099
59818	NONHSAT166635.1	0.0119301	0.999999	0.190066	0.0755967	7.59278	0.0176953	0.000790857	0.00778143	0.00226955	0.00778143
7197	NONHSAT023325.2	0.0119428	0.999999	-2.28329	0.90829	1.32926	2.50127	0.468059	0.703506	0.769427	0.769427
50658	NONHSAT155673.1	0.0119531	0.999999	0.668476	0.265952	2.97138	0.183304	0.0623165	-0.000758878	0.0437789	0.0437789
8742	NONHSAT025904.2	0.0119995	0.999999	3.49059	1.38948	2.64189	5.97206	1.22026	1.67572	0.0600441	1.67572
4607	NONHSAT010908.2	0.0120468	0.999999	-2.31075	0.920335	1.29815	2.49237	0.44946	0.663665	0.821066	0.821066
60664	NONHSAT167649.1	0.0121575	0.999999	0.416116	0.165946	3.89947	0.0682906	0.022295	-0.00186393	0.0190121	0.0190121
34270	NONHSAT106522.2	0.0121851	0.999999	-0.336389	0.134194	4.43125	0.0523201	0.0152767	0.00768941	0.0117353	0.0117353
42667	NONHSAT131920.2	0.0121988	0.999999	2.31896	0.925238	2.29538	2.64055	0.142192	1.14191	0.0995186	1.14191
55584	NONHSAT161564.1	0.012248	0.999999	-0.694981	0.277447	2.89818	0.200387	0.0686093	0.000750078	0.0468556	0.0468556
63306	NONHSAT170770.1	0.0122567	0.999999	0.775506	0.309625	2.70698	0.208069	0.0871022	-0.0525447	0.056699	0.056699
18837	NONHSAT059909.2	0.0122573	0.999999	1.22621	0.489573	2.41585	0.669991	0.278788	-0.00514525	0.0807355	0.0807355
76849	NONHSAT187478.1	0.0122872	0.999999	-0.33542	0.133965	4.28548	0.051864	0.0135614	0.0090788	0.0133585	0.0133585
44445	NONHSAT139638.2	0.0122936	0.999999	3.27441	1.30788	0.944057	3.29128	0.8741	-0.780659	1.69172	1.69172
78250	NONHSAT189022.1	0.0122969	0.999999	0.504279	0.201429	3.50934	0.105813	0.033695	0.00320989	0.0271653	0.0271653
90150	NONHSAT203484.1	0.012299	0.999999	-0.789901	0.315525	2.57791	0.278343	0.0853511	0.0285988	0.0639829	0.0639829
15322	NONHSAT144655.2	0.0123392	0.999999	2.75406	1.10061	1.46463	3.01889	1.23853	-0.309235	0.578499	0.578499
13092	NONHSAT044100.2	0.0123628	0.999999	-0.672266	0.268733	2.906	0.196014	0.0618307	0.0137087	0.0464953	0.0464953
86898	NONHSAT199644.1	0.0123712	0.999999	3.60842	1.44258	1.11106	4.00136	1.91399	-1.79505	1.20755	1.20755
22211	NONHSAT074165.2	0.0123818	0.999999	1.77316	0.708959	1.56645	1.54637	0.169712	0.584222	0.465538	0.584222
15825	NONHSAT142510.2	0.012384	0.999999	-0.175343	0.0701089	6.19599	0.0151218	0.00250189	0.00487099	0.00322382	0.00487099
49877	NONHSAT154718.1	0.0124028	0.999999	0.950636	0.380182	2.45692	0.33882	0.141371	-0.0567361	0.0754372	0.0754372
98679	NONHSAT213852.1	0.0124481	0.999999	2.55761	1.02338	1.57421	3.17973	1.1131	0.408553	0.457856	0.457856
99618	NONHSAT214889.1	0.0124504	0.999999	0.42584	0.170396	3.94248	0.076983	0.025285	0.00294145	0.0182673	0.0182673
22534	NONHSAT075798.2	0.012467	0.999999	-0.51272	0.205199	3.503	0.104242	0.0358399	-0.00411733	0.0273202	0.0273202
49835	NONHSAT154675.1	0.0124726	0.999999	-0.231058	0.0924793	5.1626	0.0188844	0.00645722	-0.00287209	0.0063714	0.0063714
61490	NONHSAT168612.1	0.0125099	0.999999	0.504748	0.202107	3.46502	0.113995	0.033001	0.0139543	0.0282701	0.0282701
106491	NONHSAT223046.1	0.012537	0.999999	-0.315058	0.126192	4.47195	0.042622	0.0125637	0.00349061	0.011323	0.011323
103497	NONHSAT219355.1	0.0125529	0.999999	0.683165	0.273681	2.8799	0.154618	0.0646186	-0.046364	0.0477334	0.0477334
103490	NONHSAT219348.1	0.0125741	0.999999	1.2376	0.495913	2.0651	0.714207	0.212166	0.106218	0.156729	0.156729
26836	NONHSAT087491.2	0.0126093	0.999999	-0.271656	0.108897	4.77981	0.0275665	0.0090965	-0.00231238	0.00869136	0.00869136
97839	NONHSAT212763.1	0.0126675	0.999999	0.589221	0.236352	3.40235	0.144119	0.0538638	-0.00390778	0.0299296	0.0299296
7108	NONHSAT022653.2	0.0126949	0.999999	-2.69354	1.08078	1.68069	3.57825	1.1052	0.646932	0.363888	0.646932
42705	NONHSAT132782.2	0.0127816	0.999999	2.28781	0.918875	1.35383	2.58342	0.4858	0.780697	0.73084	0.780697
53364	NONHSAT158938.1	0.0127904	0.999999	0.726847	0.291959	2.80314	0.21532	0.0759687	-0.00493399	0.0518912	0.0518912
82885	NONHSAT194716.1	0.0128528	0.999999	2.45247	0.985791	1.47526	2.88004	0.892093	0.452472	0.565581	0.565581
11758	NONHSAT040228.2	0.0128798	0.999999	-0.600076	0.241277	3.31754	0.177885	0.0468429	0.0404793	0.0323953	0.0404793
70677	NONHSAT179540.1	0.0129033	0.999999	-0.224712	0.0903755	5.27007	0.0234045	0.00638555	0.00393428	0.00586604	0.00586604
49796	NONHSAT154636.1	0.0130248	0.999999	0.456204	0.183724	3.7049	0.0992516	0.0278416	0.018177	0.0227904	0.0227904
12163	NONHSAT037335.2	0.0130342	0.999999	0.661827	0.266561	2.94239	0.15914	0.0616582	-0.0269887	0.044924	0.044924
60984	NONHSAT167992.1	0.0130461	0.999999	-0.422104	0.170031	3.84352	0.0745589	0.0233352	0.00304919	0.0200307	0.0200307
39077	NONHSAT122956.2	0.0131771	0.999999	0.660737	0.266539	3.0811	0.174776	0.0665633	-0.0118075	0.0400016	0.0400016
12284	NONHSAT037910.2	0.0132592	0.999999	-0.54525	0.220149	3.72909	0.147348	0.0435036	0.0291949	0.0222905	0.0291949
77130	NONHSAT187771.1	0.0132669	0.999999	0.904754	0.365333	2.39068	0.351949	0.115971	0.0169974	0.0842312	0.0842312
12177	NONHSAT037386.2	0.0133331	0.999999	0.692831	0.279961	3.36124	0.238058	0.0466068	0.0709601	0.0310899	0.0709601
105698	NONHSAT222000.1	0.0133387	0.999999	0.66814	0.27	3.08996	0.19591	0.0696304	0.00785306	0.0397192	0.0397192
73496	NONHSAT183232.1	0.0133414	0.999999	-0.579414	0.234152	3.28661	0.147263	0.0488717	0.00931204	0.0333689	0.0333689
105121	NONHSAT221370.1	0.013348	0.999999	-0.385879	0.155952	4.08487	0.0595605	0.0204603	-0.00184811	0.0160212	0.0160212
105392	NONHSAT221687.1	0.0133503	0.999999	0.430735	0.174085	3.83046	0.0760036	0.0251814	0.000248364	0.0202768	0.0202768
84387	NONHSAT196758.1	0.0133644	0.999999	-0.237709	0.0960864	5.22953	0.0197293	0.00779867	-0.00432663	0.00605022	0.00605022
24742	NONHSAT078808.2	0.0133721	0.999999	-2.94792	1.1917	1.61154	3.34823	1.7077	-0.781242	0.422537	0.422537
14823	NONHSAT142170.2	0.0133901	0.999999	0.329791	0.133345	4.40041	0.0497215	0.014612	0.00675405	0.0120591	0.0120591
64355	NONHSAT172061.1	0.0134169	0.999999	-2.58655	1.04612	1.63689	3.32031	0.672194	0.969367	0.400065	0.969367
3547	NONHSAT010634.2	0.0134243	0.999999	-3.09664	1.25253	2.08116	4.68271	2.20177	0.0556648	0.15148	0.15148
82343	NONHSAT194063.1	0.0134677	0.999999	0.285805	0.115656	4.721	0.0393483	0.0109309	0.007623	0.00913369	0.00913369
9125	NONHSAT028665.2	0.0134769	0.999999	-0.382923	0.154972	4.08516	0.0593744	0.0200076	-0.000775711	0.016017	0.016017
90468	NONHSAT203902.1	0.0136442	0.999999	0.289154	0.117233	4.66069	0.0355038	0.0110001	0.00202586	0.0096151	0.0096151
41735	NONHSAT131771.2	0.013701	0.999999	0.806199	0.327057	2.54205	0.297472	0.0937559	0.0343508	0.0666938	0.0666938
30077	NONHSAT096836.2	0.0137272	0.999999	0.267026	0.108357	4.80417	0.0354481	0.00909613	0.00847539	0.00851565	0.00851565
64670	NONHSAT172384.1	0.0137565	0.999999	0.38277	0.155373	4.04553	0.0726037	0.0196011	0.0162112	0.0166098	0.0166098
56607	NONHSAT162820.1	0.0137955	0.999999	0.265785	0.107931	4.85939	0.0275816	0.00934087	-0.00135457	0.00813282	0.00813282
67955	NONHSAT176364.1	0.0137996	0.999999	-2.99091	1.21461	0.915305	2.74835	0.421359	-0.340502	1.79157	1.79157
49783	NONHSAT154623.1	0.013806	0.999999	0.807453	0.32793	2.53745	0.296745	0.0942313	0.0322073	0.067076	0.067076
87667	NONHSAT200657.1	0.013822	0.999999	-0.93713	0.38066	2.36306	0.284798	0.129046	-0.102378	0.0883072	0.0883072
103994	NONHSAT219950.1	0.0138459	0.999999	-0.727586	0.295618	3.70158	0.213398	0.108226	-0.0399959	0.0228595	0.0228595
83317	NONHSAT195367.1	0.013851	0.999999	2.43567	0.989666	1.18767	2.33786	0.436995	0.260642	1.03216	1.03216
56231	NONHSAT162364.1	0.0138703	0.999999	-2.57525	1.04659	1.62993	3.30399	0.453413	1.18961	0.406114	1.18961
90032	NONHSAT203341.1	0.0139279	0.999999	-0.724218	0.294503	2.73194	0.19636	0.0746174	-0.0258518	0.0554808	0.0554808
40372	NONHSAT124567.2	0.0139285	0.999999	2.62159	1.06608	1.66691	3.41458	1.32986	0.361082	0.374917	0.374917
9375	NONHSAT030060.2	0.0139364	0.999999	-0.645187	0.262388	3.14303	0.171853	0.0652212	-0.00650519	0.0380503	0.0380503
45622	NONHSAT149640.1	0.0140128	0.999999	0.633042	0.257655	2.99199	0.184551	0.0565676	0.0238433	0.0430116	0.0430116
29894	NONHSAT096068.2	0.014051	0.999999	2.22743	0.906949	1.2657	2.35046	0.355419	0.722112	0.878417	0.878417
26904	NONHSAT083418.2	0.0140518	0.999999	0.529585	0.215634	3.29959	0.089874	0.0367921	-0.0296221	0.0329552	0.0329552
71021	NONHSAT179947.1	0.0140983	0.999999	-0.188583	0.0768236	5.63965	0.0117282	0.00435502	-0.00303108	0.00449778	0.00449778
41066	NONHSAT128008.2	0.0141061	0.999999	0.418494	0.170497	3.78333	0.0737669	0.0224111	0.0041209	0.0211929	0.0211929
72370	NONHSAT181709.1	0.0141542	0.999999	2.9331	1.19556	2.07535	4.29616	0.996344	1.1477	0.153353	1.1477
100698	NONHSAT216144.1	0.0141647	0.999999	2.7923	1.13829	1.79704	3.89393	0.99487	0.948694	0.281971	0.948694
59754	NONHSAT166554.1	0.0141686	0.999999	1.62452	0.66227	2.87212	1.29907	0.60978	0.0244076	0.0481226	0.0481226
32753	NONHSAT104389.2	0.0142009	0.999999	-0.689412	0.281147	2.89767	0.17427	0.0716861	-0.0320815	0.0468793	0.0468793
106884	NONHSAT223610.1	0.014228	0.999999	0.208051	0.0848683	5.49615	0.0170098	0.00583586	-0.000805528	0.00496809	0.00496809
21622	NONHSAT070780.2	0.0142601	0.999999	3.4028	1.38854	1.00826	3.61748	1.40476	-1.22506	1.48729	1.48729
51027	NONHSAT156131.1	0.0142678	0.999999	1.0625	0.433596	2.23323	0.393888	0.170367	-0.10135	0.111641	0.111641
29524	NONHSAT093901.2	0.014313	0.999999	2.4312	0.992606	1.47256	2.95554	0.8864	0.591501	0.568839	0.591501
65737	NONHSAT173683.1	0.0143262	0.999999	0.490152	0.200146	4.05526	0.120145	0.0407881	0.0192993	0.0164621	0.0192993
98985	NONHSAT214231.1	0.0144591	0.999999	-0.975786	0.398988	2.54866	0.476677	0.119895	0.118892	0.0661596	0.118892
48757	NONHSAT153562.1	0.0145066	0.999999	0.431388	0.176475	3.75333	0.0794261	0.024919	0.00457767	0.0217963	0.0217963
65770	NONHSAT173721.1	0.0145556	0.999999	0.625745	0.256112	3.12883	0.196179	0.0553333	0.0430566	0.0384955	0.0430566
9256	NONHSAT029428.2	0.0145567	0.999999	0.834539	0.341573	2.63173	0.248176	0.114396	-0.0653468	0.060612	0.060612
87441	NONHSAT200320.1	0.0146018	0.999999	-0.421677	0.172669	4.10252	0.0628264	0.0289573	-0.0171036	0.0157647	0.0157647
15625	NONHSAT141411.2	0.0146294	0.999999	-2.35991	0.966611	1.21513	2.33554	0.426139	0.404852	0.975365	0.975365
84930	NONHSAT197360.1	0.0146453	0.999999	0.131129	0.0537187	6.46226	0.00529248	0.00148337	-0.00131584	0.00284518	0.00284518
97318	NONHSAT212114.1	0.0146554	0.999999	-0.495764	0.203117	3.54003	0.0780026	0.035455	-0.0301201	0.0264296	0.0264296
88717	NONHSAT201787.1	0.0147955	0.999999	0.436451	0.179068	3.69989	0.0742923	0.0252033	-0.00377141	0.0228948	0.0228948
90420	NONHSAT203842.1	0.014827	0.999999	0.878454	0.360528	2.58466	0.302979	0.13145	-0.0421073	0.0635202	0.0635202
40670	NONHSAT126099.2	0.0148999	0.999999	-0.388799	0.159684	4.04081	0.0486942	0.0215663	-0.0173851	0.016682	0.016682
17596	NONHSAT146821.2	0.0149089	0.999999	-2.46738	1.01347	1.49274	2.91583	0.995735	0.36607	0.544943	0.544943
1737	NONHSAT009837.2	0.014914	0.999999	3.17664	1.30486	2.18931	5.07052	1.44924	1.10477	0.121487	1.10477
98067	NONHSAT213040.1	0.0150269	0.999999	2.53966	1.04439	1.32417	2.68076	0.858438	0.0738049	0.777674	0.777674
80378	NONHSAT191639.1	0.0150418	0.999999	0.305928	0.125825	4.43257	0.0427432	0.0120263	0.00630573	0.0117217	0.0117217
38414	NONHSAT119339.2	0.0150755	0.999999	-2.32106	0.954949	2.30708	2.71051	0.813091	0.554802	0.0974448	0.554802
14952	NONHSAT142708.2	0.0151878	0.999999	0.77538	0.319366	2.5738	0.242581	0.0887205	-0.0109501	0.0642717	0.0642717
59022	NONHSAT165604.1	0.0152763	0.999999	-2.37429	0.978783	1.21653	2.32022	0.464468	0.321823	0.972557	0.972557
16639	NONHSAT052826.2	0.015377	0.999999	-0.552418	0.227954	3.91681	0.141728	0.0592366	0.00348548	0.0187079	0.0187079
43073	NONHSAT135434.2	0.0154372	0.999999	0.878709	0.36281	2.51847	0.338635	0.128697	0.00504848	0.0687489	0.0687489
28716	NONHSAT088742.2	0.0154406	0.999999	-0.399823	0.165088	4.06027	0.0806626	0.0238581	0.0170232	0.0163866	0.0170232
95177	NONHSAT209650.1	0.015475	0.999999	1.84793	0.763269	1.61927	1.7105	0.458307	0.399263	0.415563	0.415563
74740	NONHSAT184802.1	0.0155039	0.999999	2.42707	1.00276	1.49379	2.97384	0.685223	0.823069	0.543726	0.823069
34329	NONHSAT106732.2	0.0155175	0.999999	-0.243553	0.100639	5.05893	0.0244559	0.00827823	4.7284e-05	0.00691407	0.00691407
43322	NONHSAT137052.2	0.0155807	0.999999	0.446535	0.184626	3.63616	0.0810491	0.0268778	-0.000338983	0.0242523	0.0242523
21261	NONHSAT069055.2	0.0156062	0.999999	-2.39134	0.988977	1.93673	2.3997	1.26003	-0.404853	0.207083	0.207083
104855	NONHSAT221057.1	0.0156092	0.999999	-0.513402	0.212332	3.55054	0.133176	0.0351126	0.0325144	0.0261825	0.0325144
106612	NONHSAT223207.1	0.0156267	0.999999	0.693991	0.287067	2.85803	0.224709	0.074757	0.0255206	0.0488546	0.0488546
15083	NONHSAT143536.2	0.015644	0.999999	0.79452	0.328706	2.5725	0.27347	0.0977074	0.00740631	0.0643639	0.0643639
73852	NONHSAT183676.1	0.0156637	0.999999	0.561036	0.232154	3.30332	0.156091	0.0480055	0.0290734	0.0328374	0.0328374
6033	NONHSAT022500.2	0.0157477	0.999999	-0.530385	0.219647	3.4615	0.0940005	0.0440075	-0.0319976	0.02836	0.02836
89223	NONHSAT202370.1	0.015761	0.999999	-2.20234	0.912166	1.29263	2.42283	0.41751	0.792171	0.830561	0.830561
16647	NONHSAT052847.2	0.0157733	0.999999	-0.703507	0.291413	2.80085	0.200359	0.0753697	-0.0105163	0.0520129	0.0520129
34776	NONHSAT110240.2	0.015784	0.999999	0.541641	0.224387	3.22498	0.130067	0.0401009	0.012467	0.0354231	0.0354231
83976	NONHSAT196225.1	0.0157853	0.999999	-1.01454	0.420302	2.17732	0.361899	0.140596	-0.0742077	0.124384	0.124384
29497	NONHSAT093693.2	0.0158236	0.999999	0.620504	0.257155	2.99111	0.190428	0.0561492	0.0375008	0.0430438	0.0430438
50113	NONHSAT154986.1	0.0158372	0.999999	0.548567	0.227372	3.30471	0.131043	0.044753	0.00620312	0.0327938	0.0327938
16005	NONHSAT143653.2	0.0159254	0.999999	-2.24803	0.932551	1.42459	2.36712	0.674788	0.389003	0.629688	0.629688
64136	NONHSAT171767.1	0.0159262	0.999999	-0.642935	0.266711	2.96272	0.158243	0.0625902	-0.019798	0.0441121	0.0441121
66952	NONHSAT175084.1	0.0160508	0.999999	-3.35296	1.39257	2.07448	4.96661	2.75522	-0.762841	0.153637	0.153637
26762	NONHSAT087050.2	0.0160809	0.999999	-2.32822	0.967239	1.42265	2.74884	0.246348	1.15698	0.632277	1.15698
5303	NONHSAT016438.2	0.0161168	0.999999	0.602197	0.250263	3.11965	0.129282	0.0551636	-0.0295522	0.0387835	0.0387835
83986	NONHSAT196237.1	0.0162423	0.999999	-0.323183	0.134468	4.3729	0.0475676	0.0147658	0.00552595	0.0123566	0.0123566
51700	NONHSAT157011.1	0.0162444	0.999999	0.162126	0.0674576	5.96462	0.00951847	0.00316354	-0.00112228	0.00366226	0.00366226
22030	NONHSAT072935.2	0.0162631	0.999999	2.38215	0.991341	1.48896	2.8817	0.103289	1.37085	0.549343	1.37085
106080	NONHSAT222463.1	0.016319	0.999999	0.380978	0.158628	4.12274	0.0647116	0.022268	0.00419243	0.0154764	0.0154764
32387	NONHSAT102718.2	0.0163403	0.999999	-0.314786	0.131094	4.39058	0.0420707	0.0136139	0.0018156	0.0121645	0.0121645
15781	NONHSAT142245.2	0.0163623	0.999999	1.53546	0.639581	1.6804	1.14095	0.249482	0.292586	0.364113	0.364113
41634	NONHSAT131285.2	0.0163737	0.999999	-2.43817	1.0157	1.51564	2.98538	1.02848	0.473997	0.518992	0.518992
79525	NONHSAT190523.1	0.016389	0.999999	0.419169	0.174644	3.72569	0.0731726	0.0233902	0.00218722	0.0223605	0.0223605
67077	NONHSAT175250.1	0.0164017	0.999999	-0.217821	0.0907642	5.25449	0.0157707	0.00642129	-0.00450011	0.00593591	0.00593591
67375	NONHSAT175606.1	0.0164033	0.999999	2.22698	0.927981	2.13898	2.52122	0.842261	0.449462	0.134325	0.449462
37629	NONHSAT121087.2	0.0164103	0.999999	0.604838	0.252051	3.05837	0.177626	0.0545598	0.0302867	0.0407351	0.0407351
62430	NONHSAT169809.1	0.0165452	0.999999	-0.380569	0.158791	4.18553	0.0737073	0.0210745	0.0167474	0.0146178	0.0167474
67577	NONHSAT175867.1	0.0165697	0.999999	2.34079	0.976908	1.43737	2.789	0.753074	0.678449	0.612895	0.678449
64692	NONHSAT172406.1	0.016575	0.999999	-0.876967	0.366012	2.75916	0.391479	0.104494	0.096454	0.0541443	0.096454
32060	NONHSAT101167.2	0.0167969	0.999999	1.0447	0.436909	2.40876	0.424365	0.204634	-0.0834548	0.0817008	0.0817008
34256	NONHSAT106461.2	0.0168815	0.999999	-0.53299	0.223076	3.34127	0.0961702	0.0429674	-0.0292842	0.0316768	0.0316768
38029	NONHSAT123107.2	0.0169372	0.999999	1.28061	0.536253	1.95443	0.597767	0.232172	-0.0999472	0.19918	0.19918
97449	NONHSAT212280.1	0.0169381	0.999999	3.28323	1.37486	0.948467	3.48111	1.15848	-0.849436	1.67687	1.67687
10504	NONHSAT032778.2	0.016985	0.999999	-3.14304	1.31671	0.878372	3.00564	0.672648	-0.620105	1.92796	1.92796
78464	NONHSAT189305.1	0.017054	0.999999	-0.35586	0.149174	4.31066	0.0487043	0.0203183	-0.00692659	0.0130609	0.0130609
101868	NONHSAT217572.1	0.0171252	0.999999	0.75263	0.315699	2.68753	0.220141	0.0918381	-0.0290813	0.057661	0.057661
76611	NONHSAT187233.1	0.0171257	0.999999	-0.934481	0.391981	2.29375	0.292317	0.130661	-0.092736	0.0998122	0.0998122
17065	NONHSAT055273.2	0.0171646	0.999999	-0.931849	0.391014	2.44389	0.289139	0.152271	-0.116477	0.0770666	0.0770666
86345	NONHSAT198956.1	0.0171884	0.999999	0.414662	0.174034	4.77757	0.0612433	0.0367239	-0.024649	0.00870771	0.00870771
64376	NONHSAT172084.1	0.0172953	0.999999	-0.694591	0.291799	2.90926	0.231189	0.0813729	0.0266922	0.0463475	0.0463475
17306	NONHSAT056676.2	0.0172954	0.999999	-0.444066	0.186554	3.74667	0.0752278	0.0302718	-0.0101849	0.0219316	0.0219316
29379	NONHSAT092996.2	0.0173112	0.999999	-0.304499	0.127939	4.5288	0.0424846	0.0137782	0.00455767	0.0107744	0.0107744
9624	NONHSAT031730.2	0.0173182	0.999999	-3.02073	1.26928	2.02471	4.67073	1.92987	0.486729	0.170906	0.486729
101257	NONHSAT216821.1	0.0173427	0.999999	1.20318	0.505675	1.97355	0.45819	0.192552	-0.162684	0.191008	0.191008
92451	NONHSAT206208.1	0.0173442	0.999999	0.723702	0.304162	2.67581	0.215398	0.08052	-0.0076772	0.0582522	0.0582522
70130	NONHSAT178942.1	0.017367	0.999999	0.745821	0.313522	2.70421	0.235446	0.0906095	-0.00489506	0.0568347	0.0568347
95646	NONHSAT210234.1	0.0173769	0.999999	0.693107	0.291389	2.83457	0.218598	0.0772078	0.0158911	0.0501532	0.0501532
8866	NONHSAT027152.2	0.0174949	0.999999	2.65814	1.11868	1.6201	3.62146	1.30343	0.573744	0.414815	0.573744
81988	NONHSAT193627.1	0.017534	0.999999	2.01093	0.846596	1.87009	2.07323	0.554554	0.520534	0.239906	0.520534
77837	NONHSAT188505.1	0.017571	0.999999	2.49007	1.04866	1.55374	3.17976	1.06502	0.584503	0.478393	0.584503
78247	NONHSAT189019.1	0.0175805	0.999999	-0.559447	0.235622	3.29632	0.104399	0.0502183	-0.0370868	0.0330585	0.0330585
95733	NONHSAT210325.1	0.017581	0.999999	-0.332501	0.14004	4.24612	0.0423582	0.0155775	-0.00408864	0.0138393	0.0138393
14170	NONHSAT047701.2	0.0176045	0.999999	3.40099	1.4327	2.43696	5.93319	2.43513	0.643814	0.0779526	0.643814
96714	NONHSAT211355.1	0.0176052	0.999999	0.164934	0.0694806	5.76935	0.00969938	0.003112	-0.00118904	0.00412934	0.00412934
38901	NONHSAT121805.2	0.0176151	0.999999	2.22916	0.939143	1.33092	2.53432	0.556213	0.748258	0.76677	0.76677
20001	NONHSAT066715.2	0.0176268	0.999999	-2.77569	1.16952	1.05139	2.46684	0.688434	-0.494056	1.36322	1.36322
27860	NONHSAT091117.2	0.017645	0.999999	1.85112	0.780083	1.52041	1.75823	0.294066	0.618727	0.513727	0.618727
7617	NONHSAT025512.2	0.0176629	0.999999	3.043	1.28255	2.10858	4.75189	1.42912	1.0383	0.143003	1.0383
74261	NONHSAT184218.1	0.017667	0.999999	-0.543105	0.228914	3.80266	0.105038	0.0577906	-0.0371041	0.0208119	0.0208119
56262	NONHSAT162405.1	0.0177013	0.999999	-0.67366	0.284028	2.76622	0.194171	0.0672153	0.00531699	0.0537926	0.0537926
1071	NONHSAT005932.2	0.017715	0.999999	-0.323884	0.136572	4.44332	0.0463405	0.0163667	0.00222107	0.0116112	0.0116112
45300	NONHSAT149228.1	0.0177233	0.999999	-0.414393	0.17475	4.62953	0.0881614	0.0175388	0.0282675	0.00987537	0.0282675
25297	NONHSAT078845.2	0.0177239	0.999999	-0.214241	0.0903461	5.55102	0.0226318	0.00746371	0.00361386	0.00477993	0.00477993
4703	NONHSAT011439.2	0.0177352	0.999999	0.756636	0.319107	2.61742	0.213542	0.0913004	-0.03906	0.061444	0.061444
35525	NONHSAT115686.2	0.0177655	0.999999	2.20994	0.93228	1.30075	2.48664	0.487088	0.789775	0.816631	0.816631
32924	NONHSAT105190.2	0.0177851	0.999999	0.638535	0.269417	3.12155	0.209421	0.0628499	0.0460283	0.0387237	0.0460283
74615	NONHSAT184646.1	0.017793	0.999999	-0.715649	0.301975	2.69424	0.2204	0.0794558	0.00398716	0.0573271	0.0573271
100908	NONHSAT216402.1	0.0178391	0.999999	-0.499792	0.210977	3.77188	0.0866051	0.0453449	-0.0307604	0.021422	0.021422
12444	NONHSAT039642.2	0.0178531	0.999999	0.606653	0.256118	3.03987	0.141334	0.0570483	-0.018392	0.041346	0.041346
57671	NONHSAT164117.1	0.017866	0.999999	-0.279454	0.117993	4.61081	0.0301747	0.0108479	-0.00241485	0.0100357	0.0100357
50391	NONHSAT155347.1	0.0178922	0.999999	-0.595615	0.251544	3.17582	0.171632	0.0578948	0.0236115	0.0370164	0.0370164
95162	NONHSAT209632.1	0.0179271	0.999999	-2.71778	1.14814	1.81136	3.79777	1.50823	0.46911	0.273189	0.46911
107446	NONHSAT224252.1	0.0179326	0.999999	-0.655755	0.27704	3.00115	0.151435	0.0724449	-0.044407	0.0426816	0.0426816
19225	NONHSAT059458.2	0.017956	0.999999	-0.528622	0.223375	3.44968	0.107954	0.0461793	-0.0160268	0.0286651	0.0286651
89397	NONHSAT202576.1	0.0179923	0.999999	2.40545	1.01677	1.25475	2.44189	0.652133	0.230399	0.898602	0.898602
86945	NONHSAT199704.1	0.0180477	0.999999	3.29219	1.39226	2.31112	5.57762	0.899887	2.00769	0.0967414	2.00769
50931	NONHSAT156022.1	0.0180669	0.999999	-2.35272	0.995126	1.33593	2.58952	0.726647	0.434515	0.758767	0.758767
14183	NONHSAT047754.2	0.0180955	0.999999	1.01988	0.431483	2.18306	0.53546	0.113449	0.165817	0.122986	0.165817
32201	NONHSAT101807.2	0.0181348	0.999999	-2.54134	1.07554	1.21964	2.54182	0.768843	-0.0134835	0.966336	0.966336
41861	NONHSAT132870.2	0.0181594	0.999999	0.659264	0.279071	2.85951	0.178705	0.0680449	-0.00765003	0.0487762	0.0487762
72514	NONHSAT181897.1	0.0181796	0.999999	-1.87506	0.793864	1.58486	1.73651	0.497831	0.35437	0.447499	0.447499
58801	NONHSAT165317.1	0.0182047	0.999999	-1.20127	0.508706	2.05845	0.548364	0.229208	-0.0848988	0.158965	0.158965
7892	NONHSAT027515.2	0.0182097	0.999999	-0.476962	0.201989	3.71847	0.11245	0.0386903	0.0165617	0.0225092	0.0225092
1339	NONHSAT007541.2	0.0182131	0.999999	-0.444102	0.188079	3.59264	0.0755024	0.0278441	-0.00742613	0.0252162	0.0252162
63057	NONHSAT170463.1	0.018226	0.999999	0.154528	0.0654504	5.96195	0.00926078	0.00275763	-0.000136244	0.00366801	0.00366801
23287	NONHSAT070163.2	0.0182305	0.999999	0.759242	0.32159	3.24007	0.297038	0.0545932	0.100537	0.0349177	0.100537
105178	NONHSAT221448.1	0.0182359	0.999999	2.20506	0.934032	1.31085	2.50558	0.347295	0.961328	0.799601	0.961328
102629	NONHSAT218396.1	0.0182407	0.999999	0.413299	0.175075	3.82683	0.0748257	0.025631	0.00384505	0.0203459	0.0203459
7778	NONHSAT027030.2	0.0182638	0.999999	3.09489	1.31127	2.15703	4.93681	1.28466	1.29448	0.129513	1.29448
99536	NONHSAT214805.1	0.0182808	0.999999	-0.343651	0.145622	4.10831	0.0576788	0.0161273	0.0116851	0.0156815	0.0156815
18957	NONHSAT057168.2	0.0183452	0.999999	0.677742	0.287352	2.7379	0.172955	0.0686672	-0.0247237	0.0551899	0.0551899
8343	NONHSAT029888.2	0.0183741	0.999999	0.434493	0.184264	4.07221	0.0973791	0.0218087	0.0291212	0.0162081	0.0291212
79668	NONHSAT190717.1	0.0183808	0.999999	2.55051	1.08171	1.62885	3.35564	0.825836	0.929302	0.407066	0.929302
107583	NONHSAT224426.1	0.0183813	0.999999	-2.35247	0.997718	2.29066	2.85476	1.12279	0.370375	0.100373	0.370375
62464	NONHSAT169845.1	0.0184002	0.999999	0.406709	0.17252	3.89211	0.0853394	0.020992	0.0236526	0.0191427	0.0236526
88678	NONHSAT201747.1	0.0184187	0.999999	0.451847	0.191697	3.60742	0.0941267	0.0302364	0.0108598	0.0248852	0.0248852
13974	NONHSAT046666.2	0.0184503	0.999999	-0.518209	0.21991	3.42608	0.0864748	0.0432542	-0.0358634	0.0292867	0.0292867
12670	NONHSAT040723.2	0.0185851	0.999999	0.668998	0.284226	2.82585	0.160596	0.0705281	-0.0376172	0.0506488	0.0506488
68204	NONHSAT176681.1	0.018591	0.999999	3.27483	1.3914	2.32265	5.54054	2.3997	0.504272	0.094776	0.504272
26461	NONHSAT083629.2	0.0186583	0.999999	1.20305	0.511438	2.51473	0.728543	0.323256	0.0446735	0.0690974	0.0690974
8931	NONHSAT027487.2	0.0186931	0.999999	0.321291	0.136627	4.40593	0.0490653	0.0159999	0.00662136	0.0120004	0.0120004
47761	NONHSAT152333.1	0.0187102	0.999999	-0.591173	0.251428	3.30529	0.13573	0.0620487	-0.0234425	0.0327757	0.0327757
54510	NONHSAT160353.1	0.0187877	0.999999	-2.31361	0.984633	1.44258	2.76924	0.347615	1.10664	0.606181	1.10664
97968	NONHSAT212915.1	0.018794	0.999999	0.212188	0.0903086	5.31266	0.0175511	0.00655286	-0.00149792	0.00568059	0.00568059
57913	NONHSAT164403.1	0.0188981	0.999999	0.685146	0.291858	2.78201	0.231553	0.0747773	0.0386294	0.0529941	0.0529941
7582	NONHSAT025229.2	0.018904	0.999999	-0.390469	0.16634	4.02963	0.0780228	0.0246489	0.0157049	0.0168544	0.0168544
71305	NONHSAT180290.1	0.0189086	0.999999	1.2438	0.529877	2.15192	0.499473	0.290305	-0.246099	0.13085	0.13085
28443	NONHSAT093976.2	0.0189396	0.999999	-2.8331	1.20726	0.961885	2.4925	0.553767	-0.448056	1.63245	1.63245
27732	NONHSAT090575.2	0.0190183	0.999999	-1.18486	0.505232	2.58915	0.607046	0.31967	-0.0873197	0.0632192	0.0632192
94086	NONHSAT208215.1	0.0190975	0.999999	0.837031	0.357153	2.45174	0.297866	0.115258	-0.00565888	0.0760791	0.0760791
17664	NONHSAT052689.2	0.0192345	0.999999	0.741476	0.316741	2.65159	0.174639	0.0909706	-0.0788412	0.0595165	0.0595165
65063	NONHSAT172833.1	0.0192458	0.999999	-0.434864	0.185781	3.64609	0.0766132	0.0277351	-0.00288361	0.0240368	0.0240368
18921	NONHSAT056932.2	0.0193507	0.999999	0.768303	0.328516	2.70949	0.306595	0.0831902	0.0786943	0.0565758	0.0786943
94543	NONHSAT208827.1	0.0193537	0.999999	2.06872	0.884578	1.41722	2.21292	0.534151	0.62715	0.639566	0.639566
68066	NONHSAT176491.1	0.0193654	0.999999	-0.893589	0.382133	3.64454	0.414781	0.0797676	0.139271	0.0240704	0.139271
67105	NONHSAT175283.1	0.0193654	0.999999	-1.31776	0.563527	1.90302	0.786148	0.253282	0.0782161	0.223061	0.223061
44230	NONHSAT139386.2	0.0193841	0.999999	2.71693	1.16205	1.82709	3.83494	1.0357	0.989827	0.263856	0.989827
45731	NONHSAT149781.1	0.0193919	0.999999	0.625229	0.267431	2.94354	0.203097	0.0564617	0.0508172	0.0448767	0.0508172
84617	NONHSAT197031.1	0.0194628	0.999999	-0.647274	0.277022	2.84402	0.19608	0.0654942	0.0224942	0.0496174	0.0496174
37694	NONHSAT121383.2	0.0194918	0.999999	0.387718	0.165976	4.32325	0.0781553	0.0202964	0.0210257	0.0129148	0.0210257
56500	NONHSAT162691.1	0.019499	0.999999	2.73477	1.17078	1.82062	3.88857	1.652	0.404093	0.267654	0.404093
64306	NONHSAT171990.1	0.0195275	0.999999	0.443868	0.190069	3.7808	0.102457	0.0253842	0.0288049	0.0212434	0.0288049
87138	NONHSAT199943.1	0.0195357	0.999999	0.429887	0.184094	3.72298	0.0735261	0.0284198	-0.00581336	0.0224162	0.0224162
6559	NONHSAT025284.2	0.0195443	0.999999	-2.81721	1.20652	1.81732	3.94591	1.91392	0.0422253	0.269619	0.269619
70733	NONHSAT179608.1	0.0196163	0.999999	1.15981	0.497004	2.04654	0.50647	0.207456	-0.0788037	0.163063	0.163063
92478	NONHSAT206237.1	0.0196199	0.999999	-0.571188	0.244773	3.16769	0.158124	0.0525967	0.0227125	0.0372741	0.0372741
92949	NONHSAT206775.1	0.0196623	0.999999	1.11611	0.478458	2.33179	0.648419	0.143543	0.19984	0.0932567	0.19984
104525	NONHSAT220633.1	0.0196667	0.999999	0.337894	0.144854	4.27698	0.0544865	0.0180132	0.00728035	0.0134608	0.0134608
7307	NONHSAT023862.2	0.0197588	0.999999	-0.46017	0.197422	3.56526	0.110209	0.0326226	0.0257302	0.0258404	0.0258404
76473	NONHSAT187091.1	0.0197715	0.999999	0.785161	0.336884	2.54546	0.2345	0.103821	-0.0418748	0.066416	0.066416
98221	NONHSAT213247.1	0.0198075	0.999999	-1.34331	0.576534	1.83644	0.811917	0.240132	0.0980835	0.258454	0.258454
105513	NONHSAT221814.1	0.0198154	0.999999	0.449993	0.193144	3.57101	0.0932139	0.030249	0.0103334	0.0257081	0.0257081
42085	NONHSAT134356.2	0.0198189	0.999999	-2.99681	1.28632	2.07651	4.67979	1.6173	0.864613	0.152975	0.864613
32757	NONHSAT104427.2	0.0198645	0.999999	0.439136	0.18856	3.71471	0.100518	0.0241583	0.0291739	0.0225868	0.0291739
5174	NONHSAT015633.2	0.0198667	0.999999	-0.576301	0.247461	3.67713	0.173121	0.0280236	0.0638318	0.023373	0.0638318
12683	NONHSAT040800.2	0.0199478	0.999999	-0.29335	0.126046	4.67785	0.033759	0.0143562	-0.00442766	0.00947514	0.00947514
75983	NONHSAT186591.1	0.0199873	0.999999	-0.322576	0.138648	4.31982	0.0345925	0.0158804	-0.0116605	0.0129544	0.0129544
105757	NONHSAT222059.1	0.0199953	0.999999	0.935125	0.401956	2.72854	0.45622	0.0916608	0.150692	0.0556461	0.150692
5784	NONHSAT018885.2	0.0200443	0.999999	-0.5288	0.22739	3.27519	0.130936	0.0438196	0.0149898	0.0337397	0.0337397
73358	NONHSAT183037.1	0.020057	0.999999	2.81125	1.209	1.43542	3.12723	1.57708	-0.631718	0.615426	0.615426
55092	NONHSAT161050.1	0.0200587	0.999999	0.874541	0.376107	2.35205	0.309428	0.122176	-0.0221994	0.0900081	0.0900081
43471	NONHSAT137757.2	0.0201221	0.999999	0.680123	0.292644	2.65862	0.175678	0.069318	-0.023184	0.059143	0.059143
65630	NONHSAT173540.1	0.0201336	0.999999	2.74259	1.18019	1.47712	3.12147	1.52593	-0.444783	0.563355	0.563355
9222	NONHSAT029251.2	0.0201511	0.999999	-0.901054	0.387796	2.324	0.281603	0.13103	-0.0834874	0.0945495	0.0945495
90027	NONHSAT203336.1	0.0201682	0.999999	0.355579	0.153055	4.16477	0.0660419	0.0170844	0.0180544	0.0148956	0.0180544
80973	NONHSAT192363.1	0.0201693	0.999999	0.818094	0.352143	2.5199	0.254612	0.117391	-0.0501058	0.0686165	0.0686165
84795	NONHSAT197211.1	0.0202554	0.999999	0.637632	0.274654	3.09742	0.212494	0.0511753	0.061977	0.0394829	0.061977
87736	NONHSAT200750.1	0.0202729	0.999999	-0.695836	0.299767	2.82586	0.237187	0.0841418	0.0307718	0.0506483	0.0506483
43327	NONHSAT137099.2	0.0202953	0.999999	2.16896	0.934556	1.2275	2.25353	0.359326	0.693447	0.950767	0.950767
43885	NONHSAT137083.2	0.0202953	0.999999	2.16896	0.934556	1.2275	2.25353	0.359326	0.693447	0.950767	0.950767
97906	NONHSAT212838.1	0.0203917	0.999999	0.371186	0.160059	4.3894	0.0720762	0.0155076	0.0229206	0.0121773	0.0229206
84598	NONHSAT197012.1	0.0204282	0.999999	-0.838597	0.361716	3.23149	0.336563	0.161051	-0.00406442	0.0352061	0.0352061
42282	NONHSAT135425.2	0.0204367	0.999999	-2.30652	0.994948	1.30778	2.45974	0.680129	0.399528	0.804753	0.804753
34645	NONHSAT108194.2	0.0204634	0.999999	-0.370876	0.160016	3.94586	0.0437059	0.0201976	-0.0171463	0.0182102	0.0182102
3917	NONHSAT012950.2	0.0204964	0.999999	0.867118	0.37422	2.64258	0.281074	0.150055	-0.0806726	0.0600059	0.0600059
46427	NONHSAT150640.1	0.0205341	0.999999	-0.785494	0.339095	2.77743	0.323083	0.101973	0.0705053	0.0532276	0.0705053
106342	NONHSAT222834.1	0.0205694	0.999999	-0.739772	0.319446	2.58252	0.286299	0.089403	0.0632471	0.0636657	0.0636657
24342	NONHSAT076364.2	0.0205787	0.999999	0.193498	0.0835618	5.51828	0.0166181	0.00558296	0.00114912	0.0048909	0.0048909
72737	NONHSAT182168.1	0.0206028	0.999999	0.216982	0.0937213	5.18446	0.023401	0.00691143	0.00468437	0.00626411	0.00626411
66045	NONHSAT174072.1	0.0206782	0.999999	0.718558	0.310552	3.2043	0.209649	0.108562	-0.0401225	0.036102	0.036102
74016	NONHSAT183891.1	0.0207025	0.999999	2.8113	1.21524	3.09326	3.97481	2.1756	-0.170856	0.0396147	0.0396147
47250	NONHSAT151700.1	0.0207163	0.999999	-0.58109	0.251215	3.73778	0.128889	0.072551	-0.0380642	0.0221127	0.0221127
56726	NONHSAT162963.1	0.0207308	0.999999	3.48533	1.50694	2.55382	6.36931	1.34582	2.06048	0.0657535	2.06048
55284	NONHSAT161249.1	0.0207417	0.999999	-0.394585	0.17062	4.10508	0.0816426	0.0170282	0.0266386	0.0157279	0.0266386
20677	NONHSAT063963.2	0.0207467	0.999999	-0.286631	0.123945	4.55623	0.037326	0.012523	0.00332533	0.0105206	0.0105206
4736	NONHSAT011631.2	0.0208058	0.999999	-1.84344	0.797511	1.60426	1.71911	0.52482	0.349711	0.429216	0.429216
3268	NONHSAT009092.2	0.0209615	0.999999	-0.53399	0.231297	3.42149	0.101303	0.0508381	-0.0311386	0.0294095	0.0294095
26883	NONHSAT083519.2	0.0210279	0.999999	-3.16373	1.37107	0.88872	3.03318	0.930976	-0.892951	1.88879	1.88879
10892	NONHSAT034958.2	0.0210481	0.999999	1.32497	0.574295	1.86196	0.670374	0.250461	-0.0708204	0.244261	0.244261
70323	NONHSAT179138.1	0.0210975	0.999999	-0.536488	0.232625	3.18687	0.0965713	0.0445075	-0.0317256	0.036664	0.036664
97702	NONHSAT212598.1	0.0211023	0.999999	-0.827171	0.358681	3.52405	0.359646	0.136631	0.0563471	0.0268098	0.0563471
47349	NONHSAT151819.1	0.0211462	0.999999	2.19019	0.950039	1.28675	2.52217	0.394538	0.959324	0.840802	0.959324
98441	NONHSAT213536.1	0.0211597	0.999999	0.521894	0.226406	3.45829	0.143224	0.0464584	0.0304313	0.0284424	0.0304313
44150	NONHSAT138802.2	0.0212011	0.999999	0.314478	0.136469	4.55377	0.0369632	0.0173928	-0.00827497	0.010543	0.010543
39281	NONHSAT124280.2	0.0212038	0.999999	-0.455955	0.197868	3.83153	0.086041	0.0384713	-0.00888079	0.0202565	0.0202565
60533	NONHSAT167517.1	0.021229	0.999999	-0.706055	0.306462	2.73158	0.260317	0.0853806	0.0530727	0.0554983	0.0554983
79665	NONHSAT190714.1	0.0212551	0.999999	-0.535522	0.23249	3.24529	0.108125	0.0463366	-0.018725	0.0347407	0.0347407
40149	NONHSAT128375.2	0.0212861	0.999999	2.08462	0.905225	1.24399	2.26743	0.310281	0.894397	0.918866	0.918866
9079	NONHSAT028340.2	0.0213096	0.999999	2.26668	0.984464	1.41185	2.70436	0.78567	0.668083	0.646864	0.668083
32686	NONHSAT104054.2	0.0213486	0.999999	-0.583599	0.253544	3.58064	0.179318	0.0461507	0.0502764	0.0254881	0.0502764
88290	NONHSAT201342.1	0.0213851	0.999999	0.994415	0.432145	2.10715	0.332685	0.136694	-0.0916605	0.14343	0.14343
90962	NONHSAT204529.1	0.0213947	0.999999	-0.316821	0.137692	4.44172	0.032878	0.0168109	-0.0133543	0.0116276	0.0116276
68097	NONHSAT176534.1	0.0214309	0.999999	0.313094	0.13611	4.30449	0.0504685	0.0146557	0.0116695	0.0131331	0.0131331
84509	NONHSAT196921.1	0.0215059	0.999999	0.24279	0.105608	4.80011	0.0191142	0.00818485	-0.00639722	0.0085446	0.0085446
38499	NONHSAT119857.2	0.0215366	0.999999	0.348741	0.151729	4.38515	0.0620195	0.0223095	0.00960736	0.0122232	0.0122232
91651	NONHSAT205362.1	0.0215488	0.999999	0.195859	0.0852218	5.39616	0.0202235	0.00505144	0.00584268	0.00533969	0.00584268
45551	NONHSAT149535.1	0.0215656	0.999999	2.54682	1.10831	1.09128	2.31293	0.585315	-0.126506	1.2572	1.2572
66787	NONHSAT174882.1	0.0215769	0.999999	0.895205	0.389604	2.48633	0.295168	0.155706	-0.0872689	0.0719804	0.0719804
86052	NONHSAT198603.1	0.0215984	0.999999	2.21101	0.962415	1.21622	2.39077	0.416182	0.739072	0.973181	0.973181
86976	NONHSAT199744.1	0.0216166	0.999999	0.47666	0.207511	3.50108	0.0875181	0.0372236	-0.0130278	0.0273674	0.0273674
35778	NONHSAT106998.2	0.0216184	0.999999	0.414711	0.180544	3.78329	0.079662	0.0277003	0.00738284	0.0211939	0.0211939
37038	NONHSAT118054.2	0.0216292	0.999999	-0.565237	0.246096	2.65184	0.142671	0.0313417	0.0271875	0.0595031	0.0595031
37083	NONHSAT118385.2	0.0216292	0.999999	-0.565237	0.246096	2.65184	0.142671	0.0313417	0.0271875	0.0595031	0.0595031
4302	NONHSAT015592.2	0.0216314	0.999999	-2.51758	1.09614	1.777	2.57024	1.50756	-0.671592	0.294719	0.294719
55307	NONHSAT161273.1	0.021639	0.999999	-0.870444	0.379006	2.31698	0.361039	0.119734	0.0474382	0.0957353	0.0957353
50056	NONHSAT154908.1	0.0216539	0.999999	0.58384	0.254243	3.05195	0.168097	0.0560139	0.0262811	0.0409454	0.0409454
30901	NONHSAT095490.2	0.0217674	0.999999	0.411878	0.179514	3.64566	0.0655779	0.0242918	-0.00593553	0.0240462	0.0240462
106171	NONHSAT222606.1	0.0217735	0.999999	0.454525	0.198111	3.52009	0.0976016	0.0319667	0.012563	0.0269051	0.0269051
47862	NONHSAT152459.1	0.0217786	0.999999	-2.5946	1.13093	1.70085	3.5544	1.09902	0.819496	0.348282	0.819496
51156	NONHSAT156291.1	0.0217912	0.999999	-0.229176	0.099903	5.93714	0.0207941	0.0112487	-0.00495173	0.00372219	0.00372219
32774	NONHSAT104496.2	0.021818	0.999999	0.300921	0.131205	4.62122	0.0472435	0.0158758	0.00922104	0.00994625	0.00994625
71782	NONHSAT180836.1	0.02185	0.999999	0.291032	0.126924	4.54277	0.0385075	0.0135202	0.00285197	0.0106443	0.0106443
83987	NONHSAT196239.1	0.0218641	0.999999	2.73728	1.1939	2.05645	2.86098	1.97845	-1.21198	0.159643	0.159643
34904	NONHSAT113044.2	0.0219136	0.999999	-1.6572	0.723081	1.55874	1.45131	0.163172	0.621096	0.473299	0.621096
8217	NONHSAT029355.2	0.0219994	0.999999	0.592684	0.258771	3.17196	0.153024	0.0633048	-0.00375304	0.0371388	0.0371388
43120	NONHSAT135758.2	0.0221007	0.999999	-0.306504	0.133924	4.45955	0.0332572	0.0154568	-0.00911445	0.0114468	0.0114468
6802	NONHSAT018704.2	0.0221228	0.999999	-2.27068	0.992319	1.37549	2.67723	0.778702	0.63434	0.698342	0.698342
26910	NONHSAT083475.2	0.0222066	0.999999	0.948383	0.414718	2.73617	0.476218	0.136311	0.121675	0.0552741	0.121675
15367	NONHSAT051978.2	0.0222226	0.999999	-1.14379	0.500227	2.06539	0.537383	0.218711	-0.0375779	0.15663	0.15663
81761	NONHSAT193312.1	0.0222324	0.999999	0.613374	0.268274	2.88482	0.16114	0.060464	-0.000123964	0.0474922	0.0474922
103223	NONHSAT219009.1	0.022242	0.999999	-0.554989	0.242755	3.19029	0.136279	0.0518407	0.0030034	0.0365544	0.0365544
840	NONHSAT004777.2	0.0222523	0.999999	-0.903542	0.395244	2.35855	0.340832	0.145329	-0.0254346	0.0889986	0.0889986
7199	NONHSAT023327.2	0.0222555	0.999999	-2.5037	1.09524	1.6437	3.32001	0.817621	0.981706	0.394218	0.981706
74658	NONHSAT184702.1	0.0222629	0.999999	-2.32033	1.01508	1.47704	2.85165	0.763433	0.782154	0.563445	0.782154
27288	NONHSAT087815.2	0.022275	0.999999	0.705905	0.308843	3.03149	0.180125	0.101448	-0.0631557	0.0416278	0.0416278
66308	NONHSAT174369.1	0.0223479	0.999999	0.516599	0.226142	3.46329	0.121101	0.0483961	0.00290166	0.0283142	0.0283142
78225	NONHSAT188995.1	0.0223531	0.999999	0.487288	0.213319	3.3551	0.0978271	0.036989	-0.0037489	0.0312688	0.0312688
45856	NONHSAT149932.1	0.0223622	0.999999	0.367334	0.160818	3.97025	0.0417881	0.0209903	-0.0193556	0.0178035	0.0178035
14221	NONHSAT048069.2	0.022404	0.999999	0.694693	0.30423	2.65283	0.176248	0.0793832	-0.0400473	0.0594504	0.0594504
12655	NONHSAT040664.2	0.0224065	0.999999	1.91638	0.839266	1.32239	1.59482	0.275979	0.340343	0.780571	0.780571
90890	NONHSAT204432.1	0.0224601	0.999999	-3.43226	1.50373	2.54837	6.24756	3.05072	0.341081	0.0661824	0.341081
12823	NONHSAT041381.2	0.0224715	0.999999	-0.358754	0.15719	4.96298	0.0682617	0.0223369	0.014726	0.00746957	0.014726
76211	NONHSAT186823.1	0.0224788	0.999999	-0.351034	0.153815	3.96466	0.0426389	0.0175928	-0.0105035	0.0178958	0.0178958
62179	NONHSAT169488.1	0.0225284	0.999999	-0.306972	0.134558	4.4956	0.0371471	0.0160676	-0.00497066	0.011091	0.011091
65421	NONHSAT173285.1	0.0225595	0.999999	0.584667	0.256341	2.99698	0.161766	0.0557351	0.0182844	0.0428313	0.0428313
52490	NONHSAT157997.1	0.0225643	0.999999	0.638527	0.279966	3.3153	0.216372	0.0395739	0.0779974	0.0324643	0.0779974
90317	NONHSAT203700.1	0.022566	0.999999	0.659978	0.289375	2.77046	0.209785	0.0720264	0.0268655	0.0535802	0.0535802
15897	NONHSAT142932.2	0.0225881	0.999999	-0.847311	0.371574	2.49315	0.381061	0.130161	0.0769393	0.0712489	0.0769393
18167	NONHSAT055714.2	0.0227309	0.999999	0.863056	0.378878	2.35613	0.288189	0.125949	-0.0450373	0.0893729	0.0893729
59566	NONHSAT166321.1	0.0227313	0.999999	-2.45476	1.07763	1.60218	3.20129	1.12284	0.619093	0.431144	0.619093
102791	NONHSAT218561.1	0.0227331	0.999999	0.284528	0.124908	4.47182	0.0309247	0.0120789	-0.00378151	0.0113243	0.0113243
45232	NONHSAT149130.1	0.0227524	0.999999	0.489756	0.215035	3.37007	0.0887115	0.0385246	-0.0175832	0.0308355	0.0308355
87116	NONHSAT199919.1	0.0227696	0.999999	0.555219	0.243808	3.27818	0.112968	0.0555216	-0.0299117	0.033642	0.033642
74805	NONHSAT184967.1	0.0228168	0.999999	0.469255	0.206131	3.46474	0.102372	0.0354579	0.00993249	0.0282773	0.0282773
5627	NONHSAT018294.2	0.0228746	0.999999	-0.240619	0.105742	5.00485	0.0307871	0.0084999	0.0082723	0.00722055	0.0082723
46621	NONHSAT150882.1	0.0228947	0.999999	0.310126	0.136308	4.35062	0.0493962	0.015266	0.0104125	0.0126037	0.0126037
51422	NONHSAT156650.1	0.02294	0.999999	0.56758	0.249548	3.33188	0.116815	0.0614531	-0.0362393	0.0319584	0.0319584
41397	NONHSAT130139.2	0.0230622	0.999999	-0.41826	0.184061	3.74259	0.0738878	0.0288032	-0.00204652	0.0220144	0.0220144
39081	NONHSAT122979.2	0.0232114	0.999999	0.579737	0.255398	3.01316	0.150214	0.0555842	0.00614792	0.0422578	0.0422578
20410	NONHSAT060902.2	0.0232717	0.999999	0.273091	0.12036	4.62156	0.0397576	0.0112154	0.0105145	0.00994331	0.0105145
27428	NONHSAT088886.2	0.0233616	0.999999	0.235614	0.103911	4.90309	0.018745	0.00835162	-0.00573818	0.00784456	0.00784456
65703	NONHSAT173630.1	0.0233672	0.999999	0.494496	0.218091	3.30644	0.0959753	0.038606	-0.0103342	0.0327398	0.0327398
44879	NONHSAT148677.1	0.0234133	0.999999	-0.682499	0.301109	2.77822	0.18784	0.0828118	-0.0226888	0.0531878	0.0531878
37940	NONHSAT122693.2	0.0234169	0.999999	-0.578171	0.255087	2.9397	0.126011	0.0525693	-0.0204108	0.0450347	0.0450347
50957	NONHSAT156050.1	0.0235032	0.999999	-0.288532	0.127379	4.53717	0.0444456	0.0122325	0.0121054	0.0106962	0.0121054
41343	NONHSAT129931.2	0.0235053	0.999999	0.873403	0.385588	2.48106	0.394805	0.150453	0.0569913	0.0725643	0.0725643
82688	NONHSAT194470.1	0.0235251	0.999999	0.510072	0.225218	3.25196	0.117596	0.0415707	0.00785881	0.0345137	0.0345137
89664	NONHSAT202908.1	0.0236135	0.999999	-0.504454	0.222878	3.38573	0.104946	0.0441208	-0.00836573	0.0303912	0.0303912
27085	NONHSAT085031.2	0.0236198	0.999999	-2.55422	1.12856	1.48677	3.03143	1.35856	-0.015773	0.551907	0.551907
10788	NONHSAT034368.2	0.023689	0.999999	-2.85892	1.26381	1.92427	4.3687	1.84952	0.546323	0.212844	0.546323
84398	NONHSAT196773.1	0.023739	0.999999	2.3659	1.04624	1.11718	2.18563	0.449349	0.18364	1.19258	1.19258
44210	NONHSAT139312.2	0.0237563	0.999999	1.99013	0.880178	1.92505	2.11784	0.698109	0.463962	0.212479	0.463962
81635	NONHSAT193182.1	0.0237601	0.999999	0.448392	0.198317	4.13395	0.107512	0.0211263	0.0378681	0.0153191	0.0378681
30690	NONHSAT099515.2	0.0238406	0.999999	-0.66701	0.295178	2.76952	0.207582	0.0770674	0.0155716	0.0536274	0.0536274
66240	NONHSAT174301.1	0.0238847	0.999999	0.32265	0.14283	4.2177	0.0446813	0.016402	0.000410999	0.0141986	0.0141986
44860	NONHSAT148640.1	0.0238932	0.999999	-0.24911	0.110282	5.09843	0.0290247	0.0115427	0.00146718	0.00670055	0.00670055
29003	NONHSAT090691.2	0.0238979	0.999999	0.483598	0.214098	3.44776	0.123967	0.0400419	0.0272167	0.0287151	0.0287151
66776	NONHSAT174870.1	0.0239001	0.999999	0.356805	0.157967	4.14113	0.0527755	0.0222111	-0.0039829	0.0152193	0.0152193
63154	NONHSAT170583.1	0.0239105	0.999999	-0.352375	0.156017	4.17825	0.0413441	0.0217974	-0.0166802	0.0147146	0.0147146
98329	NONHSAT213390.1	0.0239495	0.999999	-3.65678	1.61952	2.71592	7.15903	2.47679	1.45749	0.0562618	1.45749
48726	NONHSAT153531.1	0.023954	0.999999	-0.3551	0.157272	4.00061	0.0582411	0.0197908	0.00572472	0.017311	0.017311
7352	NONHSAT024050.2	0.0239573	0.999999	0.677592	0.30011	2.75806	0.155813	0.0809	-0.0583081	0.0541988	0.0541988
31795	NONHSAT100099.2	0.0239645	0.999999	2.78735	1.2346	2.21926	4.15987	1.56725	0.719097	0.114648	0.719097
90102	NONHSAT203426.1	0.0239787	0.999999	0.235027	0.104111	5.02661	0.0295782	0.00692248	0.00933612	0.00709518	0.00933612
1141	NONHSAT006333.2	0.0239833	0.999999	-0.667375	0.295639	2.83715	0.187973	0.0810986	-0.0131538	0.0500051	0.0500051
30640	NONHSAT099277.2	0.0239839	0.999999	2.43249	1.07757	1.17507	2.2632	0.682469	-0.0723369	1.05926	1.05926
106050	NONHSAT222416.1	0.0239887	0.999999	0.901926	0.399558	3.15023	0.260081	0.201645	-0.181596	0.0378245	0.0378245
44247	NONHSAT139453.2	0.0240711	0.999999	0.603919	0.267695	2.93008	0.176929	0.062054	0.0223385	0.0454373	0.0454373
106002	NONHSAT222310.1	0.0241043	0.999999	-0.6813	0.302067	2.68557	0.217011	0.0791071	0.0180936	0.0577592	0.0577592
67164	NONHSAT175356.1	0.0241551	0.999999	-0.264723	0.117412	4.71465	0.0375661	0.0111362	0.00954203	0.00918301	0.00954203
51081	NONHSAT156199.1	0.0242106	0.999999	-2.50576	1.11181	1.61109	3.367	0.709015	1.14517	0.422952	1.14517
51665	NONHSAT156968.1	0.0242171	0.999999	-0.330322	0.146571	4.13667	0.0480263	0.0169433	0.00217222	0.0152813	0.0152813
78348	NONHSAT189150.1	0.0242216	0.999999	0.947765	0.420557	2.26835	0.437497	0.16075	0.0492748	0.104552	0.104552
96158	NONHSAT210767.1	0.0242274	0.999999	0.66492	0.29506	2.69797	0.142401	0.0734485	-0.061242	0.0571424	0.0571424
7684	NONHSAT026256.2	0.0242401	0.999999	-0.700676	0.310955	2.62047	0.190127	0.0837768	-0.030223	0.0612629	0.0612629
49982	NONHSAT154826.1	0.024241	0.999999	0.530214	0.235307	3.30733	0.118403	0.050342	-0.00776123	0.0327118	0.0327118
5481	NONHSAT017451.2	0.0242588	0.999999	-0.332956	0.147783	4.13831	0.0498847	0.0175014	0.00328206	0.0152584	0.0152584
87972	NONHSAT201013.1	0.0242774	0.999999	0.139742	0.0620327	6.66759	0.010476	0.00150871	0.00426336	0.00262902	0.00426336
51110	NONHSAT156235.1	0.024281	0.999999	-0.233877	0.103823	4.88659	0.0201044	0.00821692	-0.00359834	0.00795191	0.00795191
5704	NONHSAT018549.2	0.0242869	0.999999	-2.41335	1.07138	1.06757	2.18577	0.402549	0.145563	1.31924	1.31924
65487	NONHSAT173366.1	0.024301	0.999999	0.186947	0.0830016	5.3576	0.0133714	0.00484042	-0.00123221	0.00549347	0.00549347
41743	NONHSAT131815.2	0.0243326	0.999999	0.818924	0.363669	2.39251	0.219437	0.114412	-0.0916055	0.0839708	0.0839708
11831	NONHSAT035557.2	0.0243823	0.999999	-0.265003	0.117724	4.70281	0.0286641	0.0115126	-0.00201734	0.00927581	0.00927581
60648	NONHSAT167633.1	0.0244021	0.999999	-0.465911	0.207003	3.42403	0.0882422	0.0349342	-0.00603374	0.0293414	0.0293414
51526	NONHSAT156789.1	0.0244195	0.999999	-0.863306	0.383612	2.37243	0.322352	0.133842	-0.0103884	0.0868953	0.0868953
70088	NONHSAT178898.1	0.024445	0.999999	0.770081	0.342249	2.50465	0.244855	0.105629	-0.0219451	0.0700722	0.0700722
94049	NONHSAT208169.1	0.0244741	0.999999	-0.211777	0.0941396	5.38023	0.0148875	0.00789092	-0.00610011	0.00540247	0.00540247
48599	NONHSAT153403.1	0.0244781	0.999999	-0.834152	0.37081	2.43136	0.266718	0.127572	-0.0551023	0.0786781	0.0786781
85967	NONHSAT198506.1	0.0245075	0.999999	-3.0341	1.34904	0.823902	2.93043	0.582922	-0.372044	2.14694	2.14694
55404	NONHSAT161375.1	0.024508	0.999999	0.736313	0.327385	2.66629	0.291264	0.0876012	0.0731705	0.0587413	0.0731705
84450	NONHSAT196860.1	0.0245183	0.999999	0.462627	0.205712	3.64271	0.0914815	0.0393659	-0.0052729	0.0241101	0.0241101
77542	NONHSAT188185.1	0.0245242	0.999999	-0.464832	0.206701	3.89334	0.116091	0.0205524	0.0435354	0.0191209	0.0435354
18393	NONHSAT057072.2	0.0245747	0.999999	2.41243	1.07313	2.4631	3.00083	1.65274	-0.0841403	0.0746791	0.0746791
37921	NONHSAT122631.2	0.0245917	0.999999	0.532154	0.236749	3.22813	0.149735	0.0487565	0.0322176	0.0353184	0.0353184
43312	NONHSAT136986.2	0.0246184	0.999999	0.642604	0.28594	2.81851	0.137242	0.0715845	-0.0548844	0.0510579	0.0510579
4714	NONHSAT011504.2	0.0246641	0.999999	-0.579584	0.25798	3.01176	0.155657	0.057524	0.0110783	0.0423067	0.0423067
3750	NONHSAT011693.2	0.0246668	0.999999	-0.478809	0.213128	3.40377	0.117109	0.0382446	0.0221694	0.0298906	0.0298906
28544	NONHSAT094494.2	0.0246918	0.999999	0.287828	0.12814	4.97079	0.0347873	0.0172076	-0.00479037	0.00742235	0.00742235
85214	NONHSAT197651.1	0.0246946	0.999999	-0.494526	0.220166	3.26424	0.079012	0.0386086	-0.031552	0.0341011	0.0341011
79535	NONHSAT190533.1	0.0247358	0.999999	0.92294	0.411017	2.3095	0.336282	0.15638	-0.0554597	0.0970221	0.0970221
75716	NONHSAT186255.1	0.0247545	0.999999	-2.11205	0.940689	1.10289	2.04171	0.0994943	0.779864	1.22785	1.22785
87933	NONHSAT200974.1	0.0247633	0.999999	-0.603338	0.268739	2.85045	0.153272	0.0590678	-0.00398426	0.0492628	0.0492628
70443	NONHSAT179260.1	0.0248041	0.999999	0.501599	0.223485	3.30172	0.135249	0.0420305	0.0326795	0.032888	0.032888
26932	NONHSAT083650.2	0.0248135	0.999999	0.427195	0.190347	4.4325	0.0982272	0.0290405	0.0253076	0.0117224	0.0253076
928	NONHSAT005114.2	0.0248744	0.999999	-2.42954	1.083	0.993027	2.08472	0.225752	0.166657	1.53357	1.53357
82317	NONHSAT194028.1	0.0248764	0.999999	-0.258952	0.115433	4.69654	0.0279296	0.0106616	-0.000895732	0.00932541	0.00932541
25795	NONHSAT081523.2	0.0248831	0.999999	-0.484723	0.216084	3.38309	0.105741	0.0395731	0.00449385	0.0304656	0.0304656
84805	NONHSAT197221.1	0.0249251	0.999999	-0.57069	0.254481	2.96767	0.132675	0.0532204	-0.009509	0.0439209	0.0439209
88317	NONHSAT201372.1	0.024939	0.999999	-0.220873	0.0985008	6.02043	0.0262783	0.00307714	0.0114765	0.00354595	0.0114765
101142	NONHSAT216691.1	0.0250234	0.999999	-0.291621	0.130127	4.478	0.0418344	0.0141367	0.00626525	0.0112631	0.0112631
68769	NONHSAT177264.1	0.0250585	0.999999	-0.758483	0.338533	2.8231	0.310114	0.0905961	0.0813107	0.0508033	0.0813107
10007	NONHSAT033724.2	0.0250852	0.999999	-0.745061	0.332603	2.53879	0.184442	0.0989738	-0.0765897	0.0669635	0.0669635
106046	NONHSAT222398.1	0.0251231	0.999999	1.09841	0.490472	4.7859	0.509786	0.352197	-0.167408	0.00864699	0.00864699
22238	NONHSAT074301.2	0.0251345	0.999999	-0.47012	0.209938	3.40019	0.0822543	0.0361219	-0.016184	0.0299891	0.0299891
30666	NONHSAT099379.2	0.0251542	0.999999	-0.675959	0.301898	2.79274	0.206125	0.0842741	0.00203709	0.0524398	0.0524398
51153	NONHSAT156285.1	0.0251614	0.999999	1.10643	0.494179	2.70005	0.606791	0.309279	-0.00985653	0.0570398	0.0570398
22449	NONHSAT075312.2	0.0252444	0.999999	0.270471	0.120873	4.62819	0.0246646	0.0120288	-0.00863099	0.00988674	0.00988674
51800	NONHSAT157133.1	0.0252481	0.999999	-0.452702	0.202317	3.63774	0.1106	0.0290811	0.0323172	0.024218	0.0323172
60332	NONHSAT167307.1	0.0253245	0.999999	-0.261588	0.116968	4.65489	0.0327913	0.0108592	0.00446923	0.00966293	0.00966293
36403	NONHSAT114170.2	0.0253817	0.999999	-0.538723	0.240981	3.14923	0.155501	0.0492519	0.0362904	0.0378557	0.0378557
2943	NONHSAT006725.2	0.0254637	0.999999	-2.86139	1.28067	0.895534	2.48455	0.596745	-0.561376	1.86341	1.86341
81948	NONHSAT193541.1	0.0255549	0.999999	-0.275607	0.123429	5.01332	0.0410696	0.00648263	0.0163696	0.0071714	0.0163696
50135	NONHSAT155014.1	0.0255702	0.999999	-0.80381	0.36002	2.48418	0.227888	0.122205	-0.0796368	0.0722166	0.0722166
15052	NONHSAT143354.2	0.0256011	0.999999	0.652578	0.292346	2.80997	0.201229	0.0766744	0.0151656	0.0515248	0.0515248
53034	NONHSAT158552.1	0.0256104	0.999999	0.984229	0.440949	2.13426	0.305863	0.156031	-0.136967	0.135623	0.135623
32300	NONHSAT102279.2	0.025634	0.999999	0.289882	0.129892	4.36615	0.0434002	0.0128771	0.00986124	0.0124309	0.0124309
94304	NONHSAT208496.1	0.0256887	0.999999	0.51655	0.231545	3.48536	0.0937339	0.0526626	-0.0355541	0.0277567	0.0277567
24968	NONHSAT080117.2	0.0257073	0.999999	0.239466	0.107355	4.97316	0.0220491	0.00987945	-0.00382203	0.00740808	0.00740808
35273	NONHSAT114639.2	0.0257142	0.999999	0.363988	0.163186	3.94257	0.0601813	0.021679	0.00386501	0.0182658	0.0182658
910	NONHSAT005013.2	0.0257287	0.999999	-0.167099	0.0749226	5.64547	0.0110801	0.00393997	-0.000560553	0.00448013	0.00448013
67651	NONHSAT175959.1	0.0257325	0.999999	-2.46038	1.1032	1.6389	3.2765	0.837063	0.988508	0.398325	0.988508
46892	NONHSAT151240.1	0.0257481	0.999999	-0.59084	0.264952	3.04779	0.156465	0.0642162	0.000455323	0.0410828	0.0410828
77492	NONHSAT188135.1	0.0257601	0.999999	0.562776	0.252388	3.0258	0.135951	0.0537281	-0.00255825	0.0418212	0.0418212
68033	NONHSAT176451.1	0.0257739	0.999999	2.36954	1.06276	1.53835	3.03977	0.532216	1.16198	0.49441	1.16198
94994	NONHSAT209410.1	0.0257802	0.999999	-0.418382	0.187657	3.75835	0.0668776	0.0311278	-0.0131721	0.0216948	0.0216948
99357	NONHSAT214609.1	0.0257964	0.999999	-0.552429	0.247808	3.0822	0.0970217	0.0521469	-0.0453114	0.0399663	0.0399663
37841	NONHSAT122087.2	0.0258684	0.999999	2.25227	1.01081	1.38713	2.29892	0.851151	0.120231	0.681459	0.681459
70103	NONHSAT178913.1	0.0259025	0.999999	0.841755	0.377863	2.35918	0.340492	0.12527	0.0346383	0.0889015	0.0889015
45141	NONHSAT149016.1	0.0259169	0.999999	-1.97442	0.8864	1.33938	2.11234	0.24858	0.929977	0.753312	0.929977
55405	NONHSAT161376.1	0.0259345	0.999999	-0.581594	0.261133	2.95494	0.15727	0.0578683	0.0118753	0.0444178	0.0444178
71743	NONHSAT180797.1	0.0259464	0.999999	0.338042	0.151792	4.21797	0.0619305	0.0150652	0.0194958	0.0141951	0.0194958
57281	NONHSAT163648.1	0.0259775	0.999999	0.773218	0.347272	2.5577	0.297244	0.115442	0.0319137	0.0654553	0.0654553
65914	NONHSAT173913.1	0.0259816	0.999999	0.658222	0.295633	2.78503	0.221989	0.0782584	0.0367563	0.0528395	0.0528395
6144	NONHSAT023236.2	0.0259834	0.999999	2.6649	1.19692	1.83498	3.84966	0.805145	1.34379	0.259288	1.34379
7047	NONHSAT022275.2	0.0259855	0.999999	0.213342	0.0958227	5.14784	0.0246265	0.00732775	0.00638728	0.00644524	0.00644524
59595	NONHSAT166356.1	0.0260689	0.999999	1.36183	0.612008	1.72166	0.859561	0.229021	0.149962	0.332809	0.332809
2488	NONHSAT003597.2	0.0260734	0.999999	0.658221	0.295814	2.73229	0.18275	0.0757959	-0.0098288	0.0554633	0.0554633
8708	NONHSAT025363.2	0.0260864	0.999999	0.561375	0.252312	3.17777	0.137534	0.0585375	-0.00479854	0.0369544	0.0369544
104553	NONHSAT220680.1	0.026121	0.999999	1.76163	0.791953	1.70238	1.68363	0.591366	0.34942	0.347115	0.34942
83663	NONHSAT195817.1	0.0261323	0.999999	-0.328666	0.147766	4.17552	0.0397955	0.018001	-0.00876462	0.0147511	0.0147511
57652	NONHSAT164093.1	0.0261489	0.999999	0.833229	0.374654	2.47742	0.322407	0.137571	0.00508614	0.0729781	0.0729781
68951	NONHSAT177487.1	0.0261815	0.999999	0.254124	0.11429	4.70104	0.0333029	0.0103034	0.00710808	0.0092898	0.0092898
91265	NONHSAT204915.1	0.0262276	0.999999	2.94609	1.32538	2.06932	4.71181	1.35966	1.2753	0.155328	1.2753
3173	NONHSAT008489.2	0.0262409	0.999999	0.172866	0.0777754	5.85024	0.0162236	0.00299394	0.00607957	0.00392391	0.00607957
3427	NONHSAT010065.2	0.0262458	0.999999	0.579939	0.260933	2.99123	0.134488	0.05909	-0.017103	0.0430393	0.0430393
80889	NONHSAT192259.1	0.0262574	0.999999	2.33993	1.05289	1.3173	2.57094	0.873971	0.286471	0.788904	0.788904
61041	NONHSAT168052.1	0.0262622	0.999999	-0.317217	0.142742	4.22309	0.038705	0.0164332	-0.00578691	0.0141297	0.0141297
80823	NONHSAT192177.1	0.0262657	0.999999	-2.11249	0.950604	1.24192	2.32084	0.432662	0.79491	0.922809	0.922809
38282	NONHSAT124383.2	0.0262691	0.999999	-1.0516	0.473221	2.15693	0.488283	0.206367	-0.0107089	0.12954	0.12954
94697	NONHSAT209024.1	0.0262935	0.999999	-2.77717	1.24994	1.93984	4.18862	1.66589	0.677628	0.20567	0.677628
67157	NONHSAT175345.1	0.0263262	0.999999	2.99383	1.34774	0.803767	2.70346	0.490982	-0.472786	2.23363	2.23363
6009	NONHSAT022379.2	0.0263277	0.999999	-1.12266	0.505399	2.44026	0.684626	0.134893	0.248248	0.0775289	0.248248
40919	NONHSAT127387.2	0.0263506	0.999999	-0.854785	0.384864	2.40953	0.265039	0.140585	-0.0832822	0.0815956	0.0815956
27572	NONHSAT089882.2	0.0263665	0.999999	-2.11828	0.95385	1.25196	2.41929	0.460924	0.880515	0.903821	0.903821
43377	NONHSAT137289.2	0.0263716	0.999999	0.627015	0.282351	2.88018	0.150165	0.0718633	-0.0315871	0.0477195	0.0477195
56913	NONHSAT163196.1	0.0263942	0.999999	-3.46696	1.56144	2.56353	6.53164	0.850818	2.80631	0.0650169	2.80631
54277	NONHSAT160069.1	0.0264426	0.999999	0.310459	0.139869	4.34411	0.0407526	0.016668	-0.00187156	0.0126769	0.0126769
24916	NONHSAT079856.2	0.026443	0.999999	0.180794	0.081452	5.49167	0.0142659	0.0049677	0.000607216	0.00498393	0.00498393
73571	NONHSAT183322.1	0.0264643	0.999999	-0.632664	0.28507	4.58029	0.217597	0.0603162	0.061581	0.0103037	0.061581
90566	NONHSAT204031.1	0.0264645	0.999999	-2.85431	1.28612	2.06197	4.13223	2.32336	-0.213238	0.157774	0.157774
87381	NONHSAT200240.1	0.0265063	0.999999	0.269557	0.121492	4.54273	0.0293263	0.011496	-0.00208595	0.0106446	0.0106446
94966	NONHSAT209366.1	0.0265087	0.999999	-3.7002	1.66775	2.83196	7.4451	1.63709	2.53499	0.0503031	2.53499
9830	NONHSAT032684.2	0.0265552	0.999999	-2.97087	1.33944	0.792286	2.65805	0.406629	-0.393831	2.28451	2.28451
48304	NONHSAT153047.1	0.0266341	0.999999	-2.90962	1.31251	2.05835	4.607	1.59595	0.988081	0.158997	0.988081
18144	NONHSAT055643.2	0.0267322	0.999999	0.212595	0.0959621	5.15408	0.0236531	0.00739921	0.00521841	0.00641388	0.00641388
70854	NONHSAT179762.1	0.0267479	0.999999	-0.689603	0.311308	2.78696	0.204122	0.0926294	-0.0158087	0.0527399	0.0527399
59388	NONHSAT166084.1	0.0267608	0.999999	-0.350115	0.158066	4.16714	0.0667562	0.0152672	0.0222103	0.0148637	0.0222103
106669	NONHSAT223292.1	0.0267835	0.999999	0.365533	0.165052	4.14265	0.0727749	0.0193136	0.0215495	0.0151983	0.0215495
97215	NONHSAT211988.1	0.0268074	0.999999	0.348794	0.157518	4.2515	0.0662716	0.015902	0.021316	0.0137726	0.021316
47529	NONHSAT152053.1	0.0269179	0.999999	-0.620156	0.28027	2.96093	0.176092	0.073645	0.00224691	0.044182	0.044182
12114	NONHSAT037126.2	0.0269257	0.999999	0.978626	0.442298	3.36177	0.37073	0.262367	-0.158095	0.0310747	0.0310747
54768	NONHSAT160668.1	0.0270491	0.999999	-2.34402	1.06026	1.4727	2.9973	0.702043	0.984172	0.568668	0.984172
74965	NONHSAT185179.1	0.0270722	0.999999	0.585531	0.264889	2.93456	0.172317	0.0600008	0.0268285	0.0452485	0.0452485
26726	NONHSAT086727.2	0.0270747	0.999999	-0.65806	0.297705	3.01576	0.207738	0.0907757	0.00650557	0.0421672	0.0421672
70002	NONHSAT178812.1	0.0270748	0.999999	-1.00892	0.456433	2.11576	0.45183	0.171613	0.0114572	0.140884	0.140884
101402	NONHSAT216994.1	0.0270785	0.999999	0.569988	0.257868	2.97718	0.136136	0.0561847	-0.00784719	0.0435594	0.0435594
65921	NONHSAT173923.1	0.0271236	0.999999	-0.245968	0.111311	4.78685	0.0238568	0.00994517	-0.00281184	0.00864013	0.00864013
85843	NONHSAT198356.1	0.0271335	0.999999	-2.40201	1.08708	1.52462	3.149	0.84844	0.924188	0.509132	0.924188
5121	NONHSAT015271.2	0.027145	0.999999	-0.734307	0.332352	2.52937	0.240488	0.0979185	0.000488418	0.0677683	0.0677683
81859	NONHSAT193424.1	0.027147	0.999999	-0.388302	0.17575	3.8413	0.0540985	0.0262599	-0.0151787	0.0200723	0.0200723
13260	NONHSAT047345.2	0.0271642	0.999999	1.10554	0.500438	2.05443	0.667194	0.184519	0.191139	0.160334	0.191139
80630	NONHSAT191903.1	0.0273042	0.999999	-0.589185	0.266945	2.85839	0.135523	0.0580542	-0.0188272	0.0488353	0.0488353
82934	NONHSAT194791.1	0.0273348	0.999999	0.488911	0.221557	3.23832	0.118983	0.0386545	0.0204361	0.034977	0.034977
44623	NONHSAT148349.1	0.0273361	0.999999	-2.45054	1.11051	1.49944	2.96319	1.31263	0.139422	0.537219	0.537219
70581	NONHSAT179427.1	0.0273732	0.999999	2.45791	1.11411	1.55519	3.15305	1.38496	0.290867	0.476913	0.476913
39758	NONHSAT126571.2	0.0274619	0.999999	-0.177295	0.0804098	5.50671	0.0141589	0.00476755	0.0011435	0.00493106	0.00493106
47506	NONHSAT152023.1	0.0274853	0.999999	2.44443	1.10881	1.30369	2.66172	1.03254	0.0538927	0.811643	0.811643
62325	NONHSAT169665.1	0.0274897	0.999999	-0.489559	0.222073	3.28056	0.100262	0.0404104	-0.00495838	0.0335645	0.0335645
40116	NONHSAT128243.2	0.0275039	0.999999	-1.76342	0.799995	1.50096	1.5089	0.424497	0.295506	0.535491	0.535491
18706	NONHSAT059376.2	0.0275679	0.999999	1.06607	0.483833	2.61785	0.621863	0.207609	0.143532	0.0614183	0.143532
80475	NONHSAT191744.1	0.0276127	0.999999	0.381775	0.173318	3.97014	0.0666825	0.0272532	0.00144296	0.0178053	0.0178053
23295	NONHSAT070187.2	0.0276199	0.999999	-0.977579	0.443821	2.24202	0.461037	0.185661	0.0322622	0.109805	0.109805
7475	NONHSAT024750.2	0.0276312	0.999999	3.13433	1.42309	2.29668	5.37743	1.09009	1.94769	0.0992855	1.94769
88786	NONHSAT201860.1	0.027638	0.999999	-0.302685	0.137435	4.23901	0.0446611	0.0144044	0.00706524	0.0139282	0.0139282
48083	NONHSAT152737.1	0.0276449	0.999999	-0.77302	0.351008	2.84422	0.273195	0.135203	-0.0177946	0.0496061	0.0496061
6164	NONHSAT023305.2	0.0276461	0.999999	-2.43667	1.10644	2.61187	3.25025	0.583494	1.25281	0.0617774	1.25281
10307	NONHSAT035069.2	0.0276819	0.999999	0.56001	0.254346	3.14795	0.128141	0.0591419	-0.0165701	0.0378961	0.0378961
40975	NONHSAT127612.2	0.027686	0.999999	-2.10938	0.958067	1.29368	2.38775	0.548086	0.768036	0.828753	0.828753
95540	NONHSAT210122.1	0.0277466	0.999999	2.50431	1.13788	1.37754	2.71871	1.24682	-0.200271	0.695349	0.695349
30570	NONHSAT099001.2	0.0277824	0.999999	-3.34186	1.51879	0.980148	3.80807	1.88632	-1.31425	1.57376	1.57376
30646	NONHSAT099305.2	0.027792	0.999999	-2.28982	1.04073	1.24091	2.34298	0.699917	0.26259	0.924748	0.924748
84793	NONHSAT197209.1	0.0278071	0.999999	0.389105	0.176866	3.87382	0.0829588	0.022879	0.0240435	0.0194719	0.0240435
79807	NONHSAT190890.1	0.0278166	0.999999	-0.779106	0.354161	2.55385	0.308386	0.122394	0.0354615	0.0657515	0.0657515
23862	NONHSAT073826.2	0.027825	0.999999	-0.62792	0.285451	2.80866	0.177006	0.0706284	0.00277306	0.0515952	0.0515952
42966	NONHSAT134620.2	0.0278254	0.999999	-0.380058	0.172774	3.95544	0.048801	0.0267272	-0.0198926	0.0180492	0.0180492
100850	NONHSAT216336.1	0.0279381	0.999999	-0.367686	0.16727	3.86802	0.069767	0.0223916	0.0141197	0.0195775	0.0195775
73509	NONHSAT183250.1	0.0279461	0.999999	-0.348383	0.158497	4.40038	0.0533659	0.0256225	-0.00442923	0.0120594	0.0120594
56621	NONHSAT162837.1	0.0279475	0.999999	2.03523	0.925939	1.22754	2.27149	0.0820952	1.20395	0.950678	1.20395
84307	NONHSAT196641.1	0.0279488	0.999999	0.859453	0.391015	2.34656	0.281871	0.138466	-0.0631255	0.0908732	0.0908732
54165	NONHSAT159918.1	0.0280186	0.999999	-1.72449	0.784922	1.7192	1.63149	0.398639	0.525514	0.334602	0.525514
50144	NONHSAT155025.1	0.0280608	0.999999	0.374602	0.17055	3.85506	0.067155	0.0238152	0.00750627	0.0198157	0.0198157
24059	NONHSAT074893.2	0.0280668	0.999999	-1.68144	0.765559	1.58158	1.47256	0.428458	0.352031	0.450664	0.450664
15369	NONHSAT051997.2	0.028096	0.999999	0.882465	0.401862	2.46457	0.425162	0.167738	0.071685	0.0745009	0.0745009
54663	NONHSAT160547.1	0.0281373	0.999999	-2.272	1.0349	1.4354	2.83382	0.483504	1.12304	0.61546	1.12304
65278	NONHSAT173115.1	0.0282173	0.999999	1.8244	0.831446	1.3314	1.51225	0.270962	0.371184	0.765991	0.765991
14718	NONHSAT141626.2	0.0282268	0.999999	-3.97633	1.81226	3.10617	8.68452	0.538537	4.38792	0.0392069	4.38792
13178	NONHSAT046907.2	0.0282387	0.999999	-0.648814	0.295728	2.76354	0.157924	0.0772561	-0.0377104	0.0539267	0.0539267
72033	NONHSAT181279.1	0.028243	0.999999	0.412601	0.188068	3.80572	0.0660645	0.0323019	-0.013561	0.0207524	0.0207524
83470	NONHSAT195557.1	0.0282523	0.999999	-0.842278	0.383941	2.26346	0.282259	0.115615	-0.028828	0.105501	0.105501
58976	NONHSAT165550.1	0.0282944	0.999999	2.84183	1.29576	2.02314	4.4376	1.42591	1.09258	0.171486	1.09258
13929	NONHSAT044167.2	0.0283777	0.999999	0.751536	0.34285	2.6624	0.232604	0.117375	-0.0384231	0.058944	0.058944
93534	NONHSAT207511.1	0.0284037	0.999999	0.637072	0.290679	2.7609	0.155205	0.0726839	-0.0308756	0.0540579	0.0540579
25536	NONHSAT079992.2	0.0284396	0.999999	3.26189	1.48866	2.61699	5.8513	1.71857	1.60557	0.0614696	1.60557
94152	NONHSAT208303.1	0.0284753	0.999999	3.04388	1.38947	3.01075	5.09633	2.52268	0.373267	0.042342	0.373267
105707	NONHSAT222009.1	0.0285157	0.999999	0.437707	0.199855	3.48908	0.0916223	0.0322493	0.0104334	0.0276639	0.0276639
41929	NONHSAT133280.2	0.0285562	0.999999	-2.04585	0.934366	1.14726	2.1556	0.188102	0.936838	1.12146	1.12146
28056	NONHSAT092172.2	0.0285635	0.999999	0.280089	0.127926	4.39619	0.0294358	0.0124435	-0.00506748	0.0121042	0.0121042
5039	NONHSAT013898.2	0.0285791	0.999999	-1.76563	0.806502	1.65576	1.62177	0.591596	0.266573	0.384073	0.384073
83052	NONHSAT194939.1	0.0285949	0.999999	-0.313661	0.143288	4.26587	0.0473971	0.0172014	0.00515122	0.0135958	0.0135958
102811	NONHSAT218581.1	0.0286249	0.999999	0.578312	0.264236	3.01178	0.160895	0.0624254	0.0132763	0.0423059	0.0423059
73254	NONHSAT182900.1	0.0286314	0.999999	-0.586434	0.267959	2.95448	0.173059	0.063267	0.0240919	0.0444359	0.0444359
26518	NONHSAT083791.2	0.0286479	0.999999	-1.02454	0.468188	2.08063	0.432168	0.177151	-0.0305686	0.151649	0.151649
95055	NONHSAT209493.1	0.0287072	0.999999	-2.27314	1.03916	1.45344	2.84597	0.36245	1.25732	0.592389	1.25732
339	NONHSAT001998.2	0.0287291	0.999999	-2.49821	1.1422	1.69224	3.43786	0.987629	0.96931	0.354866	0.96931
91064	NONHSAT204654.1	0.0287411	0.999999	0.154364	0.0705817	5.77284	0.0130927	0.00335256	0.00407776	0.00412011	0.00412011
83928	NONHSAT196158.1	0.028744	0.999999	-0.347877	0.159067	4.12842	0.0666684	0.0182176	0.019736	0.0153965	0.019736
89062	NONHSAT202176.1	0.0287713	0.999999	-0.370948	0.169646	4.13412	0.0758163	0.0181083	0.0250612	0.0153168	0.0250612
73651	NONHSAT183418.1	0.0287821	0.999999	-0.288792	0.132082	4.38951	0.0361842	0.0139926	-3.77385e-05	0.0121761	0.0121761
37436	NONHSAT120236.2	0.0287914	0.999999	0.371667	0.169996	3.79072	0.0623651	0.0223014	0.00385397	0.0210464	0.0210464
8096	NONHSAT028612.2	0.0287916	0.999999	-0.642151	0.293712	2.73193	0.223336	0.0739188	0.0506167	0.0554812	0.0554812
78496	NONHSAT189342.1	0.0288465	0.999999	-2.22952	1.0201	2.34895	2.73996	0.622145	0.938773	0.0904954	0.938773
6683	NONHSAT018019.2	0.0288527	0.999999	-0.890297	0.407367	2.57492	0.355109	0.184728	-0.0380776	0.0641929	0.0641929
79202	NONHSAT190195.1	0.0288582	0.999999	-0.777163	0.355613	2.62718	0.332947	0.0769842	0.112706	0.0608723	0.112706
65785	NONHSAT173741.1	0.0288619	0.999999	-0.783386	0.358469	2.50395	0.27399	0.122608	-0.0102549	0.0701418	0.0701418
35913	NONHSAT107798.2	0.028866	0.999999	0.59638	0.272904	2.95161	0.122159	0.0671641	-0.0478406	0.0445506	0.0445506
86261	NONHSAT198856.1	0.0288788	0.999999	0.858191	0.39274	2.47388	0.379557	0.15798	0.0402813	0.0733872	0.0733872
68222	NONHSAT176702.1	0.0289079	0.999999	-0.400977	0.183535	3.70647	0.0836679	0.0277701	0.0165213	0.0227578	0.0227578
9466	NONHSAT030545.2	0.0289241	0.999999	0.456832	0.209122	3.45024	0.115087	0.0361652	0.029433	0.0286506	0.029433
46320	NONHSAT150497.1	0.0289573	0.999999	0.791848	0.362557	2.36599	0.253508	0.109309	-0.0275571	0.087862	0.087862
61577	NONHSAT168721.1	0.0289656	0.999999	1.18874	0.544308	2.07344	0.779458	0.205707	0.238699	0.153976	0.238699
93272	NONHSAT207190.1	0.0289889	0.999999	0.446334	0.204399	3.42096	0.0821188	0.0332447	-0.00530143	0.0294239	0.0294239
58343	NONHSAT164844.1	0.0290145	0.999999	-0.377521	0.172914	3.81367	0.0679438	0.0242508	0.00723307	0.0205981	0.0205981
71377	NONHSAT180388.1	0.0290759	0.999999	0.311897	0.142911	4.37625	0.031504	0.0183155	-0.0154155	0.01232	0.01232
53035	NONHSAT158553.1	0.0290998	0.999999	0.33358	0.152869	4.07618	0.0550038	0.0189041	0.00812227	0.0161493	0.0161493
78727	NONHSAT189650.1	0.0291159	0.999999	2.21536	1.01533	1.13153	2.28152	0.388208	0.623266	1.15813	1.15813
87751	NONHSAT200768.1	0.0291811	0.999999	-1.21527	0.557202	1.95015	0.583296	0.264648	-0.0893623	0.201063	0.201063
77855	NONHSAT188531.1	0.0291837	0.999999	0.49392	0.226465	4.18763	0.110515	0.0623398	-0.0156805	0.0145901	0.0145901
102105	NONHSAT217857.1	0.0291905	0.999999	0.285903	0.131094	4.40441	0.0440234	0.0137617	0.0106149	0.0120166	0.0120166
53160	NONHSAT158680.1	0.0292612	0.999999	0.358131	0.164284	4.63479	0.0708644	0.014618	0.0258658	0.00983086	0.0258658
51542	NONHSAT156808.1	0.0293254	0.999999	2.81372	1.29124	1.97905	4.37586	1.90588	0.595067	0.188725	0.595067
81456	NONHSAT192985.1	0.0293299	0.999999	0.535202	0.245615	3.14475	0.154202	0.0524938	0.0328439	0.0379965	0.0379965
12623	NONHSAT005722.2	0.029333	0.999999	0.306207	0.140528	4.24531	0.0427601	0.0157725	0.00251659	0.0138495	0.0138495
87822	NONHSAT200860.1	0.0293492	0.999999	-0.813404	0.373333	2.49143	0.348486	0.137636	0.0498622	0.0714303	0.0714303
84000	NONHSAT196253.1	0.0294005	0.999999	-1.94611	0.893502	1.93917	2.09422	0.969723	0.227797	0.205973	0.227797
8811	NONHSAT026790.2	0.0294372	0.999999	0.481185	0.220972	3.56666	0.128056	0.030137	0.0431061	0.0258083	0.0431061
76878	NONHSAT187508.1	0.0294774	0.999999	-0.496189	0.227919	3.25235	0.087706	0.0434202	-0.0261141	0.0345005	0.0345005
22095	NONHSAT073705.2	0.0294835	0.999999	2.30015	1.05659	1.45423	2.92686	0.612671	1.06189	0.591397	1.06189
90448	NONHSAT203877.1	0.0294856	0.999999	0.662201	0.30419	2.78021	0.157621	0.0857112	-0.0531261	0.0530862	0.0530862
85121	NONHSAT197556.1	0.029528	0.999999	-0.401638	0.184545	3.62373	0.0661628	0.0265611	-0.00435009	0.0245244	0.0245244
64850	NONHSAT172589.1	0.0295449	0.999999	-0.375484	0.172546	3.84916	0.0442062	0.024733	-0.0223459	0.0199253	0.0199253
83790	NONHSAT195971.1	0.0295569	0.999999	2.95018	1.3558	2.11103	4.81689	1.04495	1.71233	0.142274	1.71233
28089	NONHSAT092342.2	0.0296153	0.999999	2.36301	1.08634	1.04512	2.07364	0.389586	0.108534	1.38062	1.38062
48727	NONHSAT153532.1	0.0296373	0.999999	-0.683982	0.314488	2.75934	0.259033	0.0722991	0.0760552	0.0541358	0.0760552
78825	NONHSAT189775.1	0.0296793	0.999999	-2.14013	0.984264	1.91709	2.53657	0.685	0.768163	0.216242	0.768163
7707	NONHSAT026320.2	0.0297545	0.999999	0.204068	0.0938957	5.68822	0.0230728	0.00436505	0.00885956	0.00435388	0.00885956
90587	NONHSAT204061.1	0.0297721	0.999999	-0.730941	0.336357	2.52342	0.296046	0.100356	0.069348	0.0682973	0.069348
25344	NONHSAT079021.2	0.0297948	0.999999	-0.299302	0.137749	4.25143	0.0300772	0.0146888	-0.0106854	0.0137734	0.0137734
12434	NONHSAT039597.2	0.0298078	0.999999	-0.617327	0.284137	3.07923	0.144501	0.0810399	-0.0433229	0.0400612	0.0400612
82509	NONHSAT194258.1	0.0298496	0.999999	-1.04353	0.480428	2.10377	0.380734	0.201772	-0.13421	0.144445	0.144445
17270	NONHSAT056419.2	0.0299081	0.999999	-0.222431	0.102441	5.03906	0.0256053	0.00871656	0.00473672	0.00702471	0.00702471
89312	NONHSAT202473.1	0.0299356	0.999999	-0.285353	0.131442	4.63669	0.0365886	0.0161006	-0.000899703	0.00981485	0.00981485
2243	NONHSAT002040.2	0.0300176	0.999999	-2.24414	1.03423	1.41626	2.75576	0.963583	0.592558	0.640869	0.640869
53677	NONHSAT159335.1	0.0300582	0.999999	-0.504924	0.232756	3.26735	0.132422	0.0472655	0.0226562	0.0339977	0.0339977
25296	NONHSAT078841.2	0.0300585	0.999999	-2.08241	0.959939	1.88506	2.07961	1.15013	-0.176786	0.232095	0.232095
31552	NONHSAT098923.2	0.0300967	0.999999	0.717781	0.330955	2.59117	0.180019	0.101211	-0.0693906	0.0630857	0.0630857
33756	NONHSAT103286.2	0.030201	0.999999	-0.798519	0.368415	2.46379	0.341664	0.129	0.0589679	0.0745949	0.0745949
803	NONHSAT004627.2	0.0302061	0.999999	1.67724	0.773857	1.66565	1.56257	0.326171	0.572111	0.375946	0.572111
102158	NONHSAT217913.1	0.0302676	0.999999	-0.759581	0.350591	2.36639	0.259797	0.0965688	0.0118167	0.0878025	0.0878025
12700	NONHSAT040878.2	0.0302848	0.999999	2.14065	0.988141	1.35336	2.54643	0.486559	0.978075	0.731569	0.978075
43244	NONHSAT136617.2	0.030289	0.999999	-0.170099	0.0785208	5.71495	0.0160787	0.004353	0.00489528	0.00427777	0.00489528
19705	NONHSAT063776.2	0.0302911	0.999999	-0.464742	0.214536	3.35713	0.0949515	0.037829	-0.00013388	0.0312096	0.0312096
56346	NONHSAT162507.1	0.0303039	0.999999	-0.421993	0.194817	3.60607	0.0973898	0.0320154	0.0229427	0.0249152	0.0249152
15553	NONHSAT140819.2	0.0303574	0.999999	-0.347238	0.160358	4.09614	0.0472733	0.022715	-0.00883871	0.015857	0.015857
68521	NONHSAT177008.1	0.0304085	0.999999	0.328984	0.151975	4.0329	0.0388387	0.0178409	-0.00987902	0.0168037	0.0168037
106762	NONHSAT223441.1	0.0304382	0.999999	-2.01682	0.931838	1.23471	2.26225	0.0907633	1.21172	0.936691	1.21172
37396	NONHSAT120088.2	0.0304577	0.999999	0.59911	0.276842	3.21846	0.122644	0.0793235	-0.0606187	0.0356386	0.0356386
31034	NONHSAT096174.2	0.0304663	0.999999	-2.10107	0.970932	1.21661	1.60897	0.441675	-0.0859051	0.972387	0.972387
10779	NONHSAT034325.2	0.0305006	0.999999	-1.11699	0.516283	2.01597	0.474102	0.22566	-0.10091	0.174163	0.174163
95980	NONHSAT210576.1	0.03055	0.999999	0.255287	0.118031	4.60968	0.0361929	0.0108513	0.00995051	0.0100455	0.0100455
13417	NONHSAT048282.2	0.030574	0.999999	0.559034	0.258504	3.00173	0.156152	0.0575758	0.0204192	0.042661	0.042661
45699	NONHSAT149737.1	0.0305745	0.999999	0.331093	0.153102	4.61064	0.061015	0.0113542	0.0238061	0.0100372	0.0238061
32181	NONHSAT101664.2	0.030602	0.999999	-0.169093	0.0782038	5.56914	0.0159168	0.00400966	0.0051641	0.00472009	0.0051641
64637	NONHSAT172351.1	0.0306319	0.999999	0.323334	0.149566	4.12763	0.0365744	0.0181473	-0.0116337	0.0154076	0.0154076
32562	NONHSAT103491.2	0.030704	0.999999	0.492044	0.227704	3.22068	0.110248	0.0422084	0.0048111	0.0355655	0.0355655
101874	NONHSAT217579.1	0.0307111	0.999999	-0.354186	0.163915	4.27074	0.0404793	0.0267657	-0.0232096	0.0135364	0.0135364
53619	NONHSAT159262.1	0.0307213	0.999999	-0.738737	0.341903	2.43664	0.27189	0.0973521	0.0378612	0.0779942	0.0779942
73341	NONHSAT183011.1	0.0307222	0.999999	0.723834	0.335007	2.58957	0.216284	0.105153	-0.0312742	0.0631915	0.0631915
19881	NONHSAT066035.2	0.0307428	0.999999	-0.40002	0.185162	4.27739	0.0885607	0.0379713	0.0127234	0.0134559	0.0134559
98579	NONHSAT213729.1	0.0307566	0.999999	0.772451	0.357582	2.36307	0.243727	0.103491	-0.0225876	0.0883064	0.0883064
53257	NONHSAT158805.1	0.0307977	0.999999	-2.39139	1.10729	1.20476	2.41477	0.842669	0.0312633	0.996474	0.996474
46313	NONHSAT150488.1	0.0308051	0.999999	0.428112	0.198238	3.51098	0.0741534	0.0318222	-0.00786023	0.0271254	0.0271254
19058	NONHSAT058642.2	0.0308248	0.999999	0.59963	0.277693	3.02547	0.187719	0.0738375	0.0259774	0.0418325	0.0418325
11086	NONHSAT035931.2	0.0308736	0.999999	3.76745	1.74524	3.08836	7.91315	1.82027	2.74853	0.03977	2.74853
35421	NONHSAT115319.2	0.0309892	0.999999	1.1619	0.538611	2.11261	0.753125	0.176097	0.259056	0.141809	0.259056
52920	NONHSAT158436.1	0.0310255	0.999999	0.530934	0.246174	3.0674	0.13191	0.0504606	0.00871712	0.0404418	0.0404418
40381	NONHSAT124614.2	0.0310399	0.999999	0.333477	0.154634	4.15134	0.0515441	0.0207888	0.00193886	0.0150785	0.0150785
20230	NONHSAT068126.2	0.0310415	0.999999	0.117399	0.0544384	6.49439	0.00748724	0.00163799	0.00255265	0.00280732	0.00280732
66085	NONHSAT174121.1	0.0310427	0.999999	0.193628	0.0897869	5.33865	0.0128539	0.0065212	-0.00451324	0.00557134	0.00557134
53087	NONHSAT158606.1	0.0310757	0.999999	-0.991943	0.460063	2.0756	0.463984	0.164215	0.0467835	0.153273	0.153273
69027	NONHSAT177585.1	0.0310898	0.999999	-2.52233	1.16995	1.72472	3.55119	0.98356	1.06963	0.330588	1.06963
80176	NONHSAT191368.1	0.0310981	0.999999	0.806033	0.373888	2.46677	0.362657	0.113991	0.0956975	0.0742346	0.0956975
42471	NONHSAT130714.2	0.0310999	0.999999	0.626124	0.290438	2.76705	0.137559	0.07278	-0.0478433	0.0537512	0.0537512
86210	NONHSAT198796.1	0.0311408	0.999999	-0.766854	0.355804	2.74374	0.328336	0.0921662	0.097729	0.0549043	0.097729
87761	NONHSAT200779.1	0.0311633	0.999999	-0.278925	0.129433	4.52575	0.0414579	0.0143262	0.00832144	0.0108031	0.0108031
69232	NONHSAT177842.1	0.0311906	0.999999	0.157522	0.0731083	6.16695	0.0113104	0.00474445	8.86746e-05	0.00327279	0.00327279
103618	NONHSAT219498.1	0.0312241	0.999999	2.414	1.1206	1.14833	2.25847	0.764617	-0.126811	1.119	1.119
92393	NONHSAT206145.1	0.0312482	0.999999	-0.951592	0.4418	2.26383	0.505883	0.186434	0.106347	0.105429	0.106347
45277	NONHSAT149195.1	0.0312914	0.999999	-0.794519	0.368969	3.32614	0.226577	0.172075	-0.125577	0.0321321	0.0321321
75678	NONHSAT186183.1	0.0313404	0.999999	-0.555886	0.258225	3.11691	0.133178	0.0611507	-0.0105569	0.0388692	0.0388692
102434	NONHSAT218195.1	0.0313941	0.999999	-0.510491	0.237213	3.18039	0.112905	0.0475338	-0.00412855	0.036871	0.036871
4592	NONHSAT017157.2	0.0313968	0.999999	-0.947785	0.440419	2.71315	0.351494	0.234557	-0.132051	0.056397	0.056397
68010	NONHSAT176425.1	0.0314186	0.999999	-0.548785	0.255044	3.01471	0.155295	0.0553673	0.0258145	0.0422036	0.0422036
37403	NONHSAT120110.2	0.0314362	0.999999	0.892074	0.414628	2.46508	0.357512	0.183435	-0.0349691	0.0744392	0.0744392
86551	NONHSAT199207.1	0.031447	0.999999	-0.401372	0.186566	3.56914	0.0697044	0.0264589	0.000259293	0.0257512	0.0257512
43063	NONHSAT135345.2	0.0315003	0.999999	0.500883	0.232894	3.16096	0.104322	0.0438725	-0.00755147	0.0374866	0.0374866
21910	NONHSAT072375.2	0.0315246	0.999999	2.57406	1.19702	1.61144	3.43414	1.72667	0.0813309	0.422633	0.422633
9829	NONHSAT032685.2	0.0315553	0.999999	2.93426	1.36477	0.773984	2.58501	0.426037	-0.423482	2.36787	2.36787
63314	NONHSAT170782.1	0.0315633	0.999999	-0.490518	0.228159	3.35467	0.13465	0.039993	0.0380918	0.0312812	0.0380918
2100	NONHSAT001136.2	0.0316468	0.999999	-0.428142	0.199243	3.81741	0.0865579	0.0390205	0.00043732	0.0205262	0.0205262
68185	NONHSAT176647.1	0.0316562	0.999999	2.8776	1.33921	2.04416	4.63635	1.17281	1.51742	0.163899	1.51742
34004	NONHSAT104660.2	0.0316963	0.999999	1.46098	0.68009	2.10752	1.19537	0.241586	0.452198	0.143318	0.452198
72718	NONHSAT182142.1	0.031731	0.999999	-0.535555	0.249353	3.01648	0.155188	0.0511228	0.0353051	0.0421423	0.0421423
45397	NONHSAT149341.1	0.0317381	0.999999	0.713201	0.332078	2.49614	0.213688	0.0944777	-0.0181136	0.0709357	0.0709357
26626	NONHSAT084669.2	0.0317457	0.999999	-2.04956	0.95435	1.22846	2.3383	0.417294	0.930322	0.948881	0.948881
9382	NONHSAT030087.2	0.0317552	0.999999	-0.578642	0.269452	2.8316	0.108623	0.0585829	-0.0483645	0.0503236	0.0503236
61894	NONHSAT169140.1	0.031786	0.999999	0.260544	0.121347	4.75048	0.0284023	0.0131791	-0.00313241	0.00890867	0.00890867
29366	NONHSAT092924.2	0.0317925	0.999999	-0.69588	0.324116	2.57355	0.196469	0.0932873	-0.0292946	0.0642896	0.0642896
93592	NONHSAT207587.1	0.0317959	0.999999	-0.321847	0.149908	4.13141	0.049939	0.0183538	0.00522539	0.0153547	0.0153547
66404	NONHSAT174466.1	0.0317979	0.999999	0.428303	0.199494	3.51393	0.101581	0.0326431	0.0255423	0.0270539	0.0270539
29727	NONHSAT095089.2	0.0318417	0.999999	-2.05674	0.958229	1.60889	2.14977	0.952346	0.148561	0.424959	0.424959
75599	NONHSAT186057.1	0.0318509	0.999999	0.551419	0.256919	3.05345	0.11819	0.0581146	-0.0244008	0.0408963	0.0408963
84257	NONHSAT196573.1	0.0318565	0.999999	2.07267	0.965738	1.26418	2.3307	0.517781	0.784601	0.881195	0.881195
60762	NONHSAT167756.1	0.0319318	0.999999	0.228479	0.106504	4.95248	0.0284268	0.00948091	0.0064766	0.00753371	0.00753371
13945	NONHSAT044282.2	0.0319329	0.999999	-0.481758	0.224569	3.66776	0.10551	0.0520753	-0.00722182	0.0235719	0.0235719
106489	NONHSAT223040.1	0.0319682	0.999999	-0.202028	0.0941942	5.13363	0.0145728	0.00679145	-0.00388125	0.00651736	0.00651736
6390	NONHSAT024473.2	0.0319682	0.999999	-0.942437	0.439404	2.17059	0.388866	0.163558	-0.0105448	0.126056	0.126056
40967	NONHSAT127584.2	0.0319751	0.999999	-0.857517	0.399827	2.21086	0.337093	0.123283	0.0223329	0.116509	0.116509
102546	NONHSAT218311.1	0.0320422	0.999999	0.395818	0.184626	3.76116	0.0879058	0.0273153	0.0238151	0.0216379	0.0238151
75293	NONHSAT185585.1	0.03205	0.999999	-2.37425	1.1075	1.33564	2.69422	1.08062	0.173251	0.759233	0.759233
12270	NONHSAT037817.2	0.0320944	0.999999	0.577209	0.269317	2.98929	0.153396	0.0656873	0.00111813	0.0431103	0.0431103
43158	NONHSAT136075.2	0.0321631	0.999999	0.382449	0.178516	3.96869	0.0821219	0.025828	0.0219741	0.0178292	0.0219741
32664	NONHSAT103962.2	0.0321645	0.999999	0.957695	0.447028	2.32643	0.514954	0.150784	0.148966	0.0941435	0.148966
96202	NONHSAT210813.1	0.0321889	0.999999	0.556949	0.260007	2.99664	0.10743	0.0585619	-0.0405967	0.0428433	0.0428433
89697	NONHSAT202948.1	0.032211	0.999999	-0.407538	0.19028	3.761	0.093274	0.0287926	0.0255171	0.0216412	0.0255171
9592	NONHSAT031574.2	0.0322188	0.999999	-0.846783	0.395382	2.90188	0.272543	0.187806	-0.116018	0.0466838	0.0466838
95706	NONHSAT210296.1	0.0322508	0.999999	0.872382	0.40741	2.21824	0.290805	0.134103	-0.0559911	0.114871	0.114871
67410	NONHSAT175651.1	0.0322984	0.999999	-0.272457	0.127275	4.67598	0.0417085	0.011113	0.0131854	0.00949029	0.0131854
63208	NONHSAT170648.1	0.0322985	0.999999	0.298952	0.139652	4.20896	0.0414443	0.0149428	0.00334799	0.0143111	0.0143111
91601	NONHSAT205308.1	0.032352	0.999999	0.586286	0.273961	2.99566	0.145031	0.0697035	-0.0173139	0.0428786	0.0428786
55694	NONHSAT161678.1	0.0323701	0.999999	-0.690868	0.322864	2.66537	0.254712	0.0975722	0.0418314	0.0587894	0.0587894
78806	NONHSAT189754.1	0.0323924	0.999999	-0.648869	0.303276	3.46513	0.236681	0.0818116	0.0561529	0.0282673	0.0561529
55073	NONHSAT161030.1	0.0323989	0.999999	-0.733469	0.34283	2.52608	0.239542	0.10824	-0.0105542	0.0680585	0.0680585
201	NONHSAT001116.2	0.0324133	0.999999	0.196682	0.0919384	5.22701	0.0217483	0.00643379	0.00624521	0.0060619	0.00624521
60647	NONHSAT167632.1	0.0325051	0.999999	0.807757	0.377784	2.2971	0.279455	0.114871	-0.0102298	0.0992097	0.0992097
62044	NONHSAT169328.1	0.0325189	0.999999	-0.497823	0.232848	3.26522	0.138523	0.0472588	0.0329595	0.0340684	0.0340684
82985	NONHSAT194850.1	0.0325223	0.999999	2.43627	1.13955	1.58434	3.33891	1.27862	0.669233	0.447999	0.669233
102308	NONHSAT218065.1	0.0325514	0.999999	0.552821	0.258621	3.01098	0.128299	0.0579935	-0.0122246	0.0423338	0.0423338
77197	NONHSAT187839.1	0.0326341	0.999999	-0.84657	0.396231	2.29033	0.218124	0.135066	-0.131166	0.100433	0.100433
104295	NONHSAT220331.1	0.0326378	0.999999	-0.293131	0.137201	4.75319	0.0483665	0.0108505	0.0173855	0.00888831	0.0173855
44710	NONHSAT148458.1	0.0326549	0.999999	0.418632	0.195961	3.50792	0.0787448	0.0304012	0.00230988	0.0272	0.0272
62066	NONHSAT169355.1	0.0326604	0.999999	0.96474	0.451608	2.07988	0.411056	0.154034	0.0107643	0.15189	0.15189
100019	NONHSAT215316.1	0.0327823	0.999999	0.517807	0.242562	3.16065	0.144559	0.0507581	0.0293942	0.0374964	0.0374964
21633	NONHSAT070842.2	0.0328166	0.999999	-0.576349	0.270039	2.94839	0.119416	0.0647016	-0.0399984	0.0446798	0.0446798
336	NONHSAT001963.2	0.032817	0.999999	-0.158819	0.0744122	5.681	0.0104402	0.00393097	-0.000339541	0.00437479	0.00437479
37366	NONHSAT119892.2	0.0328423	0.999999	0.428214	0.200662	3.49078	0.0715108	0.0327761	-0.0121501	0.0276217	0.0276217
3455	NONHSAT010164.2	0.0328517	0.999999	-1.41944	0.66519	2.39928	1.13542	0.573064	0.0906525	0.0830151	0.0906525
81692	NONHSAT193242.1	0.0328688	0.999999	-0.413952	0.194008	3.75562	0.0822621	0.0347089	0.00386029	0.0217498	0.0217498
73743	NONHSAT183538.1	0.0329143	0.999999	0.259441	0.121625	4.60879	0.0297933	0.0121356	-0.000135063	0.0100532	0.0100532
80579	NONHSAT191852.1	0.0330198	0.999999	0.365569	0.17148	3.82015	0.0662783	0.0236346	0.00909802	0.0204736	0.0204736
41013	NONHSAT127755.2	0.0330247	0.999999	2.46181	1.15481	1.68699	3.41848	0.668244	1.33215	0.358946	1.33215
28403	NONHSAT093783.2	0.0330376	0.999999	-1.68038	0.78831	1.43033	1.47652	0.310061	0.476705	0.622089	0.622089
73570	NONHSAT183321.1	0.0330518	0.999999	2.37372	1.11366	1.58208	3.17866	1.38616	0.474209	0.450184	0.474209
45493	NONHSAT149458.1	0.0330636	0.999999	-0.306141	0.14364	4.33958	0.0368144	0.0182205	-0.00734837	0.0127281	0.0127281
54426	NONHSAT160253.1	0.0331306	0.999999	-0.471394	0.22126	3.53087	0.0930146	0.0467873	-0.0138487	0.0266468	0.0266468
24496	NONHSAT077315.2	0.0331332	0.999999	-2.96967	1.39391	2.18534	4.97727	1.46781	1.44666	0.122436	1.44666
24839	NONHSAT079358.2	0.0331437	0.999999	-0.514687	0.241599	3.26197	0.117592	0.0533781	-0.00572668	0.0341768	0.0341768
32241	NONHSAT101998.2	0.0331658	0.999999	-0.60545	0.28424	2.72134	0.132108	0.0651913	-0.0375208	0.055997	0.055997
81633	NONHSAT193179.1	0.0331779	0.999999	0.706129	0.331528	2.70766	0.281479	0.094848	0.0700182	0.0566656	0.0700182
30334	NONHSAT097987.2	0.033211	0.999999	-0.518132	0.243309	3.73573	0.143677	0.0666442	0.0122795	0.0221545	0.0221545
1622	NONHSAT009208.2	0.033236	0.999999	-2.95515	1.3879	2.18744	4.93141	1.38721	1.5022	0.121933	1.5022
28839	NONHSAT089548.2	0.0332845	0.999999	0.221937	0.104263	4.84631	0.0234093	0.00808445	0.00270617	0.00822158	0.00822158
12118	NONHSAT037133.2	0.0332845	0.999999	-0.402033	0.188869	3.84294	0.0684528	0.0334659	-0.00851145	0.0200414	0.0200414
94248	NONHSAT208430.1	0.0333196	0.999999	0.435252	0.204516	3.38314	0.0841435	0.0322758	0.00186182	0.0304642	0.0304642
9427	NONHSAT030341.2	0.0333215	0.999999	-0.413764	0.194421	3.59941	0.0780191	0.031635	0.00168876	0.025064	0.025064
91584	NONHSAT205291.1	0.033378	0.999999	0.308165	0.144848	4.15459	0.041943	0.0164373	0.000379474	0.015034	0.015034
3385	NONHSAT009823.2	0.033384	0.999999	-2.30478	1.08336	1.23586	2.83834	0.826047	0.729875	0.934455	0.934455
77793	NONHSAT188455.1	0.0334033	0.999999	0.520961	0.244905	5.5906	0.0974316	0.0853167	-0.0653024	0.00465069	0.00465069
86234	NONHSAT198825.1	0.0334451	0.999999	-0.561714	0.264125	2.93714	0.133383	0.0595021	-0.0110945	0.0451409	0.0451409
83711	NONHSAT195872.1	0.0334593	0.999999	-2.59189	1.21884	1.76529	3.79805	0.474831	1.75352	0.302421	1.75352
12074	NONHSAT036992.2	0.0334749	0.999999	-0.425987	0.200338	3.75148	0.0710405	0.0383692	-0.0176179	0.0218339	0.0218339
101207	NONHSAT216764.1	0.0334844	0.999999	2.27893	1.07182	1.27835	2.42689	0.867572	0.218469	0.855623	0.855623
97922	NONHSAT212855.1	0.0335032	0.999999	-0.484593	0.227936	3.20855	0.0855319	0.0419688	-0.0231151	0.0359636	0.0359636
32835	NONHSAT104808.2	0.0335564	0.999999	0.7126	0.335284	2.69432	0.260129	0.1113	0.0234372	0.0573232	0.0573232
15828	NONHSAT142531.2	0.0335749	0.999999	1.14338	0.538025	2.36149	0.680037	0.345658	0.014145	0.0885482	0.0885482
96459	NONHSAT211092.1	0.0336227	0.999999	-0.279155	0.131394	4.4738	0.0440954	0.0135602	0.0123363	0.0113046	0.0123363
16039	NONHSAT143796.2	0.0336236	0.999999	-0.932286	0.438815	2.49369	0.491817	0.172183	0.116654	0.0711918	0.116654
31704	NONHSAT099566.2	0.0336561	0.999999	2.15931	1.01654	1.2871	2.52319	0.709863	0.695636	0.840179	0.840179
40551	NONHSAT125430.2	0.0336735	0.999999	-2.52113	1.187	1.75338	3.59759	0.187966	1.92548	0.310444	1.92548
86844	NONHSAT199579.1	0.0336908	0.999999	-2.3301	1.09716	1.53245	3.07333	0.820698	0.984947	0.500686	0.984947
100969	NONHSAT216487.1	0.0337268	0.999999	-0.533716	0.251359	3.04728	0.138731	0.0536723	0.0129213	0.0410997	0.0410997
96916	NONHSAT211625.1	0.0337312	0.999999	-0.303674	0.143022	4.31854	0.0497501	0.0177135	0.00989257	0.0129693	0.0129693
52914	NONHSAT158430.1	0.0337336	0.999999	0.262171	0.123477	4.57813	0.0276471	0.0125469	-0.00376324	0.0103228	0.0103228
6333	NONHSAT024110.2	0.0337534	0.999999	-2.27395	1.0711	1.45468	2.92796	0.874183	0.8467	0.590838	0.8467
69920	NONHSAT178721.1	0.033785	0.999999	1.73847	0.819019	1.56073	1.48812	0.534912	0.191881	0.471277	0.471277
66784	NONHSAT174879.1	0.0338137	0.999999	2.91877	1.3753	1.91092	4.32587	2.61795	-0.405321	0.219205	0.219205
61339	NONHSAT168412.1	0.0338146	0.999999	-0.551487	0.259857	2.99299	0.166487	0.0583128	0.0357442	0.0429754	0.0429754
39764	NONHSAT126617.2	0.033834	0.999999	-0.404555	0.190644	3.97739	0.0690947	0.0368313	-0.0118372	0.0176864	0.0176864
58024	NONHSAT164519.1	0.0338465	0.999999	-0.358218	0.16882	4.2113	0.0726962	0.0174841	0.0252661	0.0142809	0.0252661
81483	NONHSAT193017.1	0.0338873	0.999999	-2.38864	1.12597	1.50683	3.01357	1.37288	0.254491	0.528826	0.528826
68545	NONHSAT177033.1	0.0338913	0.999999	-0.491266	0.231581	3.16856	0.130012	0.0431979	0.028813	0.0372465	0.0372465
100211	NONHSAT215542.1	0.0339486	0.999999	0.668432	0.315197	2.73092	0.221929	0.0934931	0.016368	0.0555304	0.0555304
74051	NONHSAT183939.1	0.0339943	0.999999	0.377049	0.177841	3.72767	0.0737686	0.0251217	0.013777	0.0223197	0.0223197
60287	NONHSAT167247.1	0.0340158	0.999999	0.20487	0.0966419	4.95874	0.0223643	0.00651409	0.005702	0.00749539	0.00749539
15281	NONHSAT144430.2	0.034043	0.999999	-2.32788	1.09829	2.64881	3.07319	0.925785	0.883561	0.0596665	0.883561
65190	NONHSAT172999.1	0.0340969	0.999999	-2.65549	1.25322	2.33907	4.00017	2.24095	0.114913	0.0920721	0.114913
26003	NONHSAT082881.2	0.0341045	0.999999	-0.341798	0.161314	3.97243	0.047866	0.0212657	-0.00524279	0.0177676	0.0177676
88997	NONHSAT202094.1	0.0341236	0.999999	-0.859415	0.405651	2.41149	0.261038	0.165502	-0.116177	0.081327	0.081327
17423	NONHSAT145408.2	0.0341564	0.999999	2.20854	1.04264	1.36177	2.57807	0.911884	0.481583	0.718765	0.718765
90805	NONHSAT204331.1	0.0342166	0.999999	-2.35482	1.11207	1.56542	3.14759	0.955139	0.899908	0.466564	0.899908
2782	NONHSAT005417.2	0.0342798	0.999999	-1.8858	0.890889	1.96692	2.01929	0.751498	0.439027	0.193802	0.439027
25900	NONHSAT082011.2	0.034288	0.999999	0.722394	0.341288	2.46895	0.223506	0.100746	-0.0170586	0.0739709	0.0739709
93298	NONHSAT207221.1	0.0343048	0.999999	0.456502	0.21569	3.94744	0.108898	0.0516	0.00637491	0.0181835	0.0181835
66720	NONHSAT174799.1	0.0343207	0.999999	0.166484	0.0786681	5.60784	0.0157415	0.00348251	0.00580051	0.00459604	0.00580051
85419	NONHSAT197870.1	0.0343436	0.999999	0.556815	0.263143	3.01285	0.123108	0.061598	-0.023979	0.0422686	0.0422686
48782	NONHSAT153587.1	0.034377	0.999999	0.869151	0.410826	2.22471	0.278018	0.139705	-0.0754663	0.113462	0.113462
98323	NONHSAT213380.1	0.0344025	0.999999	-0.301724	0.142637	4.26819	0.0406972	0.0169507	-0.000218315	0.0135675	0.0135675
69189	NONHSAT177790.1	0.0344061	0.999999	-0.355646	0.168132	3.86071	0.0525067	0.0226909	-0.00448896	0.0197116	0.0197116
43282	NONHSAT136820.2	0.0344575	0.999999	-0.644897	0.304963	3.17351	0.149578	0.102414	-0.0714004	0.0370897	0.0370897
9675	NONHSAT031960.2	0.0344619	0.999999	-0.416849	0.197127	3.71776	0.078296	0.0357646	-0.00305577	0.0225238	0.0225238
97193	NONHSAT211962.1	0.0344803	0.999999	-0.757099	0.358066	2.4142	0.298329	0.111359	0.0466032	0.0809585	0.0809585
1745	NONHSAT009877.2	0.0345481	0.999999	0.282473	0.133644	6.13042	0.0453702	0.0038273	0.0229639	0.00333674	0.0229639
83266	NONHSAT195309.1	0.0345535	0.999999	-0.455652	0.215586	3.33294	0.0932808	0.0377897	0.000954319	0.0319263	0.0319263
29936	NONHSAT096240.2	0.0345853	0.999999	-1.70723	0.807895	1.33279	1.35982	0.215264	0.391532	0.763777	0.763777
2384	NONHSAT002955.2	0.0346185	0.999999	-0.485706	0.229888	3.31163	0.0821487	0.0466948	-0.0324753	0.0325779	0.0325779
53614	NONHSAT159257.1	0.0346378	0.999999	0.182936	0.0865943	5.35174	0.0120751	0.00573046	-0.00318624	0.0055174	0.0055174
77105	NONHSAT187746.1	0.034689	0.999999	-0.683104	0.323444	2.50843	0.195675	0.0872231	-0.0176163	0.069701	0.069701
106568	NONHSAT223147.1	0.0346975	0.999999	-2.47152	1.1703	1.13889	2.27649	0.913569	-0.358615	1.14083	1.14083
95147	NONHSAT209611.1	0.0347378	0.999999	-0.778633	0.368775	2.4795	0.345075	0.129905	0.0740877	0.0727402	0.0740877
77679	NONHSAT188325.1	0.0347446	0.999999	0.661359	0.313244	2.64507	0.153445	0.0873132	-0.0595299	0.0598697	0.0598697
28934	NONHSAT090229.2	0.034747	0.999999	0.377801	0.178943	3.74753	0.074883	0.0261168	0.0139617	0.0219141	0.0219141
36611	NONHSAT115379.2	0.0347506	0.999999	-0.854717	0.404839	2.23801	0.246203	0.135205	-0.101404	0.110637	0.110637
6853	NONHSAT018963.2	0.0347529	0.999999	-2.28398	1.08183	1.91164	2.9694	1.03597	0.719561	0.218856	0.719561
87090	NONHSAT199888.1	0.0347668	0.999999	-0.242756	0.114992	4.73355	0.0251187	0.0107977	-0.00149831	0.00903704	0.00903704
100909	NONHSAT216403.1	0.034779	0.999999	0.487611	0.230994	3.60185	0.0916421	0.0550282	-0.0296373	0.0250095	0.0250095
95445	NONHSAT209996.1	0.0348174	0.999999	0.653497	0.309644	2.62952	0.170743	0.0830816	-0.0297999	0.0607378	0.0607378
78446	NONHSAT189279.1	0.0348784	0.999999	0.33229	0.157501	3.92921	0.0371596	0.0187162	-0.0136729	0.0184936	0.0184936
32086	NONHSAT101284.2	0.0348927	0.999999	0.175672	0.0832724	5.51152	0.0175793	0.00413286	0.00626858	0.00491431	0.00626858
68491	NONHSAT176977.1	0.0348962	0.999999	0.153559	0.0727918	5.65354	0.00775971	0.0034921	-0.00263508	0.00445588	0.00445588
106619	NONHSAT223219.1	0.0348986	0.999999	0.82418	0.390693	2.4353	0.328839	0.150795	0.00552605	0.0781666	0.0781666
86813	NONHSAT199538.1	0.0349063	0.999999	0.984313	0.466622	2.22957	0.551945	0.186188	0.140416	0.112416	0.140416
11610	NONHSAT039411.2	0.0349231	0.999999	-1.01739	0.482345	2.08864	0.432945	0.199878	-0.0468503	0.149107	0.149107
18227	NONHSAT056109.2	0.0349403	0.999999	1.74904	0.829303	1.78743	1.74303	0.458984	0.57263	0.288016	0.57263
80269	NONHSAT191495.1	0.0349673	0.999999	0.358134	0.169833	3.87406	0.0567273	0.0237975	-0.000985754	0.0194675	0.0194675
71350	NONHSAT180347.1	0.034969	0.999999	-1.49289	0.707962	1.79114	0.793491	0.466146	-0.310054	0.28567	0.28567
67538	NONHSAT175813.1	0.0350096	0.999999	-0.912929	0.433027	2.26876	0.317528	0.176795	-0.0924246	0.104474	0.104474
106127	NONHSAT222533.1	0.035011	0.999999	0.383323	0.181822	3.68471	0.05125	0.0263762	-0.017415	0.0232128	0.0232128
68614	NONHSAT177105.1	0.0350551	0.999999	-0.216198	0.102574	4.97657	0.0255214	0.00839471	0.00597894	0.00738757	0.00738757
20797	NONHSAT065921.2	0.0350747	0.999999	-0.479894	0.227708	3.47523	0.119206	0.0497657	0.01288	0.0280108	0.0280108
68029	NONHSAT176445.1	0.0350886	0.999999	-0.276347	0.131136	4.55641	0.0337726	0.015276	-0.00169818	0.0105189	0.0105189
61588	NONHSAT168738.1	0.0351098	0.999999	-2.03322	0.964941	1.69773	2.27002	1.04601	0.241267	0.350654	0.350654
47044	NONHSAT151433.1	0.0351718	0.999999	0.4543	0.215679	3.34474	0.0688986	0.0382022	-0.0294747	0.0315737	0.0315737
41195	NONHSAT128521.2	0.0352186	0.999999	-0.63133	0.2998	2.72505	0.189436	0.0790037	0.00832528	0.0558166	0.0558166
75185	NONHSAT185459.1	0.0352259	0.999999	-2.15112	1.02155	1.12381	2.12195	0.38879	0.528398	1.17654	1.17654
42526	NONHSAT131150.2	0.0352486	0.999999	-0.462951	0.219878	3.72602	0.122313	0.0333244	0.0391951	0.0223537	0.0391951
10476	NONHSAT032614.2	0.0352496	0.999999	-1.58082	0.750814	1.54008	1.42617	0.179899	0.665684	0.492581	0.665684
31226	NONHSAT097241.2	0.0352868	0.999999	-0.985199	0.468017	2.18551	0.335337	0.206165	-0.150975	0.122395	0.122395
42937	NONHSAT134408.2	0.0353308	0.999999	2.49545	1.18574	1.73684	3.55538	0.613717	1.49527	0.321923	1.49527
66063	NONHSAT174093.1	0.0353387	0.999999	2.29803	1.09198	1.08525	2.14825	0.515913	0.189041	1.27273	1.27273
1776	NONHSAT010030.2	0.035392	0.999999	0.889151	0.422632	2.22615	0.426157	0.154776	0.0814497	0.113151	0.113151
106246	NONHSAT222699.1	0.0354147	0.999999	2.37406	1.12858	1.20977	2.44488	0.924319	0.018224	0.986214	0.986214
93655	NONHSAT207664.1	0.0354252	0.999999	-0.533223	0.253498	3.11805	0.160304	0.057558	0.0361988	0.0388337	0.0388337
46913	NONHSAT151272.1	0.0354653	0.999999	3.01617	1.43422	2.24363	5.19757	0.954476	2.131	0.109473	2.131
12516	NONHSAT040290.2	0.0354798	0.999999	-2.40218	1.14235	1.56923	3.2971	0.864233	1.09321	0.462767	1.09321
5866	NONHSAT021348.2	0.0354853	0.999999	0.555334	0.264096	2.91594	0.131429	0.0585703	-0.00993196	0.0460494	0.0460494
65892	NONHSAT173885.1	0.0355519	0.999999	-0.355672	0.169205	3.86656	0.048741	0.0233414	-0.0098536	0.0196042	0.0196042
83677	NONHSAT195832.1	0.0355901	0.999999	-0.38942	0.185298	3.67337	0.0511299	0.0280506	-0.021006	0.0234527	0.0234527
91712	NONHSAT205428.1	0.0356186	0.999999	-0.455448	0.21675	3.38497	0.0947621	0.0400583	0.000607073	0.0304128	0.0304128
38333	NONHSAT118564.2	0.0356252	0.999999	0.163994	0.0780485	5.55378	0.0153781	0.0040552	0.00508215	0.00477075	0.00508215
90998	NONHSAT204573.1	0.035634	0.999999	-2.02777	0.965109	1.13974	2.08341	0.25831	0.804003	1.13884	1.13884
72315	NONHSAT181631.1	0.035707	0.999999	-0.996699	0.474562	2.10061	0.408775	0.192409	-0.0539674	0.145405	0.145405
77851	NONHSAT188525.1	0.0357712	0.999999	1.1856	0.5647	1.91264	0.574852	0.259957	-0.0685085	0.218373	0.218373
80634	NONHSAT191907.1	0.035782	0.999999	-0.966917	0.460569	2.21406	0.363961	0.202389	-0.0980362	0.115797	0.115797
11416	NONHSAT037504.2	0.0358473	0.999999	-1.09087	0.519794	2.08148	0.451035	0.253901	-0.136354	0.151377	0.151377
100392	NONHSAT215765.1	0.0358476	0.999999	-0.280598	0.133704	4.35824	0.0449789	0.0142965	0.0124014	0.0125186	0.0125186
4517	NONHSAT016665.2	0.0358528	0.999999	0.496519	0.236596	3.16109	0.0954118	0.0464839	-0.0196682	0.0374826	0.0374826
94388	NONHSAT208613.1	0.035858	0.999999	-0.696222	0.331766	2.64044	0.2775	0.104811	0.0602921	0.060124	0.0602921
100714	NONHSAT216164.1	0.0358862	0.999999	-2.42984	1.15805	1.67705	3.38054	1.37832	0.633305	0.366773	0.633305
47856	NONHSAT152452.1	0.0358881	0.999999	0.76971	0.366844	2.69373	0.214831	0.14451	-0.0981419	0.0573522	0.0573522
54647	NONHSAT160525.1	0.0359149	0.999999	2.43496	1.16067	1.32738	2.76338	1.24828	-0.0174493	0.77246	0.77246
62816	NONHSAT170216.1	0.0359635	0.999999	-0.498051	0.237468	3.29854	0.142086	0.0370506	0.047536	0.0329882	0.047536
60133	NONHSAT167049.1	0.0359724	0.999999	-0.438436	0.209054	4.38591	0.0920061	0.0533403	-0.0104173	0.0122149	0.0122149
85078	NONHSAT197512.1	0.035996	0.999999	0.587579	0.280204	2.86515	0.170999	0.0692907	0.0149901	0.0484803	0.0484803
82327	NONHSAT194040.1	0.0360532	0.999999	-0.636773	0.303757	2.73043	0.182885	0.082848	-0.00629634	0.0555541	0.0555541
17663	NONHSAT052679.2	0.0360613	0.999999	0.657092	0.313463	2.64318	0.157783	0.0874155	-0.0521007	0.0599732	0.0599732
10051	NONHSAT033962.2	0.0360643	0.999999	-0.878438	0.419062	3.4507	0.442232	0.228216	0.0352038	0.0286385	0.0352038
63025	NONHSAT170431.1	0.0360647	0.999999	-0.504182	0.240522	3.11029	0.113925	0.0476993	-0.000618055	0.0390773	0.0390773
103848	NONHSAT219772.1	0.0361352	0.999999	-0.528652	0.252291	3.03663	0.155714	0.0540218	0.0358185	0.0414546	0.0414546
100046	NONHSAT215346.1	0.0361425	0.999999	0.47177	0.225154	3.30997	0.0816422	0.0434119	-0.0248218	0.0326298	0.0326298
36472	NONHSAT114703.2	0.0361475	0.999999	-0.295891	0.141219	4.36283	0.0376296	0.0174465	-0.00324135	0.0124676	0.0124676
22901	NONHSAT077385.2	0.0361779	0.999999	-0.1964	0.0937505	5.13342	0.0144879	0.00666533	-0.00302036	0.0065184	0.0065184
29955	NONHSAT096366.2	0.0362834	0.999999	-0.363604	0.173663	5.06297	0.0511844	0.0383463	-0.0239438	0.0068918	0.0068918
93815	NONHSAT207873.1	0.0363496	0.999999	-0.671595	0.320877	2.81367	0.188018	0.10312	-0.0372374	0.0513235	0.0513235
81431	NONHSAT192953.1	0.0363583	0.999999	-0.344744	0.164721	3.98082	0.0487999	0.0230691	-0.00663734	0.0176304	0.0176304
26205	NONHSAT081870.2	0.0363793	0.999999	-0.651183	0.311174	2.96305	0.178274	0.101145	-0.0373167	0.0440992	0.0440992
5009	NONHSAT013724.2	0.0364004	0.999999	-0.793267	0.379113	2.46023	0.262821	0.14056	-0.0480104	0.0750303	0.0750303
29625	NONHSAT094496.2	0.0364059	0.999999	-0.692603	0.331015	3.96432	0.150105	0.146455	-0.13871	0.0179015	0.0179015
39069	NONHSAT122909.2	0.0364336	0.999999	-0.455898	0.217919	3.39543	0.109599	0.0411124	0.0179453	0.0301206	0.0301206
99143	NONHSAT214393.1	0.036458	0.999999	-0.453599	0.216848	3.95366	0.118154	0.0224887	0.0480461	0.0180791	0.0480461
46423	NONHSAT150634.1	0.0364675	0.999999	0.19834	0.0948236	5.63523	0.0225915	0.00825634	0.00523093	0.00451124	0.00523093
8375	NONHSAT029988.2	0.0365271	0.999999	0.387521	0.185327	3.67598	0.0677006	0.0281217	0.00018942	0.0233974	0.0233974
58157	NONHSAT164653.1	0.0366753	0.999999	0.488268	0.233692	3.20146	0.0937768	0.045724	-0.017905	0.0361942	0.0361942
98667	NONHSAT213837.1	0.036694	0.999999	0.269437	0.128969	4.44858	0.0310682	0.013392	-0.00178032	0.0115576	0.0115576
25377	NONHSAT079209.2	0.0367039	0.999999	0.315905	0.15122	4.19031	0.0434378	0.0197466	-0.00287273	0.0145547	0.0145547
60424	NONHSAT167407.1	0.0367481	0.999999	0.223514	0.107019	4.9094	0.0206841	0.00937554	-0.00225492	0.00780399	0.00780399
56223	NONHSAT162356.1	0.0367516	0.999999	-0.33996	0.162776	4.06709	0.0534705	0.0234598	3.84522e-05	0.0162843	0.0162843
35868	NONHSAT107539.2	0.0367527	0.999999	-2.20541	1.05598	1.1548	2.1715	0.568378	0.322056	1.10425	1.10425
52749	NONHSAT158263.1	0.0367755	0.999999	-0.378056	0.18104	3.75527	0.0536509	0.0274061	-0.0139399	0.021757	0.021757
89353	NONHSAT202527.1	0.0368069	0.999999	0.41118	0.196935	3.61002	0.0902368	0.0333476	0.0160476	0.0248273	0.0248273
62695	NONHSAT170088.1	0.0368238	0.999999	0.284211	0.136135	4.28342	0.0453949	0.0144159	0.0120367	0.0133833	0.0133833
47785	NONHSAT152369.1	0.0368295	0.999999	2.03072	0.972731	1.26654	2.37259	0.414643	1.00466	0.876876	1.00466
73255	NONHSAT182901.1	0.0368584	0.999999	0.584829	0.28018	2.83709	0.158082	0.0677428	0.00160086	0.0500087	0.0500087
9479	NONHSAT030602.2	0.0368619	0.999999	-2.92876	1.40314	0.771233	2.70037	0.572563	-0.413718	2.38064	2.38064
57550	NONHSAT163977.1	0.0368619	0.999999	-2.92876	1.40314	0.771233	2.70037	0.572563	-0.413718	2.38064	2.38064
29328	NONHSAT092774.2	0.0368857	0.999999	-0.743125	0.356069	2.72954	0.2828	0.13458	0.0118321	0.0555975	0.0555975
46433	NONHSAT150646.1	0.0369171	0.999999	-2.9108	1.39494	2.14211	4.87686	1.1602	1.7586	0.133474	1.7586
33651	NONHSAT102744.2	0.0369258	0.999999	0.239397	0.114731	5.16299	0.0299589	0.0133755	0.00258154	0.00636947	0.00636947
447	NONHSAT002638.2	0.036984	0.999999	-0.746591	0.357916	2.50092	0.261333	0.12171	-0.0040676	0.0704459	0.0704459
57371	NONHSAT163762.1	0.0370095	0.999999	-2.42903	1.16463	1.68013	3.3977	0.585135	1.44942	0.364328	1.44942
49967	NONHSAT154811.1	0.0370155	0.999999	-0.95525	0.458023	2.36341	0.350464	0.226423	-0.130531	0.0882546	0.0882546
39471	NONHSAT125185.2	0.0370179	0.999999	-2.357	1.13015	1.18458	2.34229	0.877085	-0.0325037	1.03876	1.03876
17835	NONHSAT053760.2	0.0370935	0.999999	2.82998	1.35748	1.95478	4.61392	1.74851	1.0156	0.199029	1.0156
8032	NONHSAT028158.2	0.0371078	0.999999	-2.236	1.07264	1.49183	2.88058	0.801028	0.924808	0.545997	0.924808
86698	NONHSAT199399.1	0.0371466	0.999999	-1.75298	0.841102	1.46622	1.4842	0.484628	0.218268	0.57655	0.57655
41570	NONHSAT130911.2	0.0371562	0.999999	0.271746	0.130393	4.53262	0.035904	0.014765	0.00242295	0.0107387	0.0107387
30103	NONHSAT096917.2	0.037172	0.999999	0.562633	0.269994	3.12245	0.182443	0.0576911	0.0516544	0.0386955	0.0516544
51091	NONHSAT156212.1	0.0371765	0.999999	-2.74708	1.31829	1.98609	4.3494	2.34026	0.26657	0.185849	0.26657
89495	NONHSAT202691.1	0.0371882	0.999999	1.79014	0.859119	1.82369	1.84708	0.670635	0.436494	0.265846	0.436494
71988	NONHSAT181222.1	0.0372114	0.999999	0.607072	0.29138	2.82692	0.212444	0.071791	0.0555626	0.0505887	0.0555626
54355	NONHSAT160167.1	0.0372218	0.999999	-0.670666	0.321921	3.02931	0.259298	0.0606194	0.0948304	0.0417017	0.0948304
90109	NONHSAT203435.1	0.0372759	0.999999	-0.372807	0.178999	4.69384	0.0705592	0.0387142	-0.00263446	0.00934691	0.00934691
91251	NONHSAT204896.1	0.0372904	0.999999	-0.806484	0.387254	2.97717	0.375084	0.0855526	0.139396	0.0435596	0.139396
73180	NONHSAT182753.1	0.0373223	0.999999	-0.875423	0.420428	2.3334	0.434656	0.172146	0.0837878	0.0929934	0.0929934
53753	NONHSAT159420.1	0.0373241	0.999999	-1.74753	0.839272	1.55026	1.76141	0.36545	0.691116	0.481971	0.691116
34224	NONHSAT106240.2	0.0373438	0.999999	0.451776	0.216993	3.9961	0.0971153	0.0532455	-0.00838932	0.0173833	0.0173833
30415	NONHSAT098281.2	0.037404	0.999999	-2.62094	1.25927	1.8667	3.96371	0.44184	1.93679	0.241713	1.93679
75412	NONHSAT185742.1	0.037405	0.999999	-0.590045	0.283496	2.80166	0.16712	0.0685846	0.00975774	0.0519704	0.0519704
85549	NONHSAT198009.1	0.0374613	0.999999	0.817029	0.39267	2.94782	0.385289	0.0916455	0.139639	0.0447027	0.139639
65208	NONHSAT173031.1	0.0374766	0.999999	-0.969912	0.466184	2.13949	0.2838	0.191808	-0.189832	0.134184	0.134184
88463	NONHSAT201524.1	0.0374838	0.999999	0.272129	0.130803	4.49589	0.0346193	0.0145757	0.000928141	0.0110882	0.0110882
35599	NONHSAT116219.2	0.0374907	0.999999	0.470721	0.226267	3.35404	0.0854837	0.0454954	-0.0217328	0.0312997	0.0312997
26732	NONHSAT086752.2	0.0374974	0.999999	0.554792	0.266688	3.21745	0.177685	0.0418251	0.0648585	0.0356721	0.0648585
72864	NONHSAT182345.1	0.0375058	0.999999	-0.618224	0.297193	2.74542	0.178698	0.0776633	0.00238351	0.0548218	0.0548218
8741	NONHSAT025582.2	0.0375314	0.999999	-0.660285	0.317454	2.60986	0.16603	0.0892659	-0.0452202	0.0619001	0.0619001
55140	NONHSAT161100.1	0.0375331	0.999999	0.283285	0.1362	4.22655	0.0389803	0.0137401	0.00489128	0.0140856	0.0140856
107553	NONHSAT224376.1	0.0375685	0.999999	0.418404	0.201201	3.86699	0.101097	0.0252601	0.0354627	0.0195962	0.0354627
58662	NONHSAT165170.1	0.037592	0.999999	-0.439039	0.21115	3.86856	0.111328	0.0333731	0.0335033	0.0195677	0.0335033
99434	NONHSAT214694.1	0.0376022	0.999999	0.598709	0.287956	2.84204	0.202902	0.07465	0.0445581	0.0497284	0.0497284
3615	NONHSAT010934.2	0.0376671	0.999999	2.74569	1.32102	1.99287	4.35575	0.0888446	2.5288	0.183123	2.5288
69239	NONHSAT177851.1	0.0376787	0.999999	-0.34747	0.167187	4.19042	0.0697625	0.0179808	0.0239465	0.0145532	0.0239465
23512	NONHSAT071268.2	0.0377044	0.999999	-1.84606	0.888362	1.31142	1.75877	0.385124	0.535351	0.798657	0.798657
89168	NONHSAT202306.1	0.037747	0.999999	0.401394	0.193201	3.55395	0.0792515	0.0298872	0.00875836	0.0261029	0.0261029
68203	NONHSAT176680.1	0.0377724	0.999999	-0.948125	0.456418	3.00373	0.388441	0.269887	-0.121439	0.0425899	0.0425899
24963	NONHSAT080101.2	0.0377846	0.999999	-2.69201	1.29599	1.92551	4.18957	1.98682	0.532556	0.212265	0.532556
42892	NONHSAT133922.2	0.0378602	0.999999	3.3671	1.62163	2.7026	6.55685	1.34132	2.60322	0.0569143	2.60322
16273	NONHSAT145047.2	0.0379154	0.999999	2.72761	1.31402	2.71017	4.30394	1.54355	1.04644	0.0565428	1.04644
65582	NONHSAT173481.1	0.0379366	0.999999	-0.522932	0.25195	3.04275	0.122257	0.0539682	-0.00369436	0.0412501	0.0412501
5199	NONHSAT015753.2	0.0379375	0.999999	-0.274924	0.13246	4.4526	0.0337754	0.0148015	-0.000925923	0.0115169	0.0115169
78646	NONHSAT189535.1	0.0379426	0.999999	0.637137	0.306984	2.99045	0.23487	0.0603322	0.0810262	0.0430679	0.0810262
30714	NONHSAT099633.2	0.0379637	0.999999	0.578145	0.278591	2.78921	0.139408	0.0637959	-0.0148799	0.0526233	0.0526233
63075	NONHSAT170487.1	0.0380075	0.999999	-0.689232	0.332196	2.64416	0.274937	0.0870499	0.0784815	0.0599192	0.0784815
39132	NONHSAT123313.2	0.0380255	0.999999	-0.89956	0.433611	2.29122	0.431789	0.181757	0.054526	0.100271	0.100271
5308	NONHSAT016473.2	0.0380302	0.999999	-0.53606	0.258401	3.09307	0.141463	0.0605358	0.00853305	0.0396207	0.0396207
28874	NONHSAT089900.2	0.038035	0.999999	-0.346663	0.167109	3.94057	0.0442186	0.0235883	-0.0133809	0.0182997	0.0182997
81117	NONHSAT192537.1	0.0380378	0.999999	0.377478	0.181966	3.75988	0.0614825	0.0280036	-0.00458423	0.0216637	0.0216637
60044	NONHSAT166930.1	0.0381324	0.999999	2.72318	1.31337	1.96208	4.29464	1.70014	0.887269	0.195868	0.887269
24156	NONHSAT075414.2	0.0381542	0.999999	-0.39738	0.191675	3.87064	0.0914604	0.0255696	0.0295394	0.0195296	0.0295394
69804	NONHSAT178569.1	0.0382116	0.999999	1.77277	0.855345	1.86246	1.82075	0.296428	0.800994	0.243994	0.800994
99119	NONHSAT214367.1	0.0382311	0.999999	0.626369	0.302248	2.67996	0.185461	0.0789886	0.00571069	0.058042	0.058042
49271	NONHSAT154097.1	0.0382341	0.999999	0.403619	0.194765	3.51981	0.0790575	0.0299886	0.00774252	0.0269118	0.0269118
72	NONHSAT000322.2	0.0382574	0.999999	2.92375	1.41102	2.21247	4.95368	1.46234	1.52412	0.11615	1.52412
60644	NONHSAT167629.1	0.038268	0.999999	0.313309	0.151213	4.10915	0.0435862	0.0186285	-0.000956698	0.0156696	0.0156696
31988	NONHSAT100805.2	0.0383174	0.999999	0.336846	0.162614	4.19148	0.0584326	0.0251257	0.00536561	0.0145393	0.0145393
73655	NONHSAT183422.1	0.0383271	0.999999	-0.267583	0.129184	4.71045	0.0415064	0.0107442	0.0142884	0.00921581	0.0142884
89161	NONHSAT202297.1	0.0383878	0.999999	-0.407768	0.196924	3.50737	0.0578448	0.030955	-0.021002	0.0272134	0.0272134
92623	NONHSAT206387.1	0.0383951	0.999999	-0.286429	0.138331	4.25607	0.0322951	0.0149871	-0.00538386	0.013716	0.013716
57498	NONHSAT163919.1	0.0384459	0.999999	2.86794	1.38543	2.12015	4.77082	0.716732	2.16239	0.139611	2.16239
7065	NONHSAT022437.2	0.0385124	0.999999	-0.439801	0.21253	3.69902	0.11223	0.0379464	0.0298071	0.0229129	0.0298071
86721	NONHSAT199431.1	0.0385359	0.999999	0.535714	0.258911	3.03497	0.120786	0.0590416	-0.0156801	0.0415105	0.0415105
76055	NONHSAT186666.1	0.0385475	0.999999	0.178122	0.0860915	5.36924	0.0127934	0.00567122	-0.00157729	0.00544639	0.00544639
66334	NONHSAT174395.1	0.038557	0.999999	0.166332	0.0803969	5.45619	0.0139145	0.00458348	0.00243476	0.00511201	0.00511201
75817	NONHSAT186392.1	0.0385868	0.999999	3.13191	1.51405	1.98116	4.5493	3.25065	-1.24235	0.187859	0.187859
100855	NONHSAT216341.1	0.038622	0.999999	0.42228	0.204178	3.53908	0.0549421	0.0360813	-0.0342738	0.026452	0.026452
50152	NONHSAT155047.1	0.038636	0.999999	-0.537258	0.25979	3.43699	0.127189	0.0722393	-0.0214957	0.0289972	0.0289972
96846	NONHSAT211531.1	0.0386526	0.999999	-0.721452	0.348887	2.48189	0.22745	0.110112	-0.0209836	0.0724719	0.0724719
62243	NONHSAT169565.1	0.038663	0.999999	3.21651	1.55556	2.47033	6.00749	2.75121	0.878429	0.073807	0.878429
11615	NONHSAT039435.2	0.0386635	0.999999	0.468913	0.226774	3.21898	0.121355	0.0415182	0.0277212	0.0356218	0.0356218
41088	NONHSAT128104.2	0.0386962	0.999999	2.19802	1.06318	1.42932	2.73887	1.0721	0.539742	0.623428	0.623428
68286	NONHSAT176767.1	0.0387008	0.999999	0.20379	0.0985755	5.19207	0.0241197	0.00732687	0.00724882	0.00622727	0.00724882
107421	NONHSAT224224.1	0.0387034	0.999999	-2.03335	0.983566	1.12317	1.47568	0.273025	0.0211341	1.17808	1.17808
12500	NONHSAT040174.2	0.0387042	0.999999	0.172736	0.0835557	5.34829	0.0096231	0.00494077	-0.00410108	0.00553156	0.00553156
61370	NONHSAT168447.1	0.0387109	0.999999	0.214882	0.103946	4.89541	0.020169	0.00831279	-0.0004169	0.00789433	0.00789433
97622	NONHSAT212502.1	0.038716	0.999999	2.11782	1.02449	1.14305	2.17214	0.443214	0.590018	1.13116	1.13116
41221	NONHSAT128987.2	0.038758	0.999999	-1.23729	0.598665	1.7647	0.767709	0.234789	0.150764	0.302811	0.302811
65335	NONHSAT173184.1	0.0387687	0.999999	-3.48285	1.68528	3.08539	7.04727	1.38259	2.87765	0.0398647	2.87765
76556	NONHSAT187176.1	0.03878	0.999999	0.227943	0.110303	4.76528	0.0295304	0.00945194	0.00797684	0.00879824	0.00879824
1463	NONHSAT008541.2	0.0387936	0.999999	1.17585	0.569043	1.82332	0.759981	0.219652	0.211839	0.266063	0.266063
105264	NONHSAT221557.1	0.0388448	0.999999	0.49965	0.241864	3.0648	0.143416	0.0472216	0.0384296	0.040526	0.040526
84368	NONHSAT196735.1	0.0388522	0.999999	0.112257	0.054342	7.87384	0.00732415	0.000513322	0.00391626	0.00233031	0.00391626
6108	NONHSAT022896.2	0.0389045	0.999999	2.08105	1.00768	1.2066	2.20191	0.530425	0.597916	0.992701	0.992701
47901	NONHSAT152502.1	0.038916	0.999999	-0.874491	0.423467	2.40895	0.398124	0.187312	0.0235683	0.0816751	0.0816751
76523	NONHSAT187143.1	0.0390176	0.999999	-0.725485	0.351495	2.52425	0.28434	0.117101	0.040951	0.0682221	0.0682221
363	NONHSAT002103.2	0.0390242	0.999999	0.165652	0.0802606	5.61718	0.0159623	0.00459967	0.00506297	0.00456685	0.00506297
106157	NONHSAT222584.1	0.0390398	0.999999	-0.722284	0.349983	2.52627	0.205461	0.115691	-0.0545006	0.0680415	0.0680415
84718	NONHSAT197134.1	0.0390487	0.999999	0.591211	0.286485	2.78181	0.132488	0.0701055	-0.0355688	0.0530047	0.0530047
11407	NONHSAT037456.2	0.0390843	0.999999	-0.429957	0.208383	3.6883	0.107567	0.0258321	0.0393032	0.0231374	0.0393032
8378	NONHSAT030053.2	0.0391318	0.999999	-0.797372	0.386549	2.45511	0.261619	0.14847	-0.0598726	0.0756601	0.0756601
75908	NONHSAT186501.1	0.0391384	0.999999	-0.474244	0.229911	3.28575	0.0845494	0.0458922	-0.0245459	0.0333965	0.0333965
58595	NONHSAT165103.1	0.0391481	0.999999	0.58397	0.283119	3.07086	0.168022	0.0799049	0.00224035	0.04033	0.04033
842	NONHSAT004781.2	0.0391627	0.999999	0.891426	0.432212	2.26034	0.383429	0.174098	0.0071979	0.106113	0.106113
59155	NONHSAT165775.1	0.0392045	0.999999	-0.277093	0.134378	4.51923	0.0259444	0.0162218	-0.012584	0.0108646	0.0108646
36749	NONHSAT116022.2	0.0392371	0.999999	0.455318	0.220847	3.34745	0.0724676	0.0416662	-0.0288245	0.0314936	0.0314936
14522	NONHSAT140438.2	0.0392556	0.999999	-0.760156	0.36874	2.47319	0.288787	0.130485	0.0138096	0.0734681	0.0734681
66215	NONHSAT174276.1	0.0392647	0.999999	-0.742405	0.360146	2.40179	0.314288	0.111894	0.0742789	0.0826633	0.0826633
21239	NONHSAT068842.2	0.0392663	0.999999	2.13223	1.03437	1.22576	2.51488	0.650702	0.787991	0.95418	0.95418
67668	NONHSAT175979.1	0.0392723	0.999999	-2.94031	1.42642	0.777007	2.80862	0.698095	-0.42935	2.35391	2.35391
97764	NONHSAT212681.1	0.0392826	0.999999	-0.246611	0.119644	4.80345	0.0243568	0.0129512	-0.00531161	0.00852074	0.00852074
49821	NONHSAT154661.1	0.0393186	0.999999	-0.206552	0.100227	5.10989	0.0248537	0.00581783	0.00925039	0.00664018	0.00925039
32503	NONHSAT103234.2	0.0393265	0.999999	-2.91168	1.41292	0.762695	2.54961	0.57382	-0.566016	2.4207	2.4207
48004	NONHSAT152631.1	0.0393787	0.999999	-0.68808	0.333986	2.74944	0.265434	0.112695	0.0415512	0.0546244	0.0546244
77423	NONHSAT188066.1	0.0393801	0.999999	0.722094	0.350498	2.70309	0.303845	0.0745207	0.109753	0.05689	0.109753
22357	NONHSAT074900.2	0.039381	0.999999	-0.676276	0.32826	2.59509	0.209918	0.0988021	-0.00791051	0.0628298	0.0628298
67283	NONHSAT175497.1	0.0394306	0.999999	-0.772162	0.374897	2.32465	0.24474	0.11638	-0.0340426	0.0944414	0.0944414
20953	NONHSAT066896.2	0.0394321	0.999999	-1.10305	0.535551	1.99108	0.480044	0.246383	-0.102595	0.183839	0.183839
64582	NONHSAT172294.1	0.0394378	0.999999	-0.595896	0.289328	2.75398	0.131438	0.0711647	-0.0400262	0.0544009	0.0544009
84209	NONHSAT196519.1	0.0394639	0.999999	-1.72185	0.836128	1.50433	1.46085	0.517014	0.197258	0.53165	0.53165
89287	NONHSAT202444.1	0.0394665	0.999999	2.08046	1.01028	1.25927	2.52331	0.565922	0.965085	0.890215	0.965085
60683	NONHSAT167671.1	0.0395503	0.999999	-0.527993	0.256504	3.03634	0.153659	0.0572274	0.0303056	0.0414645	0.0414645
948	NONHSAT005210.2	0.0395571	0.999999	-2.00826	0.97567	2.12699	2.35226	0.289576	1.13832	0.137659	1.13832
55634	NONHSAT161616.1	0.0395894	0.999999	-0.484138	0.235246	3.19319	0.0921595	0.04655	-0.0192469	0.0364611	0.0364611
52397	NONHSAT157902.1	0.0396158	0.999999	0.432557	0.210211	3.44297	0.0979611	0.0374427	0.014844	0.0288401	0.0288401
63721	NONHSAT171266.1	0.0396221	0.999999	1.69787	0.825143	1.30348	1.40859	0.209296	0.470403	0.811996	0.811996
33626	NONHSAT102600.2	0.0396303	0.999999	1.80735	0.878384	1.9499	1.90582	0.505222	0.652116	0.201174	0.652116
40685	NONHSAT126186.2	0.0396597	0.999999	2.75589	1.33958	2.01474	4.43184	0.900219	1.7915	0.174626	1.7915
79563	NONHSAT190562.1	0.0396693	0.999999	0.547775	0.266275	2.96498	0.167088	0.0623294	0.034009	0.0440245	0.0440245
85170	NONHSAT197605.1	0.0396764	0.999999	0.621018	0.30189	2.87818	0.225064	0.0716002	0.0651061	0.0478185	0.0651061
67226	NONHSAT175434.1	0.0396853	0.999999	-3.15295	1.53278	2.41503	5.80164	1.34902	2.17512	0.0808467	2.17512
36736	NONHSAT115990.2	0.0396877	0.999999	0.408549	0.198616	3.57044	0.0823798	0.0334509	0.00693178	0.0257214	0.0257214
78541	NONHSAT189393.1	0.0397218	0.999999	0.521562	0.2536	3.2973	0.113918	0.063442	-0.023055	0.0330275	0.0330275
25395	NONHSAT079284.2	0.0397285	0.999999	0.9269	0.450704	2.1137	0.43281	0.163213	0.0556198	0.141488	0.141488
30287	NONHSAT097851.2	0.0397429	0.999999	-0.715331	0.347854	2.51532	0.23758	0.112461	-0.00737312	0.0690424	0.0690424
72075	NONHSAT181324.1	0.039759	0.999999	-0.455159	0.221354	3.43021	0.0726945	0.0443201	-0.0311405	0.0291765	0.0291765
74813	NONHSAT184976.1	0.0397631	0.999999	0.510017	0.248038	3.81641	0.151863	0.0444099	0.0478745	0.0205454	0.0478745
92890	NONHSAT206694.1	0.0398244	0.999999	0.137338	0.0668129	6.08695	0.0091801	0.00327956	0.0011224	0.00341637	0.00341637
24533	NONHSAT077522.2	0.0398366	0.999999	-0.261705	0.127323	4.62365	0.0383888	0.0143913	0.00791121	0.0099254	0.0099254
35518	NONHSAT115652.2	0.0398403	0.999999	0.392566	0.190992	3.5668	0.0698549	0.0289121	0.000616113	0.0258049	0.0258049
879	NONHSAT004905.2	0.0398663	0.999999	-2.23719	1.08859	1.46778	2.92354	0.782153	0.995383	0.574642	0.995383
85502	NONHSAT197961.1	0.0399026	0.999999	-0.18238	0.0887602	5.29055	0.0189328	0.00604167	0.0051508	0.00577588	0.00577588
76774	NONHSAT187398.1	0.0399136	0.999999	0.385998	0.187866	3.64859	0.0577811	0.0289577	-0.0126042	0.0239829	0.0239829
88390	NONHSAT201449.1	0.0399171	0.999999	-0.472132	0.229792	3.25964	0.130238	0.0445572	0.0346495	0.0342548	0.0346495
2627	NONHSAT004366.2	0.0399283	0.999999	1.93495	0.941817	1.94732	1.98301	1.12821	-0.0534726	0.202316	0.202316
27791	NONHSAT090800.2	0.0399355	0.999999	0.550012	0.267722	2.97288	0.166936	0.0637907	0.0314365	0.0437217	0.0437217
22082	NONHSAT073634.2	0.0400117	0.999999	0.347196	0.169065	4.05658	0.0633804	0.0264321	0.00758916	0.0164422	0.0164422
61177	NONHSAT168208.1	0.040032	0.999999	-0.875819	0.426518	2.22137	0.444113	0.158689	0.108805	0.114187	0.114187
26181	NONHSAT081672.2	0.0400483	0.999999	-0.580948	0.282941	2.81629	0.186622	0.0689027	0.0378119	0.0511803	0.0511803
16536	NONHSAT052187.2	0.0400674	0.999999	-0.781428	0.380617	2.54745	0.245373	0.151049	-0.0733179	0.0662557	0.0662557
107148	NONHSAT223916.1	0.0401133	0.999999	0.459886	0.224053	3.42598	0.109248	0.0460101	0.0112386	0.0292893	0.0292893
9619	NONHSAT031707.2	0.0401631	0.999999	-2.5274	1.23164	2.95948	3.73664	1.61946	0.655932	0.0442387	0.655932
1882	NONHSAT010652.2	0.0401925	0.999999	-2.47307	1.20534	1.7453	3.57822	0.298102	1.88115	0.316005	1.88115
41323	NONHSAT129694.2	0.0402377	0.999999	-0.691063	0.33689	2.75469	0.279465	0.0775545	0.0926882	0.0543655	0.0926882
106663	NONHSAT223282.1	0.040262	0.999999	0.424667	0.207049	3.49467	0.100987	0.0367786	0.021827	0.0275252	0.0275252
91884	NONHSAT205610.1	0.0402658	0.999999	0.377838	0.18422	3.61309	0.068695	0.0261467	0.00618638	0.0247591	0.0247591
101861	NONHSAT217563.1	0.0402854	0.999999	-1.60743	0.7838	1.45119	1.46221	0.326292	0.532538	0.595222	0.595222
71539	NONHSAT180575.1	0.0403032	0.999999	-0.245853	0.119892	4.68243	0.0307911	0.0121228	0.00369963	0.00943822	0.00943822
72504	NONHSAT181885.1	0.0403345	0.999999	-0.403652	0.196874	3.55493	0.0657567	0.032059	-0.0109636	0.02608	0.02608
29954	NONHSAT096353.2	0.0403363	0.999999	-1.77235	0.864441	1.42239	1.41853	0.488266	0.106935	0.632622	0.632622
24522	NONHSAT077426.2	0.0403391	0.999999	-1.82751	0.891355	1.98222	1.95536	0.252471	0.939301	0.187425	0.939301
64978	NONHSAT172735.1	0.0403534	0.999999	0.495725	0.241804	3.24206	0.139806	0.0528533	0.0297508	0.0348504	0.0348504
26823	NONHSAT087375.2	0.0403555	0.999999	2.40315	1.17221	1.65867	3.38144	0.697449	1.36368	0.381668	1.36368
11731	NONHSAT040046.2	0.0403593	0.999999	-0.893829	0.436003	2.27833	0.449289	0.182496	0.0795169	0.102652	0.102652
14705	NONHSAT141588.2	0.0403915	0.999999	-0.298952	0.14585	4.162	0.0412326	0.0169751	0.001051	0.0149332	0.0149332
98677	NONHSAT213850.1	0.0404193	0.999999	-2.09877	1.02407	2.29667	2.57991	1.00056	0.572511	0.099286	0.572511
31	NONHSAT000123.2	0.0404295	0.999999	2.25727	1.10147	1.31061	2.5448	1.01983	0.250454	0.80001	0.80001
53060	NONHSAT158578.1	0.0404871	0.999999	-1.17041	0.571284	1.83152	0.734741	0.228268	0.176457	0.261279	0.261279
82137	NONHSAT193811.1	0.0404904	0.999999	0.610525	0.298005	2.6435	0.154666	0.0732549	-0.0197005	0.0599552	0.0599552
53881	NONHSAT159578.1	0.0404976	0.999999	0.669578	0.326841	2.40837	0.205642	0.0784836	0.0104435	0.0817535	0.0817535
82223	NONHSAT193911.1	0.040529	0.999999	-1.37308	0.670345	1.78162	0.949801	0.382313	0.0979337	0.291731	0.291731
81880	NONHSAT193456.1	0.0405436	0.999999	1.64912	0.80517	1.64307	1.59384	0.195232	0.777216	0.394754	0.777216
9380	NONHSAT030084.2	0.0405851	0.999999	0.197213	0.0963073	5.07859	0.0136086	0.00710594	-0.00468	0.0068067	0.0068067
4143	NONHSAT013976.2	0.0405973	0.999999	-1.15042	0.561831	2.10528	0.583505	0.329489	-0.0964043	0.143992	0.143992
6312	NONHSAT023985.2	0.0406581	0.999999	0.380178	0.185724	3.55215	0.050848	0.0255955	-0.0162361	0.0261448	0.0261448
88465	NONHSAT201526.1	0.0407523	0.999999	-0.511383	0.249938	3.01927	0.132805	0.051658	0.0162813	0.0420455	0.0420455
26311	NONHSAT082458.2	0.040757	0.999999	0.80057	0.391287	2.41751	0.345496	0.149145	0.0423821	0.080513	0.080513
14372	NONHSAT051072.2	0.0407671	0.999999	-0.281971	0.137823	4.35978	0.0338486	0.0159913	-0.0034959	0.0125015	0.0125015
86331	NONHSAT198941.1	0.040795	0.999999	2.08549	1.0195	1.16758	2.23678	0.483383	0.681611	1.07568	1.07568
37190	NONHSAT119128.2	0.0407954	0.999999	-1.55069	0.758058	1.48325	1.41097	0.195853	0.666124	0.556058	0.666124
35864	NONHSAT107524.2	0.0407982	0.999999	1.61886	0.791397	1.66408	1.53779	0.555958	0.383506	0.37722	0.383506
5948	NONHSAT021787.2	0.0408523	0.999999	0.896451	0.438357	2.2031	0.244557	0.169965	-0.165628	0.11827	0.11827
53441	NONHSAT159030.1	0.0408593	0.999999	-1.72725	0.844641	2.481	1.75112	0.8784	0.191728	0.0725714	0.191728
45323	NONHSAT149255.1	0.0409282	0.999999	-0.56542	0.27659	3.92438	0.187712	0.0224954	0.0922573	0.0185768	0.0922573
76054	NONHSAT186665.1	0.0409668	0.999999	-0.424936	0.207908	3.45885	0.0819266	0.0364105	-0.00171617	0.028428	0.028428
67210	NONHSAT175413.1	0.0409697	0.999999	-1.22518	0.599453	1.8096	0.576363	0.264756	-0.107204	0.274259	0.274259
23977	NONHSAT074448.2	0.0409889	0.999999	-0.718439	0.351548	2.45349	0.225183	0.109518	-0.0215974	0.0758615	0.0758615
34063	NONHSAT104946.2	0.0409896	0.999999	-2.44826	1.19799	1.43926	2.79548	1.54232	-0.295703	0.610456	0.610456
89666	NONHSAT202910.1	0.0409922	0.999999	2.87649	1.40755	2.0704	4.8597	1.72877	1.24303	0.15497	1.24303
84674	NONHSAT197089.1	0.0409975	0.999999	-0.716689	0.350707	2.60254	0.218912	0.122139	-0.0411156	0.0623541	0.0623541
32715	NONHSAT104237.2	0.0410008	0.999999	-0.625243	0.305963	3.16628	0.207826	0.103102	0.0100828	0.0373188	0.0373188
74041	NONHSAT183926.1	0.0410172	0.999999	-0.269073	0.131682	4.48535	0.0283873	0.0148193	-0.00648516	0.0111909	0.0111909
12681	NONHSAT040812.2	0.0410476	0.999999	-0.466092	0.228136	3.54867	0.121326	0.0518425	0.0183488	0.0262263	0.0262263
83092	NONHSAT195004.1	0.0410534	0.999999	0.246042	0.120432	4.74034	0.0297117	0.0127706	0.00166781	0.00898532	0.00898532
29477	NONHSAT093479.2	0.0410653	0.999999	0.443463	0.217078	3.23084	0.0639496	0.0354566	-0.0292669	0.035228	0.035228
24298	NONHSAT076100.2	0.0410927	0.999999	-0.235716	0.1154	4.73309	0.0246999	0.0109352	-0.000896026	0.00904058	0.00904058
5453	NONHSAT017265.2	0.041094	0.999999	0.599901	0.293698	2.94155	0.139354	0.0844293	-0.0451928	0.0449583	0.0449583
91311	NONHSAT204981.1	0.0411308	0.999999	0.347991	0.170399	3.82817	0.0623559	0.0232334	0.00929994	0.0203204	0.0203204
42681	NONHSAT131997.2	0.0411688	0.999999	2.0357	0.997	1.16067	2.14699	0.399962	0.729749	1.09105	1.09105
43654	NONHSAT138699.2	0.0411801	0.999999	-0.648473	0.317612	3.53869	0.18328	0.124855	-0.0534493	0.0264611	0.0264611
81477	NONHSAT193010.1	0.0411949	0.999999	0.21831	0.106933	4.86723	0.0182884	0.00907178	-0.00408352	0.00808016	0.00808016
26508	NONHSAT083774.2	0.0411964	0.999999	-0.727597	0.356395	2.79823	0.31124	0.0877454	0.102781	0.0521519	0.102781
67498	NONHSAT175762.1	0.0412318	0.999999	-2.04602	1.00237	1.29651	2.46154	0.679682	0.827424	0.823879	0.827424
34025	NONHSAT104764.2	0.0412984	0.999999	0.385041	0.188698	3.71813	0.0641845	0.0308941	-0.00625981	0.022516	0.022516
9127	NONHSAT028678.2	0.0413303	0.999999	2.13388	1.04592	1.27184	2.42388	0.773626	0.548685	0.867284	0.867284
22059	NONHSAT073095.2	0.0413331	0.999999	-0.547157	0.268192	2.84391	0.103741	0.0582664	-0.0408583	0.0496237	0.0496237
78607	NONHSAT189486.1	0.0413355	0.999999	1.72965	0.847807	1.83261	1.76004	0.441478	0.636688	0.260649	0.636688
4230	NONHSAT015195.2	0.0413675	0.999999	-2.66277	1.30539	1.93196	4.17197	0.903794	1.65228	0.209266	1.65228
88335	NONHSAT201390.1	0.041369	0.999999	0.440881	0.216138	3.3585	0.0937583	0.038904	0.00540272	0.0311696	0.0311696
5649	NONHSAT018381.2	0.0414003	0.999999	-1.85668	0.910364	2.04723	2.0287	1.01157	0.231572	0.162823	0.231572
76174	NONHSAT186786.1	0.0414037	0.999999	0.43127	0.211463	3.55775	0.109458	0.0281145	0.0389601	0.0260144	0.0389601
76677	NONHSAT187301.1	0.0414058	0.999999	-0.530041	0.259895	3.55345	0.165337	0.0380326	0.0632854	0.0261145	0.0632854
84787	NONHSAT197203.1	0.0414246	0.999999	0.160177	0.078547	5.4997	0.00889841	0.00429885	-0.00279712	0.00495559	0.00495559
33315	NONHSAT101014.2	0.0414512	0.999999	0.115888	0.0568361	6.32428	0.00599442	0.00181928	0.000637471	0.00302624	0.00302624
93371	NONHSAT207306.1	0.0415073	0.999999	0.90327	0.443121	2.20663	0.480396	0.175227	0.119307	0.117464	0.119307
21572	NONHSAT070532.2	0.0415419	0.999999	1.22126	0.599221	1.89251	0.765987	0.310297	0.0878836	0.228302	0.228302
1481	NONHSAT008586.2	0.0415562	0.999999	0.833401	0.408943	2.27834	0.372296	0.148201	0.0567109	0.102651	0.102651
75259	NONHSAT185549.1	0.0415674	0.999999	-0.569708	0.279567	3.00542	0.191159	0.0595788	0.0576574	0.0425298	0.0576574
41492	NONHSAT130500.2	0.0415702	0.999999	1.94874	0.956298	1.21404	2.20251	0.394196	0.934847	0.977564	0.977564
36012	NONHSAT108424.2	0.0416251	0.999999	-0.556051	0.272942	3.06371	0.17327	0.0711846	0.0294557	0.0405613	0.0405613
24542	NONHSAT077549.2	0.0416498	0.999999	0.325703	0.159893	4.4555	0.0625036	0.0153132	0.0230355	0.0114876	0.0230355
71376	NONHSAT180387.1	0.0416743	0.999999	-0.24166	0.118649	4.58913	0.0241046	0.0108913	-0.00266043	0.0102252	0.0102252
77095	NONHSAT187736.1	0.0416966	0.999999	0.778987	0.382506	2.35105	0.354422	0.129301	0.0861682	0.0901655	0.0901655
41233	NONHSAT129028.2	0.0417024	0.999999	-2.03302	0.9983	1.20577	2.27862	0.500523	0.797812	0.994383	0.994383
101222	NONHSAT216780.1	0.0417092	0.999999	0.176796	0.0868175	5.24549	0.0169787	0.00532911	0.00417297	0.00597682	0.00597682
101796	NONHSAT217483.1	0.0417709	0.999999	-2.57127	1.26303	1.84879	3.89771	0.0754777	2.31738	0.251488	2.31738
1547	NONHSAT008837.2	0.0418101	0.999999	0.828021	0.406809	2.57851	0.378346	0.184299	0.0315263	0.0639411	0.0639411
49117	NONHSAT153929.1	0.0418123	0.999999	0.598048	0.293826	2.86761	0.210899	0.0801395	0.0493607	0.0483535	0.0493607
42967	NONHSAT134640.2	0.0418459	0.999999	2.28191	1.12131	0.961445	1.88082	0.252102	0.146248	1.63389	1.63389
34089	NONHSAT105043.2	0.0418499	0.999999	0.637869	0.313447	2.55127	0.15264	0.0814208	-0.0431997	0.0659531	0.0659531
62502	NONHSAT169886.1	0.0418607	0.999999	0.986441	0.484761	2.12735	0.410522	0.214934	-0.0666805	0.137556	0.137556
102670	NONHSAT218437.1	0.0418994	0.999999	0.796647	0.391565	2.5968	0.374382	0.0902295	0.139756	0.0627197	0.139756
40498	NONHSAT125067.2	0.041909	0.999999	-0.706092	0.347072	2.52422	0.255926	0.112464	0.0204815	0.0682247	0.0682247
82377	NONHSAT194106.1	0.0419226	0.999999	0.234392	0.115221	4.7716	0.0287562	0.0111622	0.00418063	0.00875156	0.00875156
75396	NONHSAT185725.1	0.0419481	0.999999	-1.56395	0.768888	1.58709	1.4432	0.145069	0.741715	0.445356	0.741715
29066	NONHSAT091071.2	0.0420441	0.999999	2.26683	1.11497	1.37144	2.85409	1.16043	0.480234	0.704314	0.704314
97463	NONHSAT212308.1	0.0420489	0.999999	-0.217891	0.107175	4.80205	0.0187631	0.00869905	-0.00304882	0.00853074	0.00853074
582	NONHSAT003445.2	0.0420498	0.999999	0.663838	0.326527	3.08349	0.260148	0.070756	0.0891736	0.0399251	0.0891736
84777	NONHSAT197193.1	0.0420659	0.999999	-0.753626	0.370721	2.48361	0.335306	0.132851	0.0732999	0.0722796	0.0732999
50029	NONHSAT154875.1	0.0420706	0.999999	0.419282	0.206256	3.44596	0.067412	0.0350507	-0.0167097	0.0287618	0.0287618
50394	NONHSAT155350.1	0.042092	0.999999	-2.22844	1.09634	1.21577	2.47192	0.828864	0.398812	0.97409	0.97409
60471	NONHSAT167455.1	0.0420982	0.999999	-0.552659	0.271905	2.82591	0.137807	0.0602524	-0.00253109	0.0506459	0.0506459
946	NONHSAT005201.2	0.0421	0.999999	2.07644	1.0216	2.34022	2.5361	1.47362	0.0796621	0.0918866	0.0918866
6701	NONHSAT018093.2	0.0421046	0.999999	-1.73655	0.854399	1.71994	1.64139	0.760933	0.159948	0.334063	0.334063
104762	NONHSAT220946.1	0.0421129	0.999999	-2.08403	1.0254	1.32764	2.42963	0.805133	0.603214	0.772042	0.772042
27524	NONHSAT089473.2	0.0421152	0.999999	-0.481754	0.237039	3.10395	0.132888	0.0450047	0.0340729	0.0392767	0.0392767
35449	NONHSAT115404.2	0.0421169	0.999999	0.094802	0.0466462	7.63659	0.00424394	0.000989858	0.000944787	0.00227394	0.00227394
40002	NONHSAT127663.2	0.0421434	0.999999	-0.595272	0.292934	2.74674	0.165171	0.0739584	-0.00037536	0.0547572	0.0547572
76257	NONHSAT186869.1	0.0421465	0.999999	0.530324	0.260977	3.16387	0.166104	0.0532039	0.0489596	0.0373948	0.0489596
4408	NONHSAT016180.2	0.0421564	0.999999	-2.27447	1.11934	1.30696	2.54706	1.07326	0.17061	0.80612	0.80612
38514	NONHSAT119915.2	0.0421846	0.999999	0.403521	0.198613	4.03549	0.0808322	0.042407	-0.00242769	0.0167638	0.0167638
25774	NONHSAT081431.2	0.0422376	0.999999	-1.87819	0.924683	1.2074	1.45337	0.2915	0.202365	0.991057	0.991057
1676	NONHSAT009508.2	0.042294	0.999999	2.61072	1.28568	1.83484	4.02831	1.16129	1.31816	0.259367	1.31816
93380	NONHSAT207315.1	0.0423028	0.999999	0.425126	0.209367	3.4112	0.0629111	0.0360643	-0.0251999	0.0296875	0.0296875
44715	NONHSAT148463.1	0.0423135	0.999999	-0.475586	0.23423	3.22633	0.120225	0.0469174	0.0185451	0.0353782	0.0353782
86775	NONHSAT199496.1	0.0423148	0.999999	0.275328	0.135602	4.34974	0.0337492	0.0149684	-0.00120901	0.0126136	0.0126136
54010	NONHSAT159734.1	0.0423403	0.999999	0.355222	0.174972	3.97059	0.0695833	0.0281251	0.0115357	0.0177979	0.0177979
64579	NONHSAT172291.1	0.0424322	0.999999	-0.675536	0.332898	2.55229	0.225368	0.100359	0.0102207	0.0658733	0.0658733
22897	NONHSAT077374.2	0.042477	0.999999	-0.262817	0.129542	4.46911	0.0353919	0.0138205	0.00451721	0.0113512	0.0113512
62246	NONHSAT169571.1	0.0424795	0.999999	0.565544	0.278759	2.94037	0.154675	0.0715532	0.00185013	0.0450068	0.0450068
107145	NONHSAT223911.1	0.0425057	0.999999	0.265471	0.130868	4.33778	0.0312515	0.0129411	-0.000304713	0.0127486	0.0127486
48090	NONHSAT152746.1	0.0425066	0.999999	-0.75752	0.373434	2.23349	0.246438	0.0975928	-0.00473339	0.111586	0.111586
40970	NONHSAT127597.2	0.0425145	0.999999	-2.22256	1.09569	1.23913	2.33397	0.872661	0.192397	0.928152	0.928152
62281	NONHSAT169612.1	0.0425431	0.999999	0.845571	0.416914	2.20962	0.233816	0.143937	-0.119788	0.116788	0.116788
106859	NONHSAT223571.1	0.0425777	0.999999	0.382224	0.188489	3.64735	0.0692233	0.0292826	0.00246076	0.0240097	0.0240097
32520	NONHSAT103321.2	0.0425793	0.999999	-0.271447	0.133862	4.41604	0.0436077	0.0145499	0.0123285	0.0118937	0.0123285
87162	NONHSAT199979.1	0.0425889	0.999999	0.89059	0.439208	2.54575	0.469429	0.104134	0.185222	0.0663929	0.185222
104807	NONHSAT220999.1	0.0426085	0.999999	-0.675545	0.333186	2.65059	0.270124	0.0908848	0.0756349	0.0595705	0.0756349
28690	NONHSAT088506.2	0.0426144	0.999999	-0.1765	0.0870541	5.30117	0.018056	0.00563779	0.00525016	0.00572983	0.00572983
16255	NONHSAT144964.2	0.0426153	0.999999	-0.538598	0.265652	2.95919	0.143327	0.0616061	0.00876946	0.04425	0.04425
14671	NONHSAT141130.2	0.0426253	0.999999	-0.166983	0.0823646	5.51377	0.0147017	0.00526938	0.00265147	0.00490651	0.00490651
78249	NONHSAT189021.1	0.0426345	0.999999	0.663858	0.327464	2.82244	0.177794	0.110009	-0.0530316	0.05084	0.05084
89619	NONHSAT202847.1	0.0426605	0.999999	-1.63263	0.805436	1.31131	1.39525	0.174257	0.570243	0.798833	0.798833
39459	NONHSAT125126.2	0.0426843	0.999999	-2.08132	1.02691	1.3475	2.50447	0.841198	0.664926	0.740611	0.740611
95770	NONHSAT210362.1	0.0426848	0.999999	0.418204	0.206339	3.41385	0.066271	0.0342479	-0.0169946	0.0296157	0.0296157
90077	NONHSAT203392.1	0.0427002	0.999999	-0.458218	0.226098	3.29173	0.118382	0.0434759	0.0257646	0.0332048	0.0332048
48303	NONHSAT153046.1	0.0427015	0.999999	2.48766	1.22749	1.58139	3.29948	1.80926	-0.00558665	0.450853	0.450853
52849	NONHSAT158363.1	0.0427149	0.999999	0.437045	0.215666	3.31228	0.073334	0.0372101	-0.0171707	0.0325578	0.0325578
42460	NONHSAT130678.2	0.0427308	0.999999	4.02005	1.9839	3.47813	9.57128	1.62472	4.27909	0.0279379	4.27909
78410	NONHSAT189232.1	0.0427639	0.999999	-0.638665	0.315233	2.76016	0.241614	0.0816207	0.0674372	0.0540948	0.0674372
42047	NONHSAT133882.2	0.0427651	0.999999	-1.75066	0.864099	1.82461	1.81545	0.501036	0.618966	0.265307	0.618966
5538	NONHSAT017822.2	0.042773	0.999999	0.608482	0.300349	2.65895	0.211914	0.0761888	0.0498598	0.0591252	0.0591252
64904	NONHSAT172648.1	0.0427793	0.999999	-0.492294	0.243005	3.32844	0.143568	0.0425622	0.0460151	0.0320625	0.0460151
57511	NONHSAT163933.1	0.0427961	0.999999	3.3249	1.64136	2.605	6.54938	1.42824	2.61288	0.0622	2.61288
68637	NONHSAT177128.1	0.0428132	0.999999	-1.04233	0.514599	1.95701	0.618573	0.199159	0.166634	0.198058	0.198058
1687	NONHSAT009551.2	0.0428225	0.999999	0.52098	0.257219	3.07523	0.127361	0.0590526	-0.00163416	0.0401896	0.0401896
47266	NONHSAT151724.1	0.0429278	0.999999	0.553414	0.27337	2.86265	0.145774	0.0634862	0.0038811	0.0486109	0.0486109
15141	NONHSAT143748.2	0.0429312	0.999999	0.258819	0.127851	4.44531	0.037943	0.012928	0.00938047	0.0115909	0.0115909
50101	NONHSAT154966.1	0.0429358	0.999999	-0.314638	0.155428	4.34154	0.0586884	0.0187868	0.0174499	0.012706	0.0174499
12001	NONHSAT036603.2	0.042947	0.999999	-0.90696	0.448053	2.20922	0.330322	0.184248	-0.0798118	0.116879	0.116879
50665	NONHSAT155686.1	0.0429697	0.999999	0.452949	0.223789	3.37057	0.121647	0.0394046	0.0357175	0.0308212	0.0357175
5667	NONHSAT018451.2	0.0430491	0.999999	0.800463	0.395636	2.62859	0.278405	0.174	-0.0662709	0.0607915	0.0607915
94306	NONHSAT208501.1	0.0430643	0.999999	2.44422	1.20817	1.02334	2.11494	0.74675	-0.343409	1.44275	1.44275
10255	NONHSAT034806.2	0.0430728	0.999999	2.99128	1.47863	1.14389	2.89602	2.15031	-1.8857	1.12922	1.12922
77413	NONHSAT188056.1	0.0430729	0.999999	-0.696357	0.344219	2.55197	0.276164	0.111832	0.0515304	0.0658984	0.0658984
102934	NONHSAT218711.1	0.0430976	0.999999	0.369798	0.182818	3.71273	0.0643167	0.0275061	0.00160831	0.0226277	0.0226277
8275	NONHSAT029633.2	0.0430985	0.999999	-0.299019	0.147827	4.1902	0.0351	0.0182234	-0.00787797	0.0145561	0.0145561
100139	NONHSAT215460.1	0.0431489	0.999999	0.321465	0.158963	3.95836	0.0484517	0.0199034	0.00190878	0.0180005	0.0180005
93797	NONHSAT207849.1	0.043166	0.999999	-1.67041	0.826078	1.39019	1.33303	0.346523	0.27341	0.677084	0.677084
98670	NONHSAT213843.1	0.0431698	0.999999	-1.76967	0.875183	1.81435	1.85866	0.555808	0.593108	0.271393	0.593108
71946	NONHSAT181171.1	0.0432038	0.999999	0.349507	0.172875	4.13665	0.0390523	0.029547	-0.0265397	0.0152815	0.0152815
101341	NONHSAT216926.1	0.0432061	0.999999	0.191908	0.0949237	5.08981	0.01416	0.00676938	-0.00288019	0.00674638	0.00674638
100721	NONHSAT216174.1	0.0432188	0.999999	2.82411	1.39698	2.09156	4.73454	0.577101	2.35021	0.148193	2.35021
49800	NONHSAT154640.1	0.0432449	0.999999	0.391342	0.193605	3.52052	0.0703282	0.0293299	0.00114978	0.0268947	0.0268947
58906	NONHSAT165440.1	0.0432881	0.999999	1.05373	0.521413	1.95293	0.659351	0.195674	0.212133	0.199836	0.212133
96437	NONHSAT211069.1	0.043293	0.999999	0.21761	0.107681	4.94808	0.0281206	0.00937762	0.00801526	0.00756076	0.00801526
60297	NONHSAT167258.1	0.0433066	0.999999	2.72141	1.34674	1.50898	3.13352	2.19414	-1.05452	0.526409	0.526409
41602	NONHSAT131054.2	0.0433072	0.999999	0.805334	0.398535	2.31652	0.376523	0.142431	0.0850107	0.0958144	0.0958144
107265	NONHSAT224043.1	0.0433083	0.999999	0.441421	0.218447	3.41151	0.115719	0.0337018	0.0378767	0.0296791	0.0378767
102245	NONHSAT218000.1	0.0433418	0.999999	0.262013	0.129683	4.44611	0.0226746	0.0136439	-0.0110446	0.0115828	0.0115828
69705	NONHSAT178443.1	0.0433619	0.999999	-0.526833	0.260782	3.32112	0.12719	0.0697252	-0.0148198	0.0322855	0.0322855
57680	NONHSAT164126.1	0.0433939	0.999999	1.73737	0.86013	1.88111	1.79333	0.656695	0.45304	0.234129	0.45304
93264	NONHSAT207180.1	0.0433978	0.999999	0.23795	0.117805	4.63965	0.0301035	0.0110271	0.00536975	0.00978994	0.00978994
80507	NONHSAT191779.1	0.0434847	0.999999	0.477163	0.236334	3.1491	0.112942	0.0459206	0.00987466	0.0378598	0.0378598
38560	NONHSAT120108.2	0.0435212	0.999999	3.6393	1.80282	2.98421	7.87351	2.2422	2.63301	0.0432972	2.63301
57016	NONHSAT163325.1	0.0435272	0.999999	2.40724	1.19252	1.68479	3.44497	0.61736	1.5158	0.36066	1.5158
86516	NONHSAT199166.1	0.0435417	0.999999	-0.240498	0.119148	4.60667	0.0252605	0.011223	-0.00133707	0.0100716	0.0100716
61383	NONHSAT168465.1	0.0435586	0.999999	-2.16433	1.07234	0.998601	1.90315	0.208411	0.413911	1.51647	1.51647
85620	NONHSAT198080.1	0.0435589	0.999999	0.787624	0.390239	2.30639	0.364626	0.130865	0.092285	0.0975647	0.0975647
3476	NONHSAT010279.2	0.0435685	0.999999	-1.66897	0.826953	1.60862	1.65626	0.408779	0.616998	0.425202	0.616998
51543	NONHSAT156809.1	0.0435955	0.999999	0.727378	0.360452	2.58611	0.26685	0.131467	0.00369142	0.0634223	0.0634223
18687	NONHSAT059313.2	0.0435965	0.999999	0.735195	0.364328	2.38835	0.208151	0.114537	-0.0570412	0.0845649	0.0845649
30651	NONHSAT099322.2	0.0436027	0.999999	-2.65165	1.31407	1.93832	4.1815	1.03003	1.56014	0.20636	1.56014
28118	NONHSAT092513.2	0.0436096	0.999999	-0.318965	0.158074	4.13392	0.0460506	0.0221615	-0.00275026	0.0153195	0.0153195
17731	NONHSAT053091.2	0.0436112	0.999999	-0.391541	0.194043	3.64153	0.0578997	0.0323432	-0.0174579	0.0241357	0.0241357
97202	NONHSAT211972.1	0.043637	0.999999	0.346004	0.171496	4.20601	0.0425573	0.0297669	-0.0214647	0.0143494	0.0143494
107669	NONHSAT224518.1	0.0436404	0.999999	0.205584	0.101899	4.89664	0.02371	0.00768875	0.0060994	0.00788634	0.00788634
48804	NONHSAT153609.1	0.0436699	0.999999	0.185918	0.0921642	5.35257	0.016191	0.00722737	4.93646e-05	0.00551399	0.00551399
105914	NONHSAT222222.1	0.0436914	0.999999	-0.286527	0.142053	4.27613	0.0483505	0.0167977	0.0128536	0.013471	0.013471
11025	NONHSAT035635.2	0.0437215	0.999999	1.54298	0.765083	1.46718	1.34813	0.302663	0.489698	0.575365	0.575365
96840	NONHSAT211524.1	0.0437728	0.999999	-0.412643	0.204658	3.43515	0.0840644	0.0337815	0.00744616	0.0290457	0.0290457
95256	NONHSAT209757.1	0.0437769	0.999999	0.170403	0.0845163	5.52315	0.0143916	0.00584035	0.00126018	0.00487415	0.00487415
37702	NONHSAT121409.2	0.0437807	0.999999	1.08027	0.535798	1.8938	0.58274	0.202966	0.0878428	0.227654	0.227654
69562	NONHSAT178256.1	0.0438027	0.999999	-0.705487	0.349949	2.44636	0.23878	0.106942	0.00489121	0.0767543	0.0767543
15129	NONHSAT143691.2	0.0438476	0.999999	0.209371	0.103878	4.9331	0.0246903	0.00853209	0.00589219	0.00765388	0.00765388
25425	NONHSAT079422.2	0.0438688	0.999999	-1.69075	0.838938	1.86074	1.17217	0.810803	-0.417573	0.244923	0.244923
23186	NONHSAT069461.2	0.0438868	0.999999	0.919476	0.456277	2.19204	0.451649	0.191443	0.0560803	0.12084	0.12084
68843	NONHSAT177364.1	0.0438998	0.999999	0.404475	0.200728	3.47728	0.0876982	0.0324782	0.0157944	0.0279591	0.0279591
61909	NONHSAT169161.1	0.0439094	0.999999	-0.549962	0.27294	2.91334	0.166677	0.0655794	0.0293452	0.0461649	0.0461649
3585	NONHSAT010798.2	0.0439263	0.999999	0.512621	0.254428	3.09301	0.146302	0.0574781	0.0268565	0.0396226	0.0396226
4613	NONHSAT010942.2	0.0439422	0.999999	-2.03387	1.00955	2.68314	2.46401	1.33687	0.191902	0.0578814	0.191902
1754	NONHSAT009913.2	0.0439435	0.999999	-0.682731	0.338887	2.83629	0.277649	0.0817107	0.0905555	0.0500545	0.0905555
44455	NONHSAT139668.2	0.0439688	0.999999	-1.68886	0.838399	1.74424	1.66868	0.737629	0.278623	0.31674	0.31674
75074	NONHSAT185313.1	0.0439784	0.999999	0.23173	0.115042	4.656	0.0245043	0.0101985	0.000294914	0.00965371	0.00965371
72144	NONHSAT181402.1	0.0439813	0.999999	1.77972	0.883555	1.83781	1.83225	0.913336	0.189211	0.257667	0.257667
76122	NONHSAT186734.1	0.0439845	0.999999	0.18933	0.0939959	5.16129	0.0190501	0.00687495	0.00349542	0.00637791	0.00637791
48192	NONHSAT152879.1	0.0440001	0.999999	3.06868	1.5236	2.29614	5.61067	1.08212	2.39994	0.0993819	2.39994
73885	NONHSAT183719.1	0.0440166	0.999999	0.438283	0.217625	3.3809	0.0934813	0.0405138	0.00430326	0.0305275	0.0305275
107194	NONHSAT223966.1	0.0440168	0.999999	0.910954	0.452326	2.22077	0.449364	0.192581	0.0579347	0.114317	0.114317
16662	NONHSAT052901.2	0.0440537	0.999999	-0.631638	0.313689	2.67689	0.192664	0.0894042	0.00181272	0.0581973	0.0581973
37727	NONHSAT121523.2	0.0440637	0.999999	0.435021	0.216054	3.39788	0.0928184	0.0399659	0.00509095	0.0300529	0.0300529
9078	NONHSAT028339.2	0.0440854	0.999999	-2.97585	1.47811	0.794775	2.69849	1.00382	-0.951581	2.27339	2.27339
59617	NONHSAT166389.1	0.044126	0.999999	-0.225947	0.11225	4.7894	0.0178106	0.0102785	-0.00715985	0.00862165	0.00862165
32210	NONHSAT101833.2	0.0441438	0.999999	-1.27946	0.635686	1.75971	0.745594	0.299991	0.0181195	0.306155	0.306155
101018	NONHSAT216543.1	0.0442377	0.999999	-2.86909	1.42611	2.16008	4.91004	1.08677	1.96391	0.128723	1.96391
4535	NONHSAT016761.2	0.0442406	0.999999	0.641285	0.318761	2.60389	0.18691	0.0901436	-0.0107227	0.0622692	0.0622692
80995	NONHSAT192387.1	0.0442596	0.999999	-0.580668	0.288656	2.73766	0.122264	0.0697821	-0.0433922	0.0552015	0.0552015
68209	NONHSAT176687.1	0.04427	0.999999	0.524592	0.260793	2.97064	0.102705	0.0582126	-0.0330304	0.0438071	0.0438071
94313	NONHSAT208510.1	0.0442826	0.999999	0.317438	0.157819	3.953	0.0597654	0.01927	0.0176493	0.0180901	0.0180901
65387	NONHSAT173245.1	0.0443048	0.999999	0.796447	0.396007	3.42719	0.240291	0.205975	-0.143484	0.029257	0.029257
20318	NONHSAT060215.2	0.044313	0.999999	-0.321887	0.160054	4.25911	0.0618241	0.0205663	0.0178596	0.0136786	0.0178596
21812	NONHSAT071848.2	0.0443242	0.999999	0.693722	0.344962	2.55973	0.287174	0.0989064	0.0795916	0.0653014	0.0795916
64367	NONHSAT172075.1	0.0443282	0.999999	0.300114	0.149238	4.16181	0.0412315	0.0184722	-0.000708366	0.0149358	0.0149358
66556	NONHSAT174619.1	0.0443535	0.999999	-0.514411	0.255833	3.00606	0.112333	0.0556684	-0.014484	0.0425071	0.0425071
39290	NONHSAT124312.2	0.0443582	0.999999	-3.11959	1.5515	0.866647	2.92434	1.63749	-1.6315	1.97325	1.97325
79172	NONHSAT190165.1	0.0443768	0.999999	-0.526665	0.261955	3.03085	0.150988	0.0612814	0.0234373	0.0416495	0.0416495
95996	NONHSAT210592.1	0.0443865	0.999999	-0.688574	0.342502	2.45667	0.218487	0.100494	-0.00518498	0.0754676	0.0754676
101124	NONHSAT216668.1	0.0444024	0.999999	-0.189398	0.094215	5.0966	0.0144918	0.00660445	-0.00194157	0.00671024	0.00671024
105246	NONHSAT221538.1	0.044515	0.999999	0.56891	0.283151	2.97918	0.193307	0.0681157	0.0521463	0.0434841	0.0521463
52298	NONHSAT157802.1	0.0445284	0.999999	0.706428	0.351617	2.49275	0.23334	0.114162	-0.00962743	0.0712903	0.0712903
104964	NONHSAT221196.1	0.0445617	0.999999	0.408371	0.203294	3.4007	0.0838879	0.0320176	0.0103048	0.0299751	0.0299751
21313	NONHSAT069267.2	0.0446105	0.999999	-1.76572	0.879205	1.30166	1.43007	0.344418	0.274008	0.815085	0.815085
93718	NONHSAT207751.1	0.044628	0.999999	0.35246	0.175515	3.89673	0.0716971	0.0271478	0.0158881	0.0190606	0.0190606
30007	NONHSAT096565.2	0.0446341	0.999999	-2.26985	1.13035	2.21129	3.0789	1.12612	0.790431	0.116415	0.790431
17403	NONHSAT145251.2	0.0446515	0.999999	-2.00091	0.996508	1.04732	1.86193	0.11504	0.711009	1.3745	1.3745
45874	NONHSAT149956.1	0.0446727	0.999999	-2.27428	1.13277	1.35316	2.57302	1.19286	0.0837727	0.731877	0.731877
96503	NONHSAT211136.1	0.0446785	0.999999	0.105737	0.0526665	6.81867	0.0066826	0.0012665	0.00289415	0.00250608	0.00289415
37335	NONHSAT119735.2	0.0446804	0.999999	-0.676517	0.336969	2.50423	0.14336	0.100208	-0.0926365	0.0701141	0.0701141
82685	NONHSAT194467.1	0.044698	0.999999	-0.431682	0.215036	3.43017	0.0958894	0.040183	0.00979787	0.0291778	0.0291778
94531	NONHSAT208811.1	0.0447297	0.999999	-0.463007	0.230675	3.60218	0.1256	0.0548141	0.021795	0.025002	0.025002
98735	NONHSAT213932.1	0.0447725	0.999999	-0.478194	0.238289	3.20166	0.119807	0.0489846	0.0150226	0.0361877	0.0361877
961	NONHSAT005291.2	0.0447925	0.999999	0.396963	0.197829	4.02033	0.0942375	0.0202073	0.0384972	0.0169994	0.0384972
66745	NONHSAT174830.1	0.0448441	0.999999	0.614609	0.306368	3.25981	0.14319	0.106543	-0.0692092	0.034249	0.034249
8118	NONHSAT028742.2	0.0448452	0.999999	0.375513	0.187185	3.71953	0.0632172	0.0300703	-0.00392763	0.0224872	0.0224872
45321	NONHSAT149253.1	0.0448468	0.999999	0.52832	0.263358	3.1574	0.166966	0.0481149	0.0559215	0.037599	0.0559215
46232	NONHSAT150384.1	0.0448483	0.999999	-0.391805	0.19531	3.5385	0.0684666	0.030753	-0.0027366	0.0264658	0.0264658
92815	NONHSAT206596.1	0.0448601	0.999999	-0.617668	0.307916	2.84281	0.216866	0.0925331	0.0354823	0.0496851	0.0496851
93621	NONHSAT207620.1	0.0449283	0.999999	-2.17279	1.08351	1.43943	2.8251	0.720775	1.04022	0.610234	1.04022
74742	NONHSAT184805.1	0.0449302	0.999999	-0.580366	0.289415	2.8073	0.201561	0.0662406	0.059401	0.0516687	0.059401
18174	NONHSAT055739.2	0.044934	0.999999	2.47675	1.23512	1.57114	3.43757	1.82741	0.169198	0.460876	0.460876
98896	NONHSAT214118.1	0.0449947	0.999999	-0.110551	0.0551456	6.81745	0.00426857	0.0020546	-0.00130194	0.00250696	0.00250696
33184	NONHSAT100449.2	0.0450561	0.999999	1.64378	0.820197	1.62317	1.61787	0.502391	0.506693	0.412079	0.506693
9555	NONHSAT031054.2	0.0450842	0.999999	-0.519766	0.259381	2.98161	0.161287	0.0575244	0.0427752	0.0433935	0.0433935
43723	NONHSAT139163.2	0.0450984	0.999999	0.529674	0.264344	2.98594	0.15338	0.061583	0.0249335	0.0432333	0.0432333
61911	NONHSAT169163.1	0.0451039	0.999999	-2.96947	1.482	2.26801	5.28092	2.97203	0.322467	0.104617	0.322467
72388	NONHSAT181730.1	0.0451223	0.999999	0.402011	0.200653	3.83339	0.0778305	0.0401711	-0.00348768	0.0202213	0.0202213
5100	NONHSAT015114.2	0.0451357	0.999999	-1.83533	0.916114	1.33839	1.76672	0.504031	0.441205	0.754867	0.754867
87788	NONHSAT200817.1	0.0451437	0.999999	-0.627544	0.313253	2.72073	0.159077	0.0911644	-0.0399982	0.056027	0.056027
57615	NONHSAT164053.1	0.0451611	0.999999	-1.09349	0.545887	1.99749	0.534327	0.2657	-0.0461906	0.181289	0.181289
46726	NONHSAT151023.1	0.0451691	0.999999	-0.680239	0.339597	2.52869	0.204116	0.105161	-0.0235385	0.0678278	0.0678278
22456	NONHSAT075372.2	0.0451745	0.999999	-0.290202	0.144882	4.37337	0.0494083	0.0191347	0.0110442	0.0123514	0.0123514
84327	NONHSAT196665.1	0.0451979	0.999999	-2.08318	1.04013	1.23126	2.27851	0.679401	0.541377	0.943399	0.943399
26482	NONHSAT083726.2	0.045221	0.999999	2.39768	1.19729	1.69883	3.44486	1.51092	0.639328	0.349814	0.639328
98216	NONHSAT213239.1	0.045227	0.999999	0.561397	0.280343	2.81257	0.129592	0.0665047	-0.0227021	0.0513836	0.0513836
34191	NONHSAT105656.2	0.0452327	0.999999	-0.312979	0.156296	4.16387	0.0587008	0.0206092	0.0160332	0.0149078	0.0160332
96369	NONHSAT210994.1	0.0452674	0.999999	0.492455	0.245962	3.12819	0.108363	0.05223	-0.00771867	0.0385157	0.0385157
52969	NONHSAT158485.1	0.0452702	0.999999	0.555241	0.277324	2.94137	0.1563	0.0703975	0.00936848	0.0449656	0.0449656
5756	NONHSAT018751.2	0.0452777	0.999999	-0.933636	0.466336	2.06667	0.273234	0.17	-0.155335	0.156204	0.156204
93627	NONHSAT207628.1	0.0452842	0.999999	0.10522	0.0525572	6.86413	0.00592512	0.00166883	0.00158587	0.00247457	0.00247457
90290	NONHSAT203666.1	0.0453045	0.999999	0.141761	0.070816	5.77593	0.0101765	0.0034104	0.00177417	0.00411197	0.00411197
10921	NONHSAT035135.2	0.0453143	0.999999	-0.376303	0.187989	4.19873	0.0848892	0.0266921	0.0263179	0.0144441	0.0263179
106006	NONHSAT222315.1	0.045329	0.999999	0.496628	0.248117	3.05974	0.124881	0.0516525	0.0119588	0.0406905	0.0406905
95748	NONHSAT210340.1	0.045336	0.999999	-0.819029	0.409203	2.1997	0.213164	0.132119	-0.117218	0.119051	0.119051
5941	NONHSAT021751.2	0.045348	0.999999	0.228629	0.114234	4.98005	0.0220115	0.0122072	-0.00429453	0.00736678	0.00736678
88610	NONHSAT201677.1	0.0453623	0.999999	0.703619	0.351585	2.44167	0.169924	0.108069	-0.0813182	0.077349	0.077349
44469	NONHSAT139726.2	0.0453835	0.999999	-1.00138	0.500421	2.24036	0.445061	0.265485	-0.0851975	0.110147	0.110147
86036	NONHSAT198585.1	0.0454099	0.999999	0.463471	0.231638	3.15275	0.0998043	0.0427392	0.00146426	0.0377452	0.0377452
45299	NONHSAT149226.1	0.0454125	0.999999	0.615207	0.307478	2.73205	0.218858	0.0863392	0.045304	0.0554751	0.0554751
91848	NONHSAT205573.1	0.045422	0.999999	0.480536	0.240181	3.16797	0.0999136	0.0492649	-0.0109658	0.0372652	0.0372652
60359	NONHSAT167341.1	0.0454749	0.999999	-0.33656	0.16826	3.84139	0.0456458	0.0223968	-0.0078168	0.0200705	0.0200705
29264	NONHSAT092387.2	0.0455103	0.999999	3.07315	1.53665	2.98913	5.66683	0.827587	2.71434	0.043116	2.71434
54306	NONHSAT160109.1	0.0455367	0.999999	0.554115	0.277104	2.89406	0.107893	0.0681309	-0.0484062	0.0470492	0.0470492
22469	NONHSAT075493.2	0.0455386	0.999999	-2.23198	1.11619	1.24018	2.40021	0.94267	0.189435	0.926148	0.926148
91596	NONHSAT205303.1	0.0455545	0.999999	0.248375	0.124219	4.53231	0.0194444	0.0124038	-0.0112321	0.0107415	0.0107415
75975	NONHSAT186583.1	0.0455559	0.999999	0.553267	0.276705	2.8338	0.130998	0.0646504	-0.0156915	0.0501979	0.0501979
3733	NONHSAT011583.2	0.0455914	0.999999	-0.406167	0.203169	3.88289	0.0791681	0.0426089	-0.0055132	0.0193078	0.0193078
100564	NONHSAT215981.1	0.0456674	0.999999	-0.455715	0.228034	3.36104	0.124702	0.0416095	0.0363896	0.0310958	0.0363896
3441	NONHSAT010116.2	0.0456949	0.999999	2.33525	1.16868	1.6248	3.27499	0.468179	1.58053	0.410637	1.58053
65540	NONHSAT173429.1	0.0457294	0.999999	-0.263768	0.132024	4.4325	0.0273732	0.0144232	-0.00629688	0.0117223	0.0117223
94685	NONHSAT209008.1	0.0457354	0.999999	-0.297542	0.148933	4.59138	0.0344409	0.0230661	-0.0132143	0.0102054	0.0102054
55050	NONHSAT161006.1	0.0457365	0.999999	-0.634032	0.317363	2.63414	0.160419	0.0906029	-0.0408274	0.0604755	0.0604755
86952	NONHSAT199711.1	0.0457398	0.999999	0.365299	0.182852	3.91391	0.0603287	0.0313939	-0.00602442	0.0187584	0.0187584
89438	NONHSAT202626.1	0.0457631	0.999999	0.539877	0.270266	2.86315	0.0998059	0.0609815	-0.0455241	0.0485844	0.0485844
87265	NONHSAT200102.1	0.0457763	0.999999	-2.96786	1.48583	0.790785	2.64694	1.02028	-1.01469	2.29124	2.29124
105412	NONHSAT221708.1	0.0457792	0.999999	-0.417371	0.208955	3.41541	0.0901533	0.0359195	0.0114478	0.0295735	0.0295735
10838	NONHSAT034664.2	0.0457803	0.999999	-0.626023	0.313417	2.67682	0.156665	0.0891444	-0.0402781	0.0582009	0.0582009
38670	NONHSAT120707.2	0.0457941	0.999999	-0.928035	0.464648	2.12869	0.308747	0.186667	-0.123701	0.137179	0.137179
74752	NONHSAT184816.1	0.0458294	0.999999	-1.66224	0.832387	1.64433	1.66036	0.635156	0.404146	0.39368	0.404146
77101	NONHSAT187742.1	0.0458495	0.999999	-0.503604	0.252209	3.02978	0.123279	0.0537279	0.00526427	0.0416859	0.0416859
49166	NONHSAT153983.1	0.0458708	0.999999	0.542913	0.271922	2.93287	0.102152	0.0655928	-0.0484363	0.0453193	0.0453193
101484	NONHSAT217097.1	0.0459023	0.999999	1.78181	0.89256	1.88188	1.90845	0.148023	1.04697	0.233733	1.04697
89734	NONHSAT202995.1	0.045905	0.999999	-0.403788	0.202272	3.76631	0.0980099	0.0285354	0.0328353	0.021534	0.0328353
37927	NONHSAT122649.2	0.0459328	0.999999	-1.986	0.994983	1.11549	2.04782	0.288287	0.79242	1.1967	1.1967
45482	NONHSAT149447.1	0.0459388	0.999999	2.60044	1.30286	1.90194	4.06561	0.929124	1.61702	0.223595	1.61702
30875	NONHSAT095047.2	0.0459583	0.999999	-0.246796	0.123659	4.567	0.036298	0.0125146	0.0100172	0.0104228	0.0104228
65714	NONHSAT173658.1	0.0459972	0.999999	-3.06478	1.53591	0.839244	2.8643	1.45551	-1.39746	2.08302	2.08302
106732	NONHSAT223384.1	0.0460027	0.999999	0.465378	0.233229	3.46304	0.130248	0.0505957	0.030998	0.0283206	0.030998
101026	NONHSAT216553.1	0.0460337	0.999999	2.84858	1.4278	2.15618	4.88066	0.53731	2.52061	0.129734	2.52061
799	NONHSAT004612.2	0.0460437	0.999999	0.247773	0.124197	4.85178	0.0263606	0.0149532	-0.0050243	0.00818432	0.00818432
28253	NONHSAT093051.2	0.0460596	0.999999	-2.16793	1.08676	1.47562	2.82724	0.896857	0.874724	0.565145	0.874724
88646	NONHSAT201714.1	0.0460791	0.999999	0.588619	0.295096	2.68588	0.149998	0.0728791	-0.0153092	0.0577435	0.0577435
23518	NONHSAT071314.2	0.0460836	0.999999	-0.421501	0.211318	3.45428	0.106885	0.0356402	0.0313429	0.028546	0.0313429
94555	NONHSAT208841.1	0.046135	0.999999	1.60748	0.806095	1.42227	1.49437	0.341894	0.557077	0.632789	0.632789
87191	NONHSAT200016.1	0.0461566	0.999999	0.438148	0.219738	3.29248	0.104148	0.0392464	0.0189479	0.0331808	0.0331808
52495	NONHSAT158002.1	0.0461726	0.999999	-0.26852	0.134677	4.44152	0.0433963	0.0126414	0.0145653	0.0116296	0.0145653
86859	NONHSAT199596.1	0.0461918	0.999999	0.408657	0.204981	3.44193	0.0633308	0.0341583	-0.01762	0.0288674	0.0288674
39931	NONHSAT127323.2	0.0461935	0.999999	-0.387174	0.194207	3.59481	0.089483	0.031407	0.0242327	0.0251672	0.0251672
22219	NONHSAT074232.2	0.0462563	0.999999	2.20114	1.10441	1.47162	2.87731	1.25961	0.520145	0.569977	0.569977
51968	NONHSAT157363.1	0.0462667	0.999999	2.74573	1.37772	2.05299	4.53944	1.41033	1.43683	0.160828	1.43683
79438	NONHSAT190435.1	0.0462844	0.999999	0.572748	0.28741	2.77448	0.127665	0.0705294	-0.0339636	0.0533773	0.0533773
96547	NONHSAT211182.1	0.046288	0.999999	-0.614969	0.308602	2.63488	0.136323	0.0824189	-0.0538347	0.0604338	0.0604338
100204	NONHSAT215535.1	0.0462983	0.999999	-1.64886	0.827465	1.55927	1.49411	0.554285	0.29383	0.472761	0.472761
32775	NONHSAT104499.2	0.0462984	0.999999	2.83251	1.42147	2.14696	4.83162	1.28184	1.74902	0.132167	1.74902
2193	NONHSAT001705.2	0.0463166	0.999999	-0.160187	0.0803949	5.63628	0.0154539	0.00387772	0.00581728	0.00450803	0.00581728
8717	NONHSAT025449.2	0.0463468	0.999999	-2.0781	1.04311	1.63312	2.60123	0.321366	1.31074	0.403328	1.31074
78520	NONHSAT189370.1	0.0463517	0.999999	0.366101	0.183769	3.69644	0.0574122	0.0276901	-0.00618616	0.0229667	0.0229667
48248	NONHSAT152973.1	0.0463586	0.999999	-0.256485	0.12875	4.62006	0.0383844	0.0149087	0.0084027	0.00995614	0.00995614
103188	NONHSAT218973.1	0.0463631	0.999999	0.339138	0.170244	3.85686	0.0630989	0.0236921	0.0120509	0.0197825	0.0197825
16095	NONHSAT143989.2	0.0463878	0.999999	0.513837	0.25797	3.52375	0.136689	0.0730057	-0.00115574	0.0268172	0.0268172
32148	NONHSAT101551.2	0.0464283	0.999999	-2.55896	1.28495	1.86963	3.9458	0.545273	1.93138	0.240153	1.93138
60043	NONHSAT166929.1	0.0464326	0.999999	-2.08362	1.04629	1.17297	2.27634	0.578242	0.639134	1.06383	1.06383
28165	NONHSAT092667.2	0.046492	0.999999	0.874898	0.439449	2.3524	0.235763	0.199719	-0.192058	0.0899538	0.0899538
102387	NONHSAT218147.1	0.0465111	0.999999	0.174169	0.0874902	5.30364	0.0124858	0.0057626	-0.00153095	0.0057192	0.0057192
69930	NONHSAT178737.1	0.0465135	0.999999	-0.718113	0.360733	2.37831	0.257407	0.109168	0.0192085	0.0860249	0.0860249
91614	NONHSAT205321.1	0.0465327	0.999999	0.802161	0.402989	2.27764	0.24646	0.140817	-0.0740408	0.102783	0.102783
49892	NONHSAT154733.1	0.0465485	0.999999	0.471564	0.236921	3.50422	0.124545	0.0569069	0.0153844	0.0272904	0.0272904
17393	NONHSAT145150.2	0.0465497	0.999999	-2.03496	1.0224	1.30658	2.42812	0.761202	0.721051	0.806755	0.806755
24153	NONHSAT075401.2	0.046556	0.999999	2.92511	1.46967	0.76941	2.59992	0.850763	-0.809478	2.38914	2.38914
47684	NONHSAT152244.1	0.046573	0.999999	-1.17018	0.587984	2.01688	0.825669	0.206685	0.311902	0.173821	0.311902
46414	NONHSAT150622.1	0.0465737	0.999999	-0.649355	0.326284	2.8605	0.254252	0.0807469	0.0789445	0.0487236	0.0789445
102799	NONHSAT218569.1	0.0465744	0.999999	-0.326245	0.16393	4.03283	0.0525661	0.0235047	0.00228943	0.0168048	0.0168048
9582	NONHSAT031451.2	0.0465773	0.999999	-2.58683	1.29983	1.89691	4.03499	1.39611	1.13824	0.226093	1.13824
69821	NONHSAT178593.1	0.0465797	0.999999	-0.923115	0.463853	2.06812	0.383348	0.167017	-0.00738386	0.155723	0.155723
22617	NONHSAT076160.2	0.0465887	0.999999	-0.602593	0.302808	2.79462	0.218966	0.0664135	0.0711251	0.0523414	0.0711251
58	NONHSAT000233.2	0.0466	0.999999	-0.452654	0.227474	3.77929	0.0744924	0.0563431	-0.0400636	0.0212735	0.0212735
77272	NONHSAT187915.1	0.0466494	0.999999	-0.441438	0.221887	3.31247	0.0734457	0.041299	-0.0225673	0.0325521	0.0325521
71476	NONHSAT180502.1	0.0466719	0.999999	-0.172584	0.0867577	5.31615	0.0112485	0.00562458	-0.00273343	0.00566577	0.00566577
25109	NONHSAT080747.2	0.0467068	0.999999	0.399628	0.200924	4.79074	0.0963556	0.0393233	0.0212326	0.00861196	0.0212326
27970	NONHSAT091582.2	0.0467171	0.999999	-2.22457	1.11852	1.53457	2.9859	0.578475	1.29814	0.498423	1.29814
103057	NONHSAT218836.1	0.0467756	0.999999	0.51774	0.26039	3.09939	0.154246	0.0622834	0.0300036	0.0394208	0.0394208
31688	NONHSAT099517.2	0.04678	0.999999	0.781693	0.393149	2.42859	0.255962	0.152809	-0.0619973	0.0790406	0.0790406
68842	NONHSAT177363.1	0.0467837	0.999999	-0.29455	0.148145	4.37406	0.0380818	0.0205766	-0.00550928	0.012344	0.012344
77648	NONHSAT188294.1	0.0467937	0.999999	-0.57579	0.289609	2.73522	0.118326	0.0704898	-0.0469081	0.0553206	0.0553206
40597	NONHSAT125729.2	0.0468037	0.999999	-1.52027	0.764696	1.56393	1.39508	0.179505	0.697635	0.46806	0.697635
58360	NONHSAT164862.1	0.0468558	0.999999	-0.452134	0.227477	3.26459	0.100915	0.0435294	0.00595491	0.0340894	0.0340894
37312	NONHSAT119650.2	0.0468568	0.999999	-2.36214	1.18844	1.6711	3.36878	0.989717	1.12888	0.371529	1.12888
17413	NONHSAT145310.2	0.0468726	0.999999	0.686245	0.345289	2.40616	0.280503	0.0967783	0.0772507	0.0820588	0.0820588
82285	NONHSAT193994.1	0.0469025	0.999999	2.09838	1.05596	1.10867	2.03782	0.459122	0.436955	1.21346	1.21346
22032	NONHSAT072962.2	0.0469277	0.999999	-0.906164	0.456058	2.12575	0.404407	0.173973	0.0236099	0.138009	0.138009
20381	NONHSAT060724.2	0.0469407	0.999999	0.312868	0.157471	4.22672	0.0584795	0.023112	0.0132799	0.0140834	0.0140834
3696	NONHSAT011336.2	0.0469429	0.999999	-0.320224	0.161175	4.11593	0.0611397	0.023393	0.0145777	0.0155728	0.0155728
66689	NONHSAT174765.1	0.046985	0.999999	0.595833	0.299951	2.9681	0.145813	0.0910517	-0.0419175	0.0439041	0.0439041
285	NONHSAT001582.2	0.0469912	0.999999	-0.665049	0.334805	3.18222	0.186788	0.131328	-0.0637024	0.0368127	0.0368127
46350	NONHSAT150534.1	0.0470019	0.999999	-0.291557	0.146785	4.85492	0.0513566	0.00927327	0.0230455	0.00816305	0.0230455
34702	NONHSAT108447.2	0.0470201	0.999999	0.360617	0.181569	3.67013	0.0673691	0.0259295	0.00951504	0.0235214	0.0235214
97026	NONHSAT211765.1	0.0470302	0.999999	1.10956	0.558684	2.16056	0.743891	0.182724	0.285467	0.1286	0.285467
22380	NONHSAT074972.2	0.0470308	0.999999	-1.65215	0.831891	1.65709	1.64934	0.556201	0.481864	0.382976	0.481864
56073	NONHSAT162160.1	0.0470344	0.999999	-0.381663	0.192178	3.55899	0.0857722	0.0294128	0.0231774	0.0259856	0.0259856
100103	NONHSAT215418.1	0.0470378	0.999999	0.418956	0.210959	3.43081	0.0769464	0.0375948	-0.00723326	0.0291606	0.0291606
102262	NONHSAT218018.1	0.0470543	0.999999	-0.423236	0.21313	3.38175	0.0881608	0.0376332	0.00539461	0.0305034	0.0305034
102901	NONHSAT218672.1	0.0470554	0.999999	0.656297	0.330495	2.5151	0.189949	0.0947777	-0.0188638	0.0690626	0.0690626
4258	NONHSAT015387.2	0.0470771	0.999999	0.614733	0.309595	2.75632	0.187933	0.0894881	0.00371737	0.0542852	0.0542852
96429	NONHSAT211061.1	0.0470971	0.999999	-0.315071	0.158692	4.02589	0.0459913	0.0208621	-0.000599194	0.0169126	0.0169126
72056	NONHSAT181303.1	0.0471098	0.999999	-0.326906	0.164662	3.94337	0.0417816	0.0224181	-0.0102664	0.0182524	0.0182524
107671	NONHSAT224521.1	0.0471265	0.999999	-0.499984	0.251861	3.08986	0.110386	0.0554284	-0.0111902	0.0397224	0.0397224
107090	NONHSAT223850.1	0.0471273	0.999999	-0.252406	0.127147	4.42366	0.0302497	0.0124355	0.00148576	0.011814	0.011814
13135	NONHSAT046568.2	0.0471378	0.999999	-0.549967	0.277053	3.22025	0.18285	0.0411668	0.073971	0.0355798	0.073971
69390	NONHSAT178037.1	0.0471541	0.999999	-2.58735	1.30351	1.92858	4.04728	0.922649	1.62605	0.210833	1.62605
69448	NONHSAT178112.1	0.0471906	0.999999	0.329825	0.166193	4.37819	0.0414995	0.0291315	-0.0180513	0.0122988	0.0122988
22350	NONHSAT074846.2	0.0472128	0.999999	0.646245	0.325665	2.68952	0.247631	0.101525	0.0514019	0.0575615	0.0575615
47499	NONHSAT152016.1	0.0472593	0.999999	0.305369	0.153918	4.43886	0.0524149	0.0238794	0.00667043	0.0116569	0.0116569
45820	NONHSAT149889.1	0.0472768	0.999999	-0.48858	0.246284	3.0638	0.0944087	0.050425	-0.0219307	0.0405584	0.0405584
54408	NONHSAT160233.1	0.047319	0.999999	0.479939	0.241974	3.12844	0.130873	0.0493192	0.0278934	0.0385078	0.0385078
56281	NONHSAT162427.1	0.0473534	0.999999	0.93981	0.473903	2.11249	0.377327	0.195034	-0.0545906	0.141843	0.141843
74914	NONHSAT185107.1	0.0473555	0.999999	-0.806543	0.406707	2.36173	0.284464	0.159605	-0.0479666	0.0885109	0.0885109
32882	NONHSAT105013.2	0.0473646	0.999999	1.68116	0.847777	1.34711	1.36287	0.336874	0.306844	0.741213	0.741213
18952	NONHSAT057150.2	0.0473793	0.999999	-0.248199	0.12517	4.73346	0.0299482	0.0144636	-0.000129464	0.00903776	0.00903776
46516	NONHSAT150752.1	0.0474123	0.999999	-0.274204	0.138305	4.22231	0.0270832	0.0145529	-0.00889429	0.0141395	0.0141395
7572	NONHSAT025186.2	0.0474378	0.999999	0.512274	0.258415	2.95071	0.108389	0.0555807	-0.0185033	0.0445866	0.0445866
47987	NONHSAT152608.1	0.0474662	0.999999	-0.365638	0.184468	4.11611	0.0809416	0.0248243	0.0262185	0.0155703	0.0262185
4891	NONHSAT013060.2	0.0474962	0.999999	-1.93713	0.977438	2.26824	2.10811	1.3285	-0.100555	0.104574	0.104574
47107	NONHSAT151511.1	0.0475976	0.999999	-0.988645	0.499078	2.27471	0.592121	0.171651	0.201968	0.103337	0.201968
85308	NONHSAT197748.1	0.0476117	0.999999	0.166252	0.0839308	5.53001	0.014528	0.00571585	0.00207934	0.00485072	0.00485072
70879	NONHSAT179789.1	0.0476549	0.999999	-0.198878	0.100421	5.00776	0.0188961	0.00792306	0.000864876	0.00720363	0.00720363
84452	NONHSAT196862.1	0.0476575	0.999999	-0.156635	0.0790923	7.00178	0.0148671	0.00127839	0.008105	0.00239364	0.008105
94463	NONHSAT208717.1	0.0476576	0.999999	-2.93374	1.48138	0.773725	2.64937	0.922675	-0.838538	2.36907	2.36907
33970	NONHSAT104482.2	0.0476691	0.999999	2.92983	1.47948	2.24731	5.20181	0.956055	2.32725	0.10872	2.32725
51648	NONHSAT156945.1	0.0476889	0.999999	0.186771	0.0943227	5.09865	0.0121535	0.00664575	-0.00453512	0.0066994	0.0066994
23431	NONHSAT070922.2	0.0477034	0.999999	-0.287867	0.145387	5.21315	0.0299204	0.0255793	-0.019254	0.00612679	0.00612679
63932	NONHSAT171534.1	0.047736	0.999999	-0.825287	0.416873	2.86968	0.245554	0.212427	-0.160896	0.0482471	0.0482471
29475	NONHSAT093459.2	0.0477437	0.999999	2.95468	1.49253	0.784193	2.73186	1.02045	-0.879421	2.32103	2.32103
8542	NONHSAT031062.2	0.0477478	0.999999	1.06615	0.538568	1.93158	0.526255	0.225641	0.00592283	0.209442	0.209442
78300	NONHSAT189090.1	0.0477599	0.999999	0.486608	0.245824	3.22347	0.130607	0.0551708	0.0192931	0.0354733	0.0354733
23448	NONHSAT071008.2	0.0477652	0.999999	0.594394	0.300282	2.7333	0.17497	0.0798395	0.00638366	0.0554144	0.0554144
4027	NONHSAT013470.2	0.0477798	0.999999	-2.212	1.11755	1.24336	1.83098	0.953318	-0.499444	0.920073	0.920073
86103	NONHSAT198667.1	0.0477935	0.999999	0.368839	0.186358	3.635	0.0682547	0.0278161	0.00648642	0.0242776	0.0242776
75929	NONHSAT186529.1	0.0477999	0.999999	0.187208	0.0945903	5.07028	0.0205016	0.00656916	0.00591537	0.00685182	0.00685182
36102	NONHSAT112231.2	0.0478203	0.999999	-0.600903	0.303645	3.22648	0.176655	0.102928	-0.0175151	0.0353732	0.0353732
99493	NONHSAT214759.1	0.0478261	0.999999	0.425553	0.215044	3.483	0.0921931	0.0415503	0.0057804	0.0278156	0.0278156
74017	NONHSAT183892.1	0.0478322	0.999999	-0.339038	0.17133	3.88414	0.0633532	0.0247458	0.0113406	0.0192854	0.0192854
73194	NONHSAT182768.1	0.0478424	0.999999	1.86485	0.942432	1.51322	1.64451	0.81059	-0.0590747	0.521677	0.521677
52611	NONHSAT158118.1	0.047852	0.999999	-0.448269	0.226549	3.19172	0.0926632	0.0404784	-3.70242e-06	0.0365085	0.0365085
55624	NONHSAT161605.1	0.0478583	0.999999	0.510584	0.25805	3.02762	0.151261	0.0581256	0.0331901	0.0417593	0.0417593
105830	NONHSAT222134.1	0.0478589	0.999999	0.544213	0.275047	3.03675	0.179631	0.0526703	0.0608059	0.0414506	0.0608059
99292	NONHSAT214544.1	0.0478637	0.999999	-0.437658	0.221199	3.27715	0.0678285	0.0397177	-0.0267614	0.0336755	0.0336755
98737	NONHSAT213934.1	0.0478901	0.999999	0.95129	0.480852	2.03138	0.470439	0.178363	0.0703285	0.168465	0.168465
65697	NONHSAT173624.1	0.0479498	0.999999	-0.826843	0.418059	2.2828	0.245272	0.160343	-0.110129	0.101817	0.101817
1242	NONHSAT007065.2	0.0479528	0.999999	0.692493	0.350136	2.39525	0.197935	0.100311	-0.0327221	0.0835818	0.0835818
57549	NONHSAT163976.1	0.0479797	0.999999	1.12008	0.566399	3.13648	0.678765	0.442955	-0.0649661	0.038256	0.038256
59500	NONHSAT166227.1	0.0479847	0.999999	0.505273	0.255511	3.07644	0.140208	0.0577781	0.0217439	0.0401505	0.0401505
25559	NONHSAT080137.2	0.0479862	0.999999	-0.880685	0.445355	2.28993	0.264801	0.197006	-0.156857	0.100505	0.100505
38626	NONHSAT120458.2	0.0480084	0.999999	2.1521	1.08841	1.06509	1.96122	0.451052	0.263652	1.32589	1.32589
32261	NONHSAT102112.2	0.0480133	0.999999	-2.93197	1.48285	0.772836	2.61533	0.925079	-0.879584	2.37319	2.37319
93703	NONHSAT207728.1	0.0480325	0.999999	2.30101	1.16384	2.30562	2.82706	1.93408	-0.385744	0.0976992	0.0976992
21090	NONHSAT067892.2	0.0480455	0.999999	0.401674	0.203177	3.43833	0.0606783	0.0329593	-0.0176147	0.0289619	0.0289619
32171	NONHSAT101637.2	0.0480517	0.999999	-2.05623	1.04012	2.33224	2.56666	0.846672	0.776115	0.0931834	0.776115
16285	NONHSAT145141.2	0.0480579	0.999999	0.882504	0.446418	2.14256	0.298304	0.165582	-0.0847567	0.133352	0.133352
46376	NONHSAT150562.1	0.0480944	0.999999	0.449035	0.227183	3.21013	0.109051	0.041506	0.0191957	0.0359122	0.0359122
86644	NONHSAT199331.1	0.0480982	0.999999	-0.462998	0.234251	3.22304	0.075856	0.0468231	-0.0323908	0.0354875	0.0354875
105623	NONHSAT221924.1	0.0481034	0.999999	-0.781749	0.395531	2.33882	0.315026	0.142555	0.0220533	0.0921121	0.0921121
83576	NONHSAT195718.1	0.0481324	0.999999	-0.784957	0.397206	2.45702	0.343493	0.161234	0.0370724	0.0754241	0.0754241
105671	NONHSAT221973.1	0.0481595	0.999999	-0.224311	0.11352	4.71052	0.0245282	0.0101151	0.00167675	0.00921522	0.00921522
60744	NONHSAT167738.1	0.0482133	0.999999	0.809405	0.409725	2.57232	0.39799	0.122014	0.129798	0.0643771	0.129798
55988	NONHSAT162049.1	0.048257	0.999999	-0.662301	0.335325	2.58166	0.250284	0.10494	0.0434231	0.0637243	0.0637243
70696	NONHSAT179563.1	0.0482988	0.999999	-0.422366	0.213885	3.96284	0.0726722	0.0506944	-0.0267515	0.0179261	0.0179261
40342	NONHSAT129631.2	0.0483589	0.999999	-2.14022	1.0841	1.09851	2.15125	0.52405	0.447296	1.23885	1.23885
65760	NONHSAT173709.1	0.048372	0.999999	0.472188	0.239193	3.13945	0.0820236	0.0476576	-0.0287388	0.0381626	0.0381626
97867	NONHSAT212793.1	0.0483752	0.999999	-1.66588	0.843886	1.29263	1.23175	0.237652	0.261347	0.830564	0.830564
87880	NONHSAT200920.1	0.0484435	0.999999	0.202356	0.102539	4.90307	0.0184934	0.00792661	-0.000165395	0.00784474	0.00784474
60229	NONHSAT167172.1	0.048451	0.999999	-1.16946	0.592615	3.21898	0.761695	0.491168	-0.0519149	0.0356215	0.0356215
40532	NONHSAT125256.2	0.0484729	0.999999	-0.28053	0.14217	4.34652	0.0461896	0.0176688	0.0105568	0.0126497	0.0126497
103466	NONHSAT219312.1	0.0484768	0.999999	-0.629217	0.318887	2.69447	0.21878	0.095218	0.0297892	0.0573154	0.0573154
102096	NONHSAT217848.1	0.048501	0.999999	0.394428	0.199918	3.46663	0.058471	0.0317216	-0.0169729	0.0282289	0.0282289
60851	NONHSAT167854.1	0.0485103	0.999999	0.658396	0.333725	2.51615	0.196972	0.0980945	-0.0144369	0.0689641	0.0689641
92790	NONHSAT206559.1	0.0485352	0.999999	-2.02653	1.02731	2.15313	2.49849	0.549632	1.03342	0.130532	1.03342
92800	NONHSAT206578.1	0.0485352	0.999999	-2.02653	1.02731	2.15313	2.49849	0.549632	1.03342	0.130532	1.03342
102705	NONHSAT218473.1	0.0485488	0.999999	0.739352	0.374824	2.35076	0.20863	0.120528	-0.0647308	0.0902109	0.0902109
88166	NONHSAT201214.1	0.0485493	0.999999	0.503174	0.255091	3.04133	0.112505	0.0563098	-0.0106226	0.0412973	0.0412973
84540	NONHSAT196952.1	0.0485689	0.999999	0.283936	0.143958	4.25619	0.0424256	0.0173712	0.00542847	0.0137145	0.0137145
1799	NONHSAT010199.2	0.0485704	0.999999	0.157825	0.0800189	5.56472	0.0137817	0.00486996	0.00301644	0.00473458	0.00473458
17052	NONHSAT055180.2	0.0485755	0.999999	0.415431	0.210633	3.36561	0.0861316	0.0355856	0.0073604	0.0309636	0.0309636
31634	NONHSAT099319.2	0.0485951	0.999999	-0.904326	0.458554	2.99453	0.424293	0.272488	-0.0487983	0.0429196	0.0429196
78340	NONHSAT189140.1	0.0485998	0.999999	-0.247276	0.125388	4.54003	0.0320615	0.0129136	0.00423372	0.0106697	0.0106697
50527	NONHSAT155511.1	0.0486067	0.999999	-0.347499	0.176214	3.82234	0.0696373	0.0261457	0.0156174	0.0204315	0.0204315
97149	NONHSAT211914.1	0.0486664	0.999999	0.25825	0.130991	4.37972	0.0238069	0.013456	-0.00870736	0.0122821	0.0122821
4117	NONHSAT013859.2	0.0486692	0.999999	1.00519	0.509868	1.96847	0.584159	0.196804	0.154489	0.193144	0.193144
18768	NONHSAT059609.2	0.0486788	0.999999	1.10733	0.561698	1.87573	0.522717	0.236325	-0.0427444	0.236931	0.236931
4883	NONHSAT013003.2	0.0487067	0.999999	2.05753	1.04382	1.30641	2.57751	0.452187	1.18216	0.80705	1.18216
88217	NONHSAT201266.1	0.0487161	0.999999	-0.370617	0.188028	3.57377	0.0631814	0.0273871	8.07175e-05	0.0256449	0.0256449
3858	NONHSAT012691.2	0.0487287	0.999999	0.414821	0.210467	3.38156	0.0597005	0.0359356	-0.0258386	0.0305088	0.0305088
8535	NONHSAT030980.2	0.0487769	0.999999	-0.721548	0.366168	2.59792	0.296786	0.138472	0.0372743	0.0626473	0.0626473
97286	NONHSAT212074.1	0.0487844	0.999999	-0.258472	0.131173	5.34574	0.0406899	0.00690875	0.0189007	0.00554203	0.0189007
69430	NONHSAT178087.1	0.0487862	0.999999	-2.7185	1.37963	2.01625	4.41033	2.68101	0.0605662	0.174057	0.174057
101907	NONHSAT217622.1	0.0487904	0.999999	-2.6933	1.36687	1.97655	4.41815	0.909377	1.89311	0.18976	1.89311
85949	NONHSAT198481.1	0.048793	0.999999	-0.708303	0.359472	2.33677	0.187944	0.101387	-0.0545918	0.0924433	0.0924433
78787	NONHSAT189730.1	0.0488002	0.999999	-2.44323	1.24001	1.63695	3.2898	1.90642	-0.0326767	0.400009	0.400009
49749	NONHSAT154588.1	0.048806	0.999999	0.865654	0.439355	2.16513	0.392106	0.162119	0.0470055	0.127431	0.127431
12052	NONHSAT036866.2	0.0488156	0.999999	-0.607022	0.308102	2.86528	0.148018	0.0939166	-0.0470721	0.0484737	0.0484737
16965	NONHSAT054724.2	0.0488364	0.999999	0.560084	0.284304	2.87976	0.188013	0.073503	0.0438783	0.0477403	0.0477403
46676	NONHSAT150964.1	0.0488407	0.999999	0.323675	0.164304	3.99283	0.0579217	0.0230576	0.0100575	0.0174358	0.0174358
27276	NONHSAT087689.2	0.0488509	0.999999	0.210648	0.106934	5.16275	0.0184505	0.0107816	-0.00435815	0.00637066	0.00637066
63419	NONHSAT170911.1	0.0488664	0.999999	0.503876	0.255806	3.04723	0.0903457	0.0570541	-0.0393311	0.0411012	0.0411012
89377	NONHSAT202552.1	0.0489458	0.999999	0.469006	0.238187	3.4342	0.13407	0.0420553	0.0430446	0.0290708	0.0430446
80936	NONHSAT192319.1	0.0490136	0.999999	0.54025	0.274451	2.84825	0.124173	0.0636021	-0.0178374	0.049383	0.049383
81787	NONHSAT193338.1	0.0490583	0.999999	-0.495399	0.251716	3.05576	0.100518	0.0542209	-0.0206061	0.0408206	0.0408206
99845	NONHSAT215131.1	0.0490698	0.999999	-0.48593	0.246918	3.34092	0.144	0.0572518	0.0342006	0.0316872	0.0342006
82622	NONHSAT194396.1	0.0490725	0.999999	-0.641428	0.325935	2.69306	0.19993	0.101965	-0.00633867	0.0573857	0.0573857
64328	NONHSAT172018.1	0.0490824	0.999999	-0.668145	0.339526	2.71515	0.272259	0.112486	0.0604303	0.056299	0.0604303
7142	NONHSAT022872.2	0.0490851	0.999999	-0.716482	0.364094	2.79175	0.313081	0.101674	0.0971723	0.0524915	0.0971723
53091	NONHSAT158610.1	0.0491014	0.999999	0.540586	0.274728	3.1048	0.178241	0.0504308	0.0627826	0.0392501	0.0627826
14164	NONHSAT047685.2	0.0491293	0.999999	0.658145	0.334514	3.11077	0.206394	0.128787	-0.0332285	0.0390621	0.0390621
96782	NONHSAT211424.1	0.0491313	0.999999	-0.494847	0.251517	3.09135	0.127136	0.0552159	0.0118765	0.0396752	0.0396752
56617	NONHSAT162832.1	0.0491436	0.999999	-0.869704	0.44207	2.2662	0.461427	0.129216	0.163923	0.104967	0.163923
74627	NONHSAT184658.1	0.0491504	0.999999	-0.132811	0.0675096	6.04476	0.00720697	0.00333888	-0.000944671	0.00349744	0.00349744
29197	NONHSAT092040.2	0.0491878	0.999999	-0.228451	0.116144	4.7585	0.0266229	0.0113857	0.0023217	0.0088486	0.0088486
18293	NONHSAT056557.2	0.0492234	0.999999	-0.652164	0.331612	2.72197	0.13538	0.108983	-0.0992522	0.0559663	0.0559663
90245	NONHSAT203603.1	0.0492236	0.999999	0.718183	0.365181	2.40683	0.308518	0.11807	0.0741569	0.0819657	0.0819657
91889	NONHSAT205615.1	0.0492246	0.999999	0.549802	0.279564	2.95549	0.160793	0.0728384	0.0147973	0.0443958	0.0443958
21019	NONHSAT067416.2	0.049247	0.999999	-2.43367	1.2376	1.74219	3.61481	0.491287	1.80619	0.318168	1.80619
13317	NONHSAT047668.2	0.0493017	0.999999	-0.373332	0.189897	3.54619	0.0637969	0.0278066	-0.000326676	0.0262844	0.0262844
18481	NONHSAT058439.2	0.0493123	0.999999	1.73179	0.880922	1.64627	1.83096	0.24046	0.923576	0.392033	0.923576
78556	NONHSAT189412.1	0.049319	0.999999	0.466189	0.237147	3.1946	0.100585	0.0479421	-0.00371075	0.0364157	0.0364157
68072	NONHSAT176498.1	0.0493607	0.999999	-0.285537	0.145277	4.44548	0.0497861	0.0147501	0.0169082	0.0115893	0.0169082
88232	NONHSAT201282.1	0.0494243	0.999999	-0.290133	0.147657	4.78154	0.0492196	0.0240252	0.00593285	0.00867873	0.00867873
4872	NONHSAT012888.2	0.049425	0.999999	-0.225368	0.114697	6.16865	0.0273174	0.0164631	-0.00136299	0.00326989	0.00326989
29440	NONHSAT093275.2	0.049436	0.999999	-1.59051	0.809495	1.59179	1.445	0.542039	0.315568	0.440884	0.440884
95647	NONHSAT210235.1	0.0494374	0.999999	0.393789	0.200422	3.50475	0.0659394	0.032976	-0.00870313	0.0272775	0.0272775
21943	NONHSAT072538.2	0.0494735	0.999999	0.641088	0.326338	2.70684	0.221836	0.103039	0.0201336	0.0567059	0.0567059
88438	NONHSAT201498.1	0.0494737	0.999999	-0.487685	0.248251	3.40715	0.145305	0.0368821	0.0555605	0.0297981	0.0555605
944	NONHSAT005198.2	0.0495451	0.999999	-0.288384	0.146844	4.21744	0.0402265	0.018143	0.000953263	0.0142019	0.0142019
89905	NONHSAT203201.1	0.0495558	0.999999	-0.311623	0.158686	4.09014	0.0337503	0.0218275	-0.0160555	0.0159441	0.0159441
8292	NONHSAT029696.2	0.0495593	0.999999	-0.339588	0.172928	3.80861	0.0423291	0.0241601	-0.0144937	0.0206962	0.0206962
8036	NONHSAT028180.2	0.0495741	0.999999	-0.366722	0.186758	3.71179	0.0719675	0.0296707	0.00985685	0.0226472	0.0226472
97616	NONHSAT212496.1	0.0495855	0.999999	-0.161374	0.0821859	5.41847	0.0147963	0.00487838	0.00385147	0.00525342	0.00525342
27603	NONHSAT090102.2	0.0495975	0.999999	-0.227772	0.116008	4.75419	0.0306633	0.0113058	0.0075684	0.00888087	0.00888087
34373	NONHSAT106958.2	0.0496138	0.999999	0.623366	0.317512	2.8484	0.12715	0.101846	-0.0886275	0.0493749	0.0493749
30203	NONHSAT097440.2	0.0496271	0.999999	0.424817	0.216394	3.62357	0.0811327	0.0457117	-0.0119718	0.0245278	0.0245278
10319	NONHSAT035122.2	0.0496414	0.999999	-1.52022	0.774423	1.4907	1.413	0.318106	0.581491	0.547312	0.581491
99858	NONHSAT215145.1	0.0496489	0.999999	-0.601921	0.306637	2.61872	0.144479	0.0796728	-0.0349396	0.0613663	0.0613663
71058	NONHSAT179988.1	0.0496592	0.999999	-0.220988	0.112583	4.91766	0.0233072	0.0112612	-0.000440562	0.00775125	0.00775125
59912	NONHSAT166752.1	0.0496674	0.999999	-0.704323	0.358832	2.47646	0.224513	0.120053	-0.0254377	0.0730885	0.0730885
9476	NONHSAT030587.2	0.0497145	0.999999	-0.533773	0.271998	3.17848	0.123878	0.0740427	-0.0260378	0.0369319	0.0369319
13027	NONHSAT042391.2	0.049728	0.999999	-0.584503	0.297867	2.72724	0.200275	0.0773774	0.0448504	0.0557097	0.0557097
57285	NONHSAT163654.1	0.0497285	0.999999	0.177766	0.0905911	5.23693	0.0115549	0.00629409	-0.00370071	0.00601603	0.00601603
52761	NONHSAT158275.1	0.0497392	0.999999	-0.404093	0.205939	3.49049	0.0896205	0.0359873	0.0148043	0.0276288	0.0276288
54415	NONHSAT160241.1	0.0497414	0.999999	2.59779	1.32393	1.91991	4.12789	0.558693	2.07048	0.2149	2.07048
85111	NONHSAT197545.1	0.0497449	0.999999	0.468989	0.239018	3.13752	0.0729728	0.0474711	-0.0387367	0.0382232	0.0382232
65514	NONHSAT173397.1	0.0497855	0.999999	-0.734122	0.374208	2.40393	0.329718	0.117054	0.092993	0.0823667	0.092993
70726	NONHSAT179600.1	0.0497881	0.999999	0.612523	0.312228	2.7013	0.173617	0.0892515	-0.0129245	0.0569779	0.0569779
88419	NONHSAT201478.1	0.0498066	0.999999	0.271969	0.138645	4.39498	0.0441218	0.0167165	0.0106979	0.0121172	0.0121172
72698	NONHSAT182117.1	0.0498229	0.999999	-0.264723	0.134961	4.39885	0.0287259	0.015246	-0.00561804	0.0120757	0.0120757
92751	NONHSAT206518.1	0.0498283	0.999999	0.179226	0.0913748	5.1449	0.0177179	0.00606397	0.00403766	0.00646005	0.00646005
197	NONHSAT001089.2	0.0498466	0.999999	1.01475	0.517393	2.12068	0.49071	0.262085	-0.034843	0.139458	0.139458
65586	NONHSAT173485.1	0.0498493	0.999999	-0.359	0.183046	3.7727	0.0548892	0.0288532	-0.00857212	0.0214057	0.0214057
17290	NONHSAT056570.2	0.0498583	0.999999	-0.318898	0.162605	4.35951	0.0622372	0.0157377	0.0239229	0.0125044	0.0239229
15310	NONHSAT144606.2	0.0499125	0.999999	-0.117088	0.059717	6.26603	0.00641261	0.0022369	0.000637776	0.00311227	0.00311227
67789	NONHSAT176146.1	0.0499391	0.999999	0.439092	0.223971	3.25654	0.0663955	0.0408857	-0.0301919	0.0343587	0.0343587
49348	NONHSAT154176.1	0.0500227	0.999999	-0.382984	0.195423	3.71393	0.084445	0.0346823	0.01587	0.0226029	0.0226029
49664	NONHSAT154502.1	0.0500254	0.999999	0.615188	0.313912	2.56215	0.133274	0.0826918	-0.0580207	0.0651194	0.0651194
29348	NONHSAT092834.2	0.0500467	0.999999	-1.21642	0.620762	1.80791	0.525351	0.302736	-0.200929	0.275281	0.275281
44413	NONHSAT139480.2	0.0500609	0.999999	0.592704	0.302486	3.04718	0.159947	0.0961435	-0.0279466	0.0411031	0.0411031
11009	NONHSAT035559.2	0.0500758	0.999999	-0.621034	0.316965	2.5637	0.179105	0.0856957	-0.0064454	0.0650041	0.0650041
72573	NONHSAT181966.1	0.0501136	0.999999	-2.84117	1.45032	0.727437	2.42284	0.562271	-0.560809	2.59287	2.59287
79495	NONHSAT190493.1	0.0501849	0.999999	0.487973	0.249171	3.02198	0.122714	0.0511772	0.0129217	0.0419521	0.0419521
38955	NONHSAT122156.2	0.0502156	0.999999	-1.02741	0.524693	2.09738	0.647037	0.211866	0.201088	0.146391	0.201088
26446	NONHSAT083544.2	0.0502172	0.999999	-0.216387	0.110508	5.09205	0.0238167	0.0115836	0.000628563	0.00673443	0.00673443
81087	NONHSAT192503.1	0.0503358	0.999999	-0.545564	0.278761	3.31993	0.165445	0.0842401	0.0109508	0.0323218	0.0323218
17117	NONHSAT055522.2	0.0503418	0.999999	2.25966	1.15462	1.3794	2.79119	1.30711	0.267107	0.692624	0.692624
98418	NONHSAT213503.1	0.0504286	0.999999	-1.97853	1.01136	1.30594	2.4018	0.369572	1.1647	0.807843	1.1647
99882	NONHSAT215170.1	0.0504393	0.999999	-0.178848	0.0914255	5.26926	0.0115255	0.00666826	-0.00425637	0.00586967	0.00586967
99539	NONHSAT214808.1	0.050447	0.999999	0.568502	0.290622	2.7612	0.127528	0.0726487	-0.0344365	0.0540432	0.0540432
45758	NONHSAT149811.1	0.0504555	0.999999	-0.35103	0.179455	4.0691	0.0468051	0.032052	-0.0197537	0.0162544	0.0162544
48641	NONHSAT153445.1	0.0504608	0.999999	0.637009	0.325663	2.52008	0.134492	0.0904844	-0.0745364	0.0686001	0.0686001
17502	NONHSAT145814.2	0.0504872	0.999999	0.403528	0.206322	3.74829	0.099933	0.0289588	0.0348945	0.0218986	0.0348945
66186	NONHSAT174247.1	0.050509	0.999999	0.243807	0.124669	4.46363	0.0300982	0.0119078	0.0034243	0.0114059	0.0114059
13018	NONHSAT042341.2	0.0505292	0.999999	2.50822	1.28268	1.31051	2.69985	1.66774	-0.652124	0.800166	0.800166
53249	NONHSAT158795.1	0.0505341	0.999999	0.514556	0.263144	3.15765	0.137725	0.0662762	0.00659159	0.037591	0.037591
15329	NONHSAT051770.2	0.0505393	0.999999	-1.64956	0.843607	1.34071	1.3192	0.316289	0.312317	0.75122	0.75122
39155	NONHSAT123443.2	0.0505525	0.999999	-0.616637	0.315374	2.7432	0.233425	0.0859719	0.063219	0.0549306	0.063219
81611	NONHSAT193157.1	0.0506031	0.999999	-0.296706	0.151781	4.30561	0.0540551	0.0171542	0.0174019	0.01312	0.0174019
74677	NONHSAT184725.1	0.0506081	0.999999	-0.21925	0.11216	4.65743	0.0247398	0.00922803	0.00367026	0.0096419	0.0096419
8510	NONHSAT030898.2	0.0506246	0.999999	-0.502987	0.257329	3.18498	0.118939	0.0626027	-0.00880199	0.0367243	0.0367243
91595	NONHSAT205302.1	0.0506416	0.999999	0.508006	0.259915	2.99219	0.0953494	0.0583295	-0.0359191	0.0430046	0.0430046
84997	NONHSAT197430.1	0.0506418	0.999999	0.221434	0.113294	4.71146	0.0208087	0.0100455	-0.00242206	0.00920785	0.00920785
41699	NONHSAT131588.2	0.0506778	0.999999	-0.228997	0.117182	4.62389	0.0275241	0.0106741	0.00406609	0.00992342	0.00992342
2379	NONHSAT002914.2	0.0506856	0.999999	-0.188125	0.0962702	5.18805	0.0210446	0.00765522	0.005379	0.0062467	0.0062467
83450	NONHSAT195530.1	0.0506896	0.999999	-0.407589	0.208582	3.94501	0.0613927	0.047035	-0.0325925	0.0182245	0.0182245
60166	NONHSAT167093.1	0.0506907	0.999999	-0.510998	0.261502	3.00766	0.0914926	0.0601242	-0.0436779	0.0424505	0.0424505
30695	NONHSAT099563.2	0.0506941	0.999999	0.826476	0.422953	2.46394	0.304765	0.193757	-0.0689492	0.0745773	0.0745773
59922	NONHSAT166768.1	0.0507106	0.999999	-2.00507	1.02618	1.33283	2.46975	0.311524	1.26804	0.763704	1.26804
25914	NONHSAT082079.2	0.0507108	0.999999	0.466818	0.238914	3.17485	0.131006	0.0485724	0.0334658	0.0370473	0.0370473
67940	NONHSAT176347.1	0.0507272	0.999999	-1.67314	0.856363	1.42941	1.54874	0.476723	0.409428	0.623312	0.623312
42157	NONHSAT134673.2	0.050732	0.999999	-1.72857	0.88475	1.50797	1.50676	0.64663	0.11634	0.527545	0.527545
24545	NONHSAT077552.2	0.0507355	0.999999	0.806851	0.412984	2.25274	0.25305	0.148212	-0.0760275	0.107622	0.107622
22507	NONHSAT075715.2	0.0507444	0.999999	0.194438	0.0995263	5.26048	0.0191292	0.00894928	0.000784882	0.00590894	0.00590894
86312	NONHSAT198916.1	0.0507532	0.999999	1.052	0.538503	2.40108	0.679992	0.238748	0.19623	0.0827632	0.19623
11658	NONHSAT039569.2	0.0507545	0.999999	0.959118	0.490962	2.36782	0.525818	0.273979	0.0383287	0.0875867	0.0875867
40051	NONHSAT127898.2	0.0507557	0.999999	-2.87203	1.47017	2.20551	5.06825	1.54513	1.69696	0.117719	1.69696
27313	NONHSAT088273.2	0.0507713	0.999999	0.427141	0.218664	3.34847	0.112112	0.0397003	0.0320209	0.0314635	0.0320209
62465	NONHSAT169846.1	0.0508138	0.999999	0.296212	0.151667	4.15999	0.0320964	0.0195437	-0.0123263	0.0149605	0.0149605
28095	NONHSAT092379.2	0.0508251	0.999999	0.328768	0.168344	3.8415	0.0457792	0.0224412	-0.00575044	0.0200684	0.0200684
36955	NONHSAT117705.2	0.0508767	0.999999	2.18745	1.12032	1.29782	2.45776	1.06105	0.216801	0.821631	0.821631
29725	NONHSAT095074.2	0.0508963	0.999999	-2.21438	1.13421	1.42163	2.70798	1.29601	0.250153	0.633644	0.633644
76597	NONHSAT187219.1	0.0509057	0.999999	-0.563508	0.288642	2.81525	0.128726	0.0737338	-0.0319046	0.0512373	0.0512373
68700	NONHSAT177194.1	0.0509061	0.999999	-1.59199	0.815454	1.33796	1.55828	0.193112	0.804335	0.755561	0.804335
69127	NONHSAT177714.1	0.0509331	0.999999	-1.63301	0.836562	1.77197	1.63982	0.382981	0.666774	0.298006	0.666774
83258	NONHSAT195300.1	0.0509811	0.999999	0.647826	0.331939	2.50819	0.22753	0.095552	0.0314809	0.0697236	0.0697236
79549	NONHSAT190548.1	0.0510255	0.999999	0.367626	0.188404	3.67206	0.0801699	0.0297635	0.0197681	0.0234806	0.0234806
71534	NONHSAT180567.1	0.0510735	0.999999	0.813542	0.417017	2.13982	0.374182	0.12676	0.0927732	0.134094	0.134094
70414	NONHSAT179231.1	0.0510878	0.999999	0.553892	0.283939	2.76982	0.11126	0.0673198	-0.0432935	0.0536124	0.0536124
44596	NONHSAT148315.1	0.0510916	0.999999	0.440619	0.225876	3.40488	0.119467	0.0384784	0.0380516	0.0298601	0.0380516
46821	NONHSAT151148.1	0.0511082	0.999999	0.432396	0.221677	3.35121	0.0774124	0.0423282	-0.0156752	0.0313827	0.0313827
53448	NONHSAT159039.1	0.0511153	0.999999	0.473493	0.242753	3.27932	0.0907573	0.0547889	-0.0254156	0.0336049	0.0336049
72206	NONHSAT181474.1	0.0511218	0.999999	-2.38024	1.22035	1.05115	2.01655	0.870002	-0.473883	1.36388	1.36388
17097	NONHSAT055414.2	0.051136	0.999999	-1.14157	0.585318	1.87871	0.593435	0.278518	-0.0254155	0.235378	0.235378
83880	NONHSAT196096.1	0.0511539	0.999999	0.313365	0.160685	4.23516	0.0604427	0.0161587	0.0225706	0.0139766	0.0225706
53730	NONHSAT159393.1	0.0512004	0.999999	-0.235093	0.120573	4.71564	0.0195129	0.0126315	-0.00896611	0.0091753	0.0091753
55712	NONHSAT161707.1	0.0512196	0.999999	-1.64641	0.844468	1.75645	1.66895	0.380065	0.689625	0.308361	0.689625
14600	NONHSAT140774.2	0.0512227	0.999999	0.391893	0.201011	3.48024	0.0622597	0.0327233	-0.0124912	0.0278849	0.0278849
2254	NONHSAT002168.2	0.0512229	0.999999	-0.196055	0.100561	4.96365	0.0170907	0.00770338	-0.0007542	0.00746553	0.00746553
51070	NONHSAT156181.1	0.051282	0.999999	-0.359688	0.184539	3.71844	0.0506485	0.0285724	-0.0137775	0.0225096	0.0225096
86968	NONHSAT199734.1	0.0512893	0.999999	2.62397	1.34628	1.95132	4.24052	1.16871	1.54998	0.200547	1.54998
89876	NONHSAT203165.1	0.0513063	0.999999	-0.529719	0.271803	2.93862	0.119813	0.0657357	-0.0211951	0.0450794	0.0450794
46527	NONHSAT150764.1	0.0513363	0.999999	-1.14614	0.588169	1.80272	0.597387	0.240458	0.0136617	0.278456	0.278456
70054	NONHSAT178864.1	0.0513535	0.999999	0.374798	0.19235	3.79238	0.0865404	0.0283092	0.0271888	0.0210137	0.0271888
35937	NONHSAT107913.2	0.0513608	0.999999	0.462326	0.237279	3.22401	0.13068	0.0489966	0.0341988	0.0354552	0.0354552
85268	NONHSAT197706.1	0.0513822	0.999999	-0.35902	0.184276	3.63278	0.0521698	0.0266104	-0.00973393	0.024326	0.024326
103312	NONHSAT219124.1	0.0513939	0.999999	0.213117	0.109393	4.77801	0.019553	0.00924579	-0.00183655	0.00870449	0.00870449
23236	NONHSAT069725.2	0.0513964	0.999999	0.541428	0.277918	2.85404	0.112337	0.0667899	-0.0362979	0.0490678	0.0490678
39555	NONHSAT125578.2	0.0514127	0.999999	-0.584278	0.299934	2.9479	0.210367	0.0840974	0.0508435	0.0446996	0.0508435
80067	NONHSAT191230.1	0.0514439	0.999999	1.92343	0.987511	2.50115	1.94236	1.39235	-0.351739	0.0704224	0.0704224
26122	NONHSAT081389.2	0.0514529	0.999999	-1.52445	0.782701	1.47048	1.32776	0.34758	0.440632	0.57135	0.57135
72460	NONHSAT181825.1	0.0515093	0.999999	0.402521	0.206717	4.15515	0.0651108	0.0490713	-0.0284417	0.0150265	0.0150265
13972	NONHSAT046637.2	0.0515285	0.999999	-0.282739	0.145214	4.34608	0.0328685	0.018976	-0.00786836	0.0126546	0.0126546
23175	NONHSAT069413.2	0.0515515	0.999999	-0.218058	0.112005	4.94857	0.0293189	0.00999401	0.00882362	0.00755778	0.00882362
98147	NONHSAT213143.1	0.0515756	0.999999	1.27898	0.65701	1.66127	0.652445	0.267967	-0.0658272	0.379528	0.379528
62957	NONHSAT170362.1	0.0516035	0.999999	-0.678113	0.348389	2.55206	0.250543	0.116171	0.0245688	0.0658909	0.0658909
94629	NONHSAT208928.1	0.0516454	0.999999	-0.553513	0.284425	2.84249	0.151295	0.0716434	0.00258405	0.0497029	0.0497029
31043	NONHSAT096196.2	0.0516474	0.999999	-2.86667	1.47306	0.74019	2.47774	0.725564	-0.710075	2.52932	2.52932
78154	NONHSAT188896.1	0.0516766	0.999999	-0.789655	0.405822	2.48802	0.326613	0.175241	-0.000808046	0.0717961	0.0717961
42126	NONHSAT134515.2	0.0516806	0.999999	0.933929	0.479975	2.26029	0.484124	0.239443	0.0386277	0.106122	0.106122
48869	NONHSAT153674.1	0.051722	0.999999	0.565186	0.290518	3.24146	0.197112	0.051373	0.0752285	0.0348705	0.0752285
44252	NONHSAT139466.2	0.0517751	0.999999	0.416654	0.214218	3.4071	0.0921635	0.0390346	0.0110696	0.0297994	0.0297994
50315	NONHSAT155246.1	0.0518108	0.999999	0.46431	0.238756	3.20507	0.0864417	0.0494298	-0.0222216	0.0360771	0.0360771
92059	NONHSAT205792.1	0.0518409	0.999999	0.491998	0.253026	3.07523	0.125904	0.0558441	0.0107629	0.0401895	0.0401895
64168	NONHSAT171805.1	0.0518552	0.999999	-0.775878	0.399046	2.25647	0.299227	0.131978	0.0163095	0.106878	0.106878
52887	NONHSAT158401.1	0.0518605	0.999999	-0.517276	0.266049	2.909	0.0865314	0.0598139	-0.0519901	0.0463591	0.0463591
18341	NONHSAT056836.2	0.051864	0.999999	-0.183426	0.0943421	5.09383	0.0146389	0.00662568	-0.00094397	0.00672496	0.00672496
22814	NONHSAT076956.2	0.0518732	0.999999	-0.875266	0.450197	2.32836	0.473041	0.174344	0.129672	0.0938231	0.129672
37144	NONHSAT118857.2	0.0518885	0.999999	0.292251	0.15033	4.03206	0.046734	0.017082	0.00930658	0.0168168	0.0168168
51533	NONHSAT156799.1	0.0518985	0.999999	0.27563	0.141787	4.37638	0.0469156	0.0175854	0.0125697	0.0123186	0.0125697
34102	NONHSAT105089.2	0.051968	0.999999	1.44931	0.745761	1.73586	0.866364	0.511625	-0.21636	0.322615	0.322615
77658	NONHSAT188304.1	0.051975	0.999999	0.246031	0.126602	4.48653	0.0373932	0.0120852	0.011957	0.0111793	0.011957
14476	NONHSAT147965.2	0.0520186	0.999999	-0.670954	0.345322	2.70613	0.22748	0.122131	-0.0065983	0.0567407	0.0567407
42921	NONHSAT134019.2	0.0520191	0.999999	-0.787353	0.40523	2.30366	0.262982	0.148272	-0.052017	0.098045	0.098045
85455	NONHSAT197911.1	0.05203	0.999999	-1.036	0.53323	1.97487	0.421449	0.236043	-0.111722	0.190458	0.190458
4551	NONHSAT016862.2	0.0520619	0.999999	-0.414582	0.213414	3.4242	0.0574784	0.0389812	-0.0315875	0.0293368	0.0293368
54990	NONHSAT160943.1	0.0520751	0.999999	1.2238	0.630007	1.71881	0.646935	0.260474	-0.0134335	0.334889	0.334889
2691	NONHSAT004765.2	0.0520792	0.999999	-0.318195	0.163809	3.95164	0.0477829	0.0221371	-0.000376596	0.018113	0.018113
88314	NONHSAT201368.1	0.0521002	0.999999	0.393826	0.202762	3.43861	0.0839734	0.0327141	0.0140907	0.0289545	0.0289545
20084	NONHSAT067206.2	0.0521101	0.999999	0.64789	0.333582	2.67854	0.229851	0.108802	0.0211011	0.0581136	0.0581136
34240	NONHSAT106398.2	0.0521242	0.999999	2.12153	1.09239	1.25626	2.36284	0.894177	0.371538	0.895788	0.895788
91480	NONHSAT205186.1	0.0521511	0.999999	-0.466336	0.240146	3.24418	0.134154	0.051727	0.0344148	0.0347783	0.0347783
83244	NONHSAT195256.1	0.0521742	0.999999	0.688195	0.35443	2.82839	0.240213	0.137925	-0.0152634	0.0505061	0.0505061
82200	NONHSAT193888.1	0.0521807	0.999999	0.853095	0.439368	2.12309	0.322545	0.150799	-0.0205323	0.138768	0.138768
89256	NONHSAT202410.1	0.0521925	0.999999	-0.765449	0.394248	2.96745	0.263335	0.189218	-0.079766	0.0439292	0.0439292
4651	NONHSAT011148.2	0.0521989	0.999999	0.852033	0.438855	2.22121	0.346912	0.17467	-0.0132649	0.114221	0.114221
17746	NONHSAT053132.2	0.0522007	0.999999	0.238427	0.122807	4.50294	0.0280914	0.0116024	0.00219401	0.0110201	0.0110201
87279	NONHSAT200120.1	0.0522204	0.999999	-1.48825	0.766618	1.52179	1.36971	0.34021	0.541345	0.512215	0.541345
30365	NONHSAT098117.2	0.0522237	0.999999	0.7793	0.401435	2.50584	0.259197	0.171771	-0.0755151	0.0699542	0.0699542
81334	NONHSAT192825.1	0.0522551	0.999999	0.596069	0.30709	2.66608	0.121951	0.0827033	-0.0635016	0.0587527	0.0587527
78022	NONHSAT188736.1	0.0522569	0.999999	0.404194	0.208239	3.41009	0.062403	0.0353271	-0.018588	0.0297179	0.0297179
31630	NONHSAT099312.2	0.0522714	0.999999	-1.07584	0.554301	2.0801	0.715928	0.185592	0.275282	0.151819	0.275282
98272	NONHSAT213313.1	0.0522812	0.999999	0.185181	0.0954143	4.98491	0.0212123	0.00618135	0.0074745	0.00733785	0.0074745
51227	NONHSAT156382.1	0.0522818	0.999999	0.625869	0.322479	2.84292	0.242305	0.0593211	0.0966678	0.0496786	0.0966678
2790	NONHSAT005439.2	0.0523748	0.999999	0.418758	0.21585	3.47189	0.0653488	0.0417918	-0.0258652	0.0280952	0.0280952
21966	NONHSAT072666.2	0.0523883	0.999999	-0.314515	0.162127	4.35807	0.061218	0.0251222	0.0143054	0.0125204	0.0143054
83408	NONHSAT195475.1	0.0523919	0.999999	2.98046	1.5364	2.33228	5.49755	1.72431	1.81646	0.0931769	1.81646
104241	NONHSAT220257.1	0.0523935	0.999999	-0.533177	0.27485	3.3313	0.09601	0.0813378	-0.0679295	0.0319758	0.0319758
80163	NONHSAT191353.1	0.052398	0.999999	0.151833	0.0782706	5.57055	0.00714632	0.00447391	-0.004186	0.00471551	0.00471551
79968	NONHSAT191090.1	0.052404	0.999999	-0.27314	0.140808	4.42541	0.0439242	0.0179446	0.00898369	0.0117959	0.0117959
57959	NONHSAT164451.1	0.0524112	0.999999	-0.578695	0.298336	2.72838	0.145606	0.0778526	-0.0214278	0.0556539	0.0556539
79650	NONHSAT190694.1	0.0524397	0.999999	-2.16688	1.11723	1.62907	2.57389	1.46544	-0.00884012	0.406871	0.406871
83784	NONHSAT195965.1	0.0524647	0.999999	1.06353	0.548407	1.91401	0.654255	0.233412	0.16025	0.217713	0.217713
33522	NONHSAT102099.2	0.0524882	0.999999	0.233897	0.120621	4.63128	0.0238586	0.0119636	-0.00265587	0.00986056	0.00986056
19234	NONHSAT059520.2	0.0525152	0.999999	-0.735149	0.379161	2.37624	0.28935	0.129315	0.0297064	0.0863295	0.0863295
83110	NONHSAT195045.1	0.0525864	0.999999	0.507206	0.261675	2.9401	0.120089	0.057693	-0.00405293	0.045018	0.045018
11762	NONHSAT040244.2	0.0526072	0.999999	2.09816	1.08257	2.45615	2.72702	1.28427	0.473657	0.0755321	0.473657
3924	NONHSAT012972.2	0.0526194	0.999999	0.333301	0.171979	3.96879	0.0688189	0.0209944	0.0233707	0.0178276	0.0233707
31259	NONHSAT097428.2	0.0526384	0.999999	0.244912	0.126382	4.51281	0.0304	0.0130329	0.00247393	0.0109256	0.0109256
40312	NONHSAT129433.2	0.0526768	0.999999	0.611713	0.315713	2.69066	0.16242	0.0920068	-0.0293043	0.0575051	0.0575051
78320	NONHSAT189115.1	0.0527056	0.999999	-1.58434	0.8178	1.6197	1.5556	0.300297	0.702898	0.415176	0.702898
57564	NONHSAT163991.1	0.0527278	0.999999	-2.29967	1.18715	1.21493	2.37484	1.13819	-0.152831	0.975781	0.975781
552	NONHSAT003325.2	0.0527678	0.999999	-1.09381	0.564744	1.89031	0.584623	0.248988	0.0331368	0.229416	0.229416
89824	NONHSAT203100.1	0.0527705	0.999999	0.723122	0.37336	2.34264	0.209154	0.1176	-0.0522468	0.0914972	0.0914972
82786	NONHSAT194591.1	0.0527707	0.999999	0.42856	0.221273	3.39434	0.0977721	0.0432917	0.0100496	0.0301509	0.0301509
92566	NONHSAT206328.1	0.0528207	0.999999	-0.646359	0.333797	2.6029	0.200976	0.104799	-0.0102464	0.0623318	0.0623318
51425	NONHSAT156657.1	0.0528907	0.999999	1.02103	0.527443	2.4693	0.646587	0.152506	0.264789	0.0739298	0.264789
51202	NONHSAT156351.1	0.0529134	0.999999	-0.656741	0.339291	2.39032	0.178618	0.0883949	-0.0268629	0.0842827	0.0842827
28765	NONHSAT089034.2	0.052922	0.999999	-0.74561	0.385218	2.46147	0.288577	0.147711	0.00453511	0.0748777	0.0748777
43194	NONHSAT136305.2	0.0529239	0.999999	-0.506746	0.261811	3.13549	0.0940994	0.0645306	-0.0432033	0.038287	0.038287
8434	NONHSAT030428.2	0.052931	0.999999	0.549565	0.283942	2.75433	0.149856	0.0665514	0.00751023	0.0543834	0.0543834
55566	NONHSAT161545.1	0.0529769	0.999999	0.386789	0.19988	3.54475	0.0465919	0.0336098	-0.0314721	0.0263182	0.0263182
37	NONHSAT000137.2	0.0529876	0.999999	0.403443	0.208495	4.0064	0.0690494	0.0479867	-0.0227124	0.0172189	0.0172189
66540	NONHSAT174603.1	0.0530454	0.999999	-0.4618	0.238712	3.0953	0.0804389	0.0459249	-0.0253484	0.03955	0.03955
74095	NONHSAT184001.1	0.0530585	0.999999	-0.405448	0.209594	3.43618	0.0903842	0.0368759	0.0144588	0.0290185	0.0290185
14592	NONHSAT140723.2	0.05307	0.999999	-0.391592	0.202441	3.43699	0.0524801	0.0324763	-0.0243801	0.0289971	0.0289971
28796	NONHSAT089202.2	0.0530841	0.999999	-2.20518	1.14008	1.40346	2.83561	1.29125	0.429693	0.658419	0.658419
85958	NONHSAT198495.1	0.0530842	0.999999	0.30473	0.157546	4.0126	0.0352918	0.0201102	-0.0108182	0.0171207	0.0171207
75464	NONHSAT185830.1	0.05309	0.999999	1.10947	0.573608	2.23168	0.631102	0.38157	-0.0542842	0.111969	0.111969
72499	NONHSAT181878.1	0.0530953	0.999999	0.397843	0.205695	3.45257	0.0642706	0.0348752	-0.0138918	0.0285902	0.0285902
78754	NONHSAT189687.1	0.0531294	0.999999	0.852018	0.440577	2.26	0.389189	0.184984	0.0292759	0.106179	0.106179
61167	NONHSAT168195.1	0.053147	0.999999	0.470262	0.24319	3.12908	0.129989	0.0502241	0.029332	0.0384876	0.0384876
24577	NONHSAT077767.2	0.0531508	0.999999	-0.606192	0.313489	2.60178	0.152446	0.0850109	-0.0322539	0.0624022	0.0624022
36532	NONHSAT115012.2	0.0531509	0.999999	-0.422274	0.218377	3.39081	0.110721	0.0394192	0.0321134	0.0302491	0.0321134
70043	NONHSAT178853.1	0.0531588	0.999999	2.26692	1.17237	1.52696	3.19102	1.13057	0.931102	0.5066	0.931102
54114	NONHSAT159854.1	0.0531869	0.999999	-2.34671	1.21377	1.70277	3.38518	1.86305	0.303292	0.346825	0.346825
42764	NONHSAT133175.2	0.0532181	0.999999	0.731853	0.378581	2.41428	0.173977	0.134038	-0.11742	0.0809482	0.0809482
35348	NONHSAT114999.2	0.0532339	0.999999	0.666354	0.344722	2.59337	0.170258	0.115308	-0.0689963	0.0629417	0.0629417
18808	NONHSAT059782.2	0.0533242	0.999999	-1.07643	0.557078	1.96178	0.627664	0.269506	0.0805576	0.195997	0.195997
77202	NONHSAT187844.1	0.0534017	0.999999	-0.705541	0.365251	2.43662	0.217647	0.122116	-0.036728	0.0779966	0.0779966
69291	NONHSAT177912.1	0.0534039	0.999999	1.11508	0.577273	2.11052	0.546205	0.357441	-0.140964	0.142425	0.142425
53984	NONHSAT159703.1	0.0534139	0.999999	1.99793	1.03436	1.29694	2.48141	0.335302	1.26956	0.823141	1.26956
39372	NONHSAT124697.2	0.0534286	0.999999	-0.681091	0.352633	2.66176	0.222761	0.127548	-0.0230536	0.0589775	0.0589775
28270	NONHSAT093115.2	0.053459	0.999999	-1.92688	0.997764	1.26454	2.3085	0.122874	1.37043	0.880534	1.37043
88706	NONHSAT201775.1	0.0534653	0.999999	-0.212833	0.110211	4.75154	0.0281651	0.0079326	0.0102871	0.00890072	0.0102871
23551	NONHSAT071494.2	0.0534756	0.999999	0.153606	0.0795448	5.60243	0.0129202	0.00487797	0.0024242	0.00461308	0.00461308
54591	NONHSAT160452.1	0.0535007	0.999999	0.848277	0.439327	2.19255	0.313234	0.168791	-0.0470886	0.120721	0.120721
60959	NONHSAT167966.1	0.0535025	0.999999	-0.415386	0.215132	3.40144	0.0987813	0.0394681	0.0193038	0.0299546	0.0299546
42855	NONHSAT133729.2	0.0535118	0.999999	0.545177	0.282363	2.82806	0.094837	0.0690683	-0.0619786	0.0505246	0.0505246
56903	NONHSAT163184.1	0.0535173	0.999999	0.519743	0.269196	2.98818	0.14785	0.0655489	0.0179633	0.0431508	0.0431508
93902	NONHSAT207985.1	0.0535643	0.999999	-0.273231	0.141545	4.46813	0.0294031	0.0186916	-0.0099334	0.011361	0.011361
91307	NONHSAT204974.1	0.0536005	0.999999	-2.2345	1.15774	1.20883	2.26516	1.02242	-0.0633334	0.988131	0.988131
96427	NONHSAT211059.1	0.0536105	0.999999	0.405917	0.210323	3.42634	0.0894662	0.0370737	0.0129709	0.0292798	0.0292798
72630	NONHSAT182035.1	0.0536168	0.999999	3.12072	1.61702	2.50157	6.05936	2.26272	1.65941	0.0703807	1.65941
90663	NONHSAT204157.1	0.053626	0.999999	-0.965373	0.500233	1.98411	0.579864	0.170231	0.205119	0.186654	0.205119
95415	NONHSAT209960.1	0.0536359	0.999999	0.401111	0.207855	3.39	0.0943683	0.0345336	0.0230931	0.0302717	0.0302717
42250	NONHSAT135240.2	0.0536495	0.999999	-0.257005	0.133187	4.34641	0.0275604	0.0139572	-0.00427608	0.0126509	0.0126509
29329	NONHSAT092776.2	0.0536526	0.999999	0.445266	0.230752	3.30161	0.120568	0.0469781	0.0293844	0.0328914	0.0328914
21210	NONHSAT068672.2	0.0536949	0.999999	-2.78008	1.44099	2.11936	4.75687	2.97482	0.0729454	0.139838	0.139838
20236	NONHSAT068162.2	0.0536995	0.999999	0.466475	0.241791	3.17156	0.116988	0.0505423	0.0140925	0.0371517	0.0371517
46371	NONHSAT150557.1	0.0537122	0.999999	-0.943649	0.489153	2.96339	0.284079	0.31482	-0.293649	0.0440861	0.0440861
46227	NONHSAT150379.1	0.0537256	0.999999	0.346789	0.179773	4.20907	0.0748608	0.0167028	0.0317746	0.0143097	0.0317746
66612	NONHSAT174675.1	0.053727	0.999999	0.254053	0.1317	4.30767	0.0317325	0.0129215	0.00254058	0.0130958	0.0130958
100092	NONHSAT215405.1	0.0537383	0.999999	0.406002	0.210479	3.46001	0.0704371	0.0380538	-0.0118215	0.0283984	0.0283984
59539	NONHSAT166282.1	0.0537554	0.999999	0.313371	0.162469	4.04112	0.0591141	0.022917	0.0141501	0.0166773	0.0166773
90069	NONHSAT203384.1	0.053784	0.999999	0.0963383	0.0499532	6.80392	0.00483458	0.00122614	0.00133669	0.00251684	0.00251684
8648	NONHSAT031964.2	0.053806	0.999999	0.344384	0.178586	3.73671	0.0514134	0.0257047	-0.00591298	0.0221345	0.0221345
68635	NONHSAT177126.1	0.0538236	0.999999	-0.365264	0.189427	3.51345	0.0638946	0.0267584	0.00307839	0.0270656	0.0270656
49535	NONHSAT154368.1	0.0538605	0.999999	-0.91263	0.473366	2.12898	0.474129	0.199017	0.0813089	0.137096	0.137096
75701	NONHSAT186225.1	0.0538631	0.999999	-1.32778	0.688705	1.62041	0.604472	0.296934	-0.202468	0.414539	0.414539
104516	NONHSAT220621.1	0.0538776	0.999999	-0.435955	0.226139	3.20177	0.0691008	0.0405241	-0.0254194	0.0361841	0.0361841
59721	NONHSAT166518.1	0.053893	0.999999	0.850831	0.441372	2.15938	0.334321	0.163311	-0.016877	0.128904	0.128904
39541	NONHSAT125535.2	0.0539266	0.999999	-2.79398	1.44959	2.13796	4.86346	0.810631	2.34133	0.134605	2.34133
80435	NONHSAT191701.1	0.0539466	0.999999	0.42658	0.22134	3.26774	0.0830817	0.0395019	-0.00388869	0.033985	0.033985
90042	NONHSAT203355.1	0.0540191	0.999999	1.057	0.548614	1.87389	0.462274	0.213569	-0.0546988	0.237897	0.237897
[truncated: 63,536 more rows]
