# Supplementary material for: Macrophage-Derived Extracellular Vesicles Induce Long-Lasting Immunity Against Hepatitis C Virus Which Is Blunted by Polyunsaturated Fatty Acids
Source: Front Immunol. 2018 Apr 12;9:723. doi: 10.3389/fimmu.2018.00723 (PMC5906748; doi:10.3389/fimmu.2018.00723)
Supplement: Supplementary file 2 [file Table_2.XLS]

## Sheet: Tabelle1
	target_id	pval	qval	b	se_b	mean_obs	var_obs	tech_var	sigma_sq	smooth_sigma_sq	final_sigma_sq
1	NONHSAT159062.1	3.34817e-13	3.5893e-08	-5.12948	0.704638	1.87159	7.90388	0.514906	-0.5019	0.229866	0.229866
2	NONHSAT188854.1	1.0888e-08	0.000583606	4.53924	0.79409	1.63126	6.48885	0.552795	-0.168511	0.393074	0.393074
3	NONHSAT160684.1	1.45666e-06	0.0520524	5.14549	1.06817	1.8796	7.98608	1.48571	-1.43164	0.225779	0.225779
4	NONHSAT163295.1	3.68185e-06	0.0986753	-5.02375	1.08538	1.86077	7.57486	1.53155	-1.52724	0.235509	0.235509
5	NONHSAT221263.1	2.2732e-05	0.487383	-4.3739	1.0325	1.4938	5.91187	1.0675	-0.851787	0.53159	0.53159
6	NONHSAT202567.1	2.8215e-05	0.504118	-0.43443	0.103746	5.65982	0.0572623	0.0114894	-0.0106849	0.00465559	0.00465559
7	NONHSAT139692.2	4.81317e-05	0.737116	4.26423	1.04913	1.43902	5.45714	1.05203	-1.04946	0.598997	0.598997
8	NONHSAT139385.2	6.46089e-05	0.865776	-3.94394	0.987142	1.27885	4.68553	0.615374	-0.591456	0.846298	0.846298
9	NONHSAT026856.2	8.21497e-05	0.978512	0.704416	0.178875	4.72486	0.151419	0.0386764	-0.0354778	0.00931785	0.00931785
42808	NONHSAT135796.2	9.67693e-05	0.999963	1.50806	0.386825	6.908	0.861832	0.0014857	0.222965	0.00262714	0.222965
68683	NONHSAT177662.1	0.000127173	0.999963	4.08527	1.06613	1.34949	5.17772	0.977811	-0.764194	0.727135	0.727135
59457	NONHSAT166635.1	0.000143965	0.999963	0.212839	0.0559917	7.58018	0.0173522	0.000871872	0.00383073	0.00244115	0.00383073
49950	NONHSAT155235.1	0.000198897	0.999963	0.370921	0.0996987	5.12761	0.050917	0.0081343	0.00391869	0.00677546	0.00677546
42807	NONHSAT135785.2	0.000212287	0.999963	1.35867	0.366819	6.04525	0.715263	0.00286492	0.198969	0.0037022	0.198969
64219	NONHSAT172306.1	0.000298593	0.999963	-0.607789	0.168059	3.8814	0.125654	0.0229761	-0.00443704	0.0193898	0.0193898
53343	NONHSAT159338.1	0.000305129	0.999963	3.31917	0.919207	1.8305	4.26492	1.01535	0.184468	0.252061	0.252061
19519	NONHSAT063061.2	0.000398166	0.999963	4.07565	1.15089	1.34468	4.98787	1.25211	-1.24636	0.734715	0.734715
102779	NONHSAT219062.1	0.000408282	0.999963	-4.07203	1.15202	1.34349	5.01468	1.25415	-1.20382	0.736592	0.736592
41745	NONHSAT133902.2	0.000411176	0.999963	-4.45779	1.26183	1.53575	6.07889	1.90334	-1.75668	0.484972	0.484972
64396	NONHSAT172486.1	0.000482976	0.999963	-4.146	1.18796	1.37985	5.3869	1.43588	-1.14825	0.680989	0.680989
71619	NONHSAT181281.1	0.000483209	0.999963	-3.6054	1.0331	1.10955	4.07222	0.38887	-0.173188	1.21206	1.21206
26120	NONHSAT082342.2	0.00059392	0.999963	4.21829	1.22826	1.4185	5.37523	1.63662	-1.59033	0.626297	0.626297
59256	NONHSAT166389.1	0.000685528	0.999963	-0.389989	0.114861	4.68348	0.0498314	0.010149	-0.00489408	0.0096407	0.0096407
91160	NONHSAT205377.1	0.00070005	0.999963	0.718626	0.212012	4.34438	0.208866	0.0124633	0.0549601	0.0128424	0.0549601
79598	NONHSAT191196.1	0.000790955	0.999963	-0.155921	0.0464612	7.32521	0.00912928	0.000780777	0.00151406	0.00245719	0.00245719
99800	NONHSAT215606.1	0.00091935	0.999963	0.153102	0.0461971	7.61908	0.00943676	0.000756919	0.0022489	0.00244434	0.00244434
78826	NONHSAT190258.1	0.000932223	0.999963	0.45385	0.137106	4.641	0.0843516	0.0109086	0.0172883	0.00998599	0.0172883
100243	NONHSAT216165.1	0.000941253	0.999963	3.72519	1.12628	1.16945	4.18229	0.83453	-0.810561	1.06823	1.06823
86960	NONHSAT200320.1	0.00100639	0.999963	-0.594069	0.180637	3.9925	0.140575	0.0314144	0.0119607	0.0175304	0.0175304
79866	NONHSAT191537.1	0.00118428	0.999963	-0.753305	0.232312	3.9043	0.210038	0.0619642	-0.0122167	0.0189893	0.0189893
103163	NONHSAT219538.1	0.00118911	0.999963	-4.15038	1.2804	1.38205	5.23296	1.78136	-1.69979	0.677766	0.677766
55855	NONHSAT162336.1	0.00138545	0.999963	4.20402	1.31472	1.40886	5.34925	1.95319	-1.89431	0.639528	0.639528
40956	NONHSAT129229.2	0.00140711	0.999963	0.295067	0.0924053	5.15031	0.0290585	0.006148	-0.00247419	0.0066601	0.0066601
19654	NONHSAT064148.2	0.00142365	0.999963	-3.39698	1.06495	1.00534	3.48653	0.194248	-0.163379	1.50692	1.50692
42814	NONHSAT135878.2	0.0014534	0.999963	1.25421	0.393931	6.2755	0.658129	0.00997546	0.222797	0.00329581	0.222797
15969	NONHSAT144007.2	0.0014627	0.999963	1.07998	0.339406	2.51796	0.399922	0.106178	-0.043663	0.0666165	0.0666165
77061	NONHSAT188132.1	0.00146302	0.999963	0.261605	0.0822159	5.53879	0.0286425	0.00500327	0.00513592	0.00504279	0.00513592
11790	NONHSAT035948.2	0.00147114	0.999963	2.99498	0.941722	2.07799	2.75941	1.18423	-1.09868	0.146029	0.146029
75082	NONHSAT185923.1	0.00148324	0.999963	-3.0013	0.944415	2.41161	3.65972	1.25963	-0.0628945	0.0782514	0.0782514
11791	NONHSAT035949.2	0.00148573	0.999963	-3.80528	1.19759	1.20949	4.36331	1.17008	-1.14601	0.981247	0.981247
39752	NONHSAT127898.2	0.00155533	0.999963	-4.31085	1.3624	1.46243	5.60278	2.21497	-2.18028	0.569241	0.569241
54429	NONHSAT160685.1	0.00171022	0.999963	-1.55424	0.495546	3.62253	0.767878	0.343838	-0.289867	0.0245118	0.0245118
96580	NONHSAT211806.1	0.00174356	0.999963	-3.08145	0.98425	1.80826	4.0111	0.818026	0.635096	0.264968	0.635096
94287	NONHSAT209119.1	0.00201122	0.999963	3.79713	1.22941	2.43642	6.1392	1.52884	0.738339	0.0751182	0.738339
33327	NONHSAT102232.2	0.00202114	0.999963	2.94243	0.953134	1.40167	3.09505	0.713122	-0.0910113	0.649574	0.649574
2069	NONHSAT001057.2	0.00210285	0.999963	2.87907	0.93619	1.48716	3.16409	0.775321	0.0713893	0.539357	0.539357
69369	NONHSAT178537.1	0.00212486	0.999963	-3.75924	1.22363	1.18647	4.51695	1.21552	-0.868787	1.03039	1.03039
82964	NONHSAT195482.1	0.00226348	0.999963	3.1318	1.02572	2.30024	4.20497	1.00953	0.568611	0.0947199	0.568611
35838	NONHSAT112178.2	0.0022653	0.999963	0.166034	0.0543831	6.89173	0.00867337	0.00179863	-0.00129465	0.00263764	0.00263764
17586	NONHSAT053090.2	0.00231435	0.999963	0.727764	0.238876	3.3004	0.227366	0.048967	0.0366258	0.0326688	0.0366258
106073	NONHSAT223132.1	0.00233911	0.999963	-0.609275	0.200195	3.48467	0.13832	0.0324528	0.00124121	0.027664	0.027664
57726	NONHSAT164583.1	0.00242589	0.999963	0.679214	0.223983	3.36561	0.145193	0.0444861	-0.0359938	0.0307665	0.0307665
83855	NONHSAT196641.1	0.00248217	0.999963	1.10842	0.36636	2.44885	0.38112	0.127721	-0.112048	0.0736085	0.0736085
29803	NONHSAT096565.2	0.00255024	0.999963	-2.12438	0.704063	2.26047	1.5206	0.641782	-0.4334	0.101775	0.101775
61381	NONHSAT168933.1	0.0025576	0.999963	-0.488421	0.16192	4.03915	0.080313	0.0225174	-0.0115842	0.0168095	0.0168095
58300	NONHSAT165170.1	0.0025882	0.999963	-0.657078	0.218093	3.73575	0.171796	0.0491883	0.00364981	0.0221585	0.0221585
104853	NONHSAT221637.1	0.00269618	0.999963	-0.275949	0.0919706	5.20127	0.0296742	0.00627748	0.00225973	0.00641042	0.00641042
30264	NONHSAT098526.2	0.00275668	0.999963	-0.875073	0.29231	2.90442	0.247159	0.0823389	-0.0605474	0.0458292	0.0458292
55775	NONHSAT162226.1	0.00285098	0.999963	-2.78634	0.933959	1.62563	3.37584	0.664683	0.643736	0.397985	0.643736
13305	NONHSAT048219.2	0.00291689	0.999963	-0.73776	0.247873	3.26557	0.194794	0.0584048	-0.0190212	0.0337568	0.0337568
100242	NONHSAT216164.1	0.00295961	0.999963	-3.5618	1.19849	1.08775	3.8137	0.885756	-0.876046	1.26882	1.26882
70376	NONHSAT179676.1	0.00315569	0.999963	-3.56965	1.20917	1.09168	3.93	0.934722	-0.80064	1.25842	1.25842
54299	NONHSAT160525.1	0.00318918	0.999963	2.76468	0.937534	1.48512	3.12836	0.776686	0.267464	0.541768	0.541768
40115	NONHSAT124770.2	0.00319454	0.999963	0.463264	0.157126	5.16493	0.0940102	0.00630123	0.0307314	0.00658713	0.0307314
21712	NONHSAT072163.2	0.00325389	0.999963	0.593269	0.201609	3.46277	0.150403	0.0327652	0.0232504	0.0282039	0.0282039
17845	NONHSAT054684.2	0.00327277	0.999963	-0.847564	0.2882	2.71785	0.25933	0.0695051	-0.0147291	0.0550841	0.0550841
93860	NONHSAT208560.1	0.00338558	0.999963	-4.02537	1.37367	2.35152	6.31983	2.74387	-0.920422	0.0865981	0.0865981
65058	NONHSAT173309.1	0.00339608	0.999963	0.30017	0.102468	4.9635	0.0396303	0.00761702	0.00813248	0.00769134	0.00813248
42421	NONHSAT132960.2	0.00347606	0.999963	3.6085	1.23487	1.1111	3.92444	1.07923	-1.05665	1.20813	1.20813
78053	NONHSAT189330.1	0.0034848	0.999963	-2.74874	0.940903	1.5416	3.32903	0.545742	0.782206	0.478793	0.782206
105908	NONHSAT222908.1	0.00352928	0.999963	0.533937	0.183016	3.6819	0.10925	0.0269851	0.00266891	0.0232572	0.0232572
91091	NONHSAT205303.1	0.00353667	0.999963	0.357498	0.122566	4.56303	0.0432786	0.0118753	-0.00570394	0.0106584	0.0106584
29804	NONHSAT096566.2	0.00357858	0.999963	3.72218	1.27774	1.16794	4.33946	1.37728	-1.14842	1.07164	1.07164
20352	NONHSAT061524.2	0.00361068	0.999963	-0.282405	0.097036	5.53756	0.035225	0.00491608	0.00920789	0.00504697	0.00920789
47692	NONHSAT152700.1	0.00363499	0.999963	3.46356	1.19096	1.03863	3.60118	0.721515	-0.718645	1.40606	1.40606
106978	NONHSAT224273.1	0.00366907	0.999963	0.898857	0.309386	4.01309	0.357246	0.0237469	0.119832	0.017208	0.119832
82571	NONHSAT194891.1	0.00367671	0.999963	-0.726636	0.250164	3.30093	0.178481	0.06122	-0.0361193	0.0326527	0.0326527
105559	NONHSAT222414.1	0.00371561	0.999963	0.771975	0.266075	3.78078	0.263738	0.0309908	0.0752027	0.0212637	0.0752027
81567	NONHSAT193652.1	0.00371603	0.999963	0.806976	0.278142	2.83384	0.24243	0.0668129	-0.00797891	0.0492314	0.0492314
30201	NONHSAT098278.2	0.00376909	0.999963	0.454957	0.157051	4.59433	0.0916938	0.0121681	0.0248296	0.0103822	0.0248296
47065	NONHSAT151906.1	0.00387134	0.999963	-0.962793	0.333324	2.75379	0.324707	0.113262	-0.054992	0.0533958	0.0533958
83283	NONHSAT195897.1	0.00397892	0.999963	-3.48479	1.21007	1.04925	3.72293	0.821135	-0.721392	1.37527	1.37527
17094	NONHSAT056217.2	0.00400047	0.999963	3.33976	1.16039	0.976732	3.39648	0.420768	-0.357916	1.599	1.599
25976	NONHSAT081496.2	0.00415553	0.999963	0.820337	0.28622	2.87601	0.264268	0.0757756	0.00220204	0.0471071	0.0471071
92334	NONHSAT206619.1	0.00418414	0.999963	4.45212	1.55455	2.30715	6.19423	3.53136	-3.2216	0.093564	0.093564
90806	NONHSAT204975.1	0.00429392	0.999963	-2.23436	0.782414	1.86415	2.23231	0.186357	0.7319	0.233733	0.7319
53598	NONHSAT159637.1	0.00444157	0.999963	-3.17325	1.11539	1.84871	4.14258	1.62418	-0.222028	0.241967	0.241967
51811	NONHSAT157594.1	0.00448026	0.999963	-0.479248	0.168618	3.96983	0.08216	0.0247551	-0.00818474	0.0178931	0.0178931
8955	NONHSAT028094.2	0.00449358	0.999963	4.45248	1.56708	2.19826	6.24847	3.56921	-3.19285	0.114408	0.114408
35159	NONHSAT115219.2	0.00457225	0.999963	0.673475	0.237497	3.77721	0.203756	0.0224487	0.0621586	0.0213337	0.0621586
38217	NONHSAT119857.2	0.00463646	0.999963	0.421208	0.14877	4.39757	0.0790747	0.0209321	0.0113803	0.0122668	0.0122668
9407	NONHSAT030717.2	0.00476251	0.999963	-3.1558	1.11802	2.02774	3.68193	1.71226	-0.844506	0.162687	0.162687
11388	NONHSAT037814.2	0.00476387	0.999963	0.517346	0.183288	3.68778	0.11277	0.0272564	0.0133384	0.0231354	0.0231354
58067	NONHSAT164934.1	0.00480866	0.999963	0.527406	0.187051	3.6755	0.116371	0.0290923	0.0120633	0.0233899	0.0233899
95907	NONHSAT211019.1	0.00485777	0.999963	-1.03171	0.366334	2.58007	0.391661	0.139165	-0.0487499	0.0621357	0.0621357
67658	NONHSAT176482.1	0.00487235	0.999963	-0.379253	0.134709	4.5557	0.0649258	0.0161395	0.0110803	0.0107242	0.0110803
101759	NONHSAT218000.1	0.00504095	0.999963	0.362605	0.129298	4.47257	0.0436424	0.0135719	-0.00832476	0.0115051	0.0115051
54133	NONHSAT160325.1	0.00506914	0.999963	-2.73266	0.975041	1.58112	3.32175	0.987067	0.364847	0.438989	0.438989
13158	NONHSAT047344.2	0.0051021	0.999963	0.921598	0.329081	2.59749	0.314722	0.101354	-0.0264552	0.0610876	0.0610876
30513	NONHSAT099651.2	0.00510271	0.999963	-0.955763	0.341286	2.49818	0.320877	0.106354	-0.0478135	0.0683605	0.0683605
81239	NONHSAT193226.1	0.00510484	0.999963	-0.471139	0.168243	3.99691	0.0743919	0.0249979	-0.0152474	0.0174607	0.0174607
35915	NONHSAT113006.2	0.00511774	0.999963	-3.51109	1.25417	1.0624	3.73645	1.02141	-0.973751	1.33801	1.33801
103361	NONHSAT219777.1	0.00513219	0.999963	0.376003	0.134353	4.33157	0.0475436	0.0140905	-0.00767781	0.0129857	0.0129857
48943	NONHSAT154130.1	0.0051437	0.999963	0.911185	0.325668	2.85919	0.376349	0.0919301	0.0671594	0.0479189	0.0671594
65619	NONHSAT174029.1	0.00515641	0.999963	-0.58476	0.20906	3.41491	0.155031	0.0356098	0.0299492	0.0294297	0.0299492
72201	NONHSAT182014.1	0.00520941	0.999963	3.38695	1.21231	1.25055	3.60298	1.30546	-1.10352	0.899089	0.899089
82445	NONHSAT194716.1	0.00524798	0.999963	2.77255	0.993245	1.62793	3.48995	0.684875	0.794928	0.39597	0.794928
41087	NONHSAT130139.2	0.00526438	0.999963	-0.554878	0.198853	3.65053	0.10735	0.0354	-0.0166707	0.0239137	0.0239137
37131	NONHSAT120110.2	0.00533386	0.999963	1.09014	0.391271	2.54174	0.405075	0.164898	-0.104204	0.0647414	0.0647414
45971	NONHSAT150477.1	0.00541672	0.999963	-0.622704	0.223902	4.25808	0.148882	0.0613541	-0.0206621	0.0138439	0.0138439
100903	NONHSAT216967.1	0.00549691	0.999963	0.29803	0.107345	5.01336	0.0404741	0.0068546	0.0104298	0.00739714	0.0104298
59127	NONHSAT166209.1	0.00550475	0.999963	2.80195	1.00938	1.70612	3.57789	0.811099	0.717172	0.333005	0.717172
72677	NONHSAT182645.1	0.00563734	0.999963	-0.596587	0.215518	3.28886	0.125249	0.0366482	-0.0135553	0.0330235	0.0330235
105454	NONHSAT222257.1	0.00568861	0.999963	0.776555	0.28083	2.98436	0.261467	0.0755691	0.0251261	0.0427293	0.0427293
78684	NONHSAT190113.1	0.0056909	0.999963	0.564929	0.204309	3.41261	0.13593	0.0331227	0.0171108	0.0294903	0.0294903
103158	NONHSAT219532.1	0.00570709	0.999963	0.518055	0.187419	4.05333	0.103069	0.0360917	-0.00789811	0.0165971	0.0165971
20879	NONHSAT067416.2	0.00570716	0.999963	-2.65814	0.961649	1.60663	3.22944	0.947859	0.439294	0.415016	0.439294
101992	NONHSAT218237.1	0.00573917	0.999963	0.759092	0.274802	2.84502	0.17755	0.0646356	-0.0587805	0.0486388	0.0486388
3170	NONHSAT008590.2	0.00577261	0.999963	-1.02118	0.369936	2.49828	0.318023	0.136928	-0.130452	0.0683509	0.0683509
49729	NONHSAT154952.1	0.00577421	0.999963	-2.57397	0.932483	1.51093	3.03102	0.784796	0.519491	0.512057	0.519491
84352	NONHSAT197227.1	0.00579998	0.999963	-0.483738	0.175339	3.77242	0.0734597	0.0246874	-0.0206136	0.021428	0.021428
88515	NONHSAT202090.1	0.00582122	0.999963	-0.202786	0.0735349	5.7048	0.0141341	0.00358756	-0.0013408	0.00452351	0.00452351
77994	NONHSAT189250.1	0.00588203	0.999963	0.654475	0.23762	6.53104	0.196257	0.0125687	0.0721264	0.00295608	0.0721264
105566	NONHSAT222428.1	0.00591783	0.999963	1.00049	0.363511	3.88559	0.458864	0.0667578	0.131453	0.0193157	0.131453
61798	NONHSAT169488.1	0.00592332	0.999963	-0.384418	0.139687	4.433	0.0494074	0.0173688	-0.011026	0.0118999	0.0118999
35914	NONHSAT113005.2	0.00596714	0.999963	2.85684	1.03901	1.45295	3.08243	1.03819	-0.24573	0.581124	0.581124
22131	NONHSAT074606.2	0.00597148	0.999963	0.887352	0.32275	2.56116	0.306747	0.0928875	-0.00472605	0.0633643	0.0633643
72103	NONHSAT181897.1	0.0060392	0.999963	-2.48426	0.904798	1.25729	2.51468	0.341755	0.487277	0.886235	0.886235
53900	NONHSAT160024.1	0.00615966	0.999963	-0.692065	0.252656	3.04111	0.188943	0.0549238	0.00164711	0.0408289	0.0408289
47826	NONHSAT152867.1	0.00621691	0.999963	0.511146	0.186815	3.66765	0.0922472	0.0287959	-0.0114634	0.0235536	0.0235536
66128	NONHSAT174580.1	0.00624674	0.999963	0.358115	0.13096	5.55817	0.0590546	0.00455803	0.0211678	0.00497752	0.0211678
22715	NONHSAT077306.2	0.0062713	0.999963	1.64674	0.602485	1.91907	1.04002	0.337764	-0.0546469	0.206718	0.206718
83998	NONHSAT196862.1	0.00627938	0.999963	-0.170583	0.0624199	6.97083	0.013405	0.00137809	0.00446627	0.00258944	0.00446627
70344	NONHSAT179633.1	0.00631245	0.999963	-0.478811	0.175318	4.72966	0.0822156	0.0368236	-0.0200265	0.00928121	0.00928121
103162	NONHSAT219537.1	0.00632172	0.999963	3.17864	1.16408	1.89385	4.23029	1.81393	-0.314983	0.218691	0.218691
19520	NONHSAT063062.2	0.00637127	0.999963	-3.30378	1.21105	1.22651	3.42676	1.25359	-1.06326	0.946363	0.946363
66082	NONHSAT174534.1	0.00637812	0.999963	-0.296621	0.108745	4.76089	0.0380798	0.00869105	0.00591462	0.00904713	0.00904713
18392	NONHSAT058723.2	0.00641125	0.999963	-0.802969	0.294562	2.82492	0.22014	0.0804294	-0.0470387	0.0497211	0.0497211
35526	NONHSAT107008.2	0.00641755	0.999963	3.04468	1.11705	1.93944	4.27839	1.55899	0.312708	0.197552	0.312708
55878	NONHSAT162364.1	0.00644135	0.999963	-2.71004	0.994722	1.53921	3.15465	1.0029	0.186285	0.481306	0.481306
43924	NONHSAT139467.2	0.00646702	0.999963	0.23514	0.0863499	5.24373	0.0187816	0.00497261	-0.00222972	0.00621185	0.00621185
64766	NONHSAT172936.1	0.00647473	0.999963	-0.348609	0.128037	4.79574	0.0462459	0.0157959	-0.00356163	0.00879431	0.00879431
72731	NONHSAT182707.1	0.00666101	0.999963	-0.678805	0.250174	3.33377	0.213337	0.0483263	0.0455541	0.0316748	0.0455541
104775	NONHSAT221557.1	0.00666627	0.999963	0.630812	0.232509	3.10712	0.147638	0.0423184	-0.00699274	0.0387719	0.0387719
89625	NONHSAT203443.1	0.00680284	0.999963	0.257843	0.0952735	5.09758	0.0308373	0.00656794	0.00704761	0.00693208	0.00704761
68682	NONHSAT177661.1	0.00683678	0.999963	-3.15504	1.16651	2.01683	4.61917	1.74896	0.292151	0.166595	0.292151
7025	NONHSAT022569.2	0.00685687	0.999963	-0.444433	0.164379	4.31565	0.0895387	0.0273642	0.010489	0.0131663	0.0131663
48550	NONHSAT153722.1	0.00686799	0.999963	0.929193	0.343741	2.63939	0.332183	0.118417	-0.0269635	0.0588198	0.0588198
82831	NONHSAT195323.1	0.00689267	0.999963	-0.552215	0.204374	3.61309	0.099403	0.037937	-0.0280364	0.024716	0.024716
75830	NONHSAT186868.1	0.00701972	0.999963	0.788999	0.292666	2.73843	0.230261	0.074355	-0.0199737	0.0541247	0.0541247
62010	NONHSAT169755.1	0.00704562	0.999963	-3.47959	1.29128	2.31579	5.63315	1.00053	1.50058	0.0921473	1.50058
34625	NONHSAT112845.2	0.0070613	0.999963	-3.71742	1.37992	1.72886	4.54059	2.53973	-2.04621	0.316541	0.316541
20817	NONHSAT066905.2	0.00713986	0.999963	-0.280935	0.104427	4.93659	0.0262814	0.00850136	-0.0052463	0.00785622	0.00785622
73933	NONHSAT184335.1	0.00714479	0.999963	0.851979	0.316719	4.57816	0.338133	0.0147656	0.1357	0.0105239	0.1357
49685	NONHSAT154896.1	0.00716982	0.999963	-2.63194	0.978835	1.29975	3.05398	0.627943	0.591869	0.809233	0.809233
42984	NONHSAT136908.2	0.00720109	0.999963	0.479082	0.17827	3.75743	0.0874901	0.0259451	-0.0026525	0.0217251	0.0217251
84088	NONHSAT196958.1	0.00724471	0.999963	0.719151	0.267802	5.50369	0.241215	0.00442521	0.103152	0.00516431	0.103152
6264	NONHSAT024110.2	0.0072694	0.999963	-2.51794	0.938045	1.30974	2.71664	0.527832	0.490459	0.792061	0.792061
33438	NONHSAT102805.2	0.00727508	0.999963	-3.15066	1.17387	1.87658	4.12051	1.83966	-0.411514	0.227312	0.227312
32025	NONHSAT102007.2	0.00731625	0.999963	-0.57994	0.216226	3.61686	0.157004	0.0310182	0.0391125	0.0246342	0.0391125
79343	NONHSAT190862.1	0.00739551	0.999963	0.418718	0.156326	4.09371	0.0640673	0.0206483	-0.00631095	0.0160085	0.0160085
19029	NONHSAT059177.2	0.00741127	0.999963	-0.424573	0.158554	4.23291	0.0787441	0.0235564	0.00727547	0.0141528	0.0141528
4192	NONHSAT015195.2	0.00744531	0.999963	-2.87351	1.07371	1.80308	3.86054	1.39799	0.331291	0.268062	0.331291
38492	NONHSAT121174.2	0.00747395	0.999963	-0.481228	0.179901	3.71605	0.0885604	0.0259902	-0.0021323	0.0225566	0.0225566
86432	NONHSAT199648.1	0.00748935	0.999963	-2.95173	1.10375	1.56291	3.48438	1.3705	-0.282284	0.45691	0.45691
30994	NONHSAT097169.2	0.00750453	0.999963	-2.84799	1.06523	1.7571	3.79497	1.37003	0.332042	0.297172	0.332042
7366	NONHSAT024544.2	0.00751705	0.999963	2.2874	0.855735	1.30439	2.4484	0.190243	0.90818	0.801214	0.90818
2757	NONHSAT005346.2	0.00758264	0.999963	-2.85273	1.0684	1.78132	3.81119	0.919458	0.792746	0.281475	0.792746
90609	NONHSAT204704.1	0.00761878	0.999963	-2.47795	0.928589	1.4449	2.81718	0.70203	0.516849	0.591385	0.591385
54398	NONHSAT160644.1	0.00762643	0.999963	-2.63898	0.989057	1.40141	2.913	0.817401	0.212275	0.649949	0.649949
48884	NONHSAT154069.1	0.00763246	0.999963	-0.464653	0.174164	3.83204	0.0763691	0.0252143	-0.0107164	0.0202852	0.0202852
73809	NONHSAT184182.1	0.00764034	0.999963	-2.41134	0.90395	1.3458	2.57896	0.492744	0.550483	0.732944	0.732944
29425	NONHSAT135979.2	0.00764898	0.999963	0.191473	0.0717883	5.81515	0.0171828	0.00306798	0.00466235	0.0042244	0.00466235
29426	NONHSAT135978.2	0.00764898	0.999963	0.191473	0.0717883	5.81515	0.0171828	0.00306798	0.00466235	0.0042244	0.00466235
100547	NONHSAT216544.1	0.00765011	0.999963	3.60653	1.35221	1.11012	3.9098	1.5321	-1.52251	1.21062	1.21062
60054	NONHSAT167404.1	0.00766648	0.999963	-1.22462	0.459274	2.2032	0.703025	0.17265	0.143749	0.113325	0.143749
94218	NONHSAT209031.1	0.00770599	0.999963	-0.273485	0.102633	5.51181	0.0350784	0.00643334	0.00936696	0.00513579	0.00936696
66385	NONHSAT174870.1	0.00783672	0.999963	0.417835	0.157138	4.14789	0.0678339	0.0217835	-0.0024609	0.0152553	0.0152553
93664	NONHSAT208311.1	0.00789904	0.999963	0.963338	0.362654	2.48516	0.403721	0.127665	0.0289786	0.0696117	0.0696117
103467	NONHSAT219907.1	0.00804163	0.999963	-0.593028	0.223757	3.29852	0.161406	0.0423746	0.0275023	0.0327264	0.0327264
66065	NONHSAT174517.1	0.00804288	0.999963	0.436799	0.164813	3.81446	0.0818923	0.0201302	0.0106878	0.020615	0.020615
33927	NONHSAT105420.2	0.00819944	0.999963	3.19911	1.21007	1.9581	4.45412	2.00685	-0.277064	0.189546	0.189546
37908	NONHSAT123946.2	0.0082624	0.999963	-0.363698	0.137704	4.46882	0.0406452	0.0169017	-0.0156989	0.0115419	0.0115419
65350	NONHSAT173681.1	0.00832149	0.999963	-0.235129	0.0891067	5.42177	0.0218884	0.00644466	0.00018369	0.00546534	0.00546534
17275	NONHSAT145408.2	0.00835146	0.999963	2.54543	0.965084	1.52283	3.06142	0.593448	0.803631	0.498888	0.803631
73229	NONHSAT183418.1	0.00836333	0.999963	-0.363698	0.137919	4.32819	0.0625087	0.0142262	0.0143063	0.0130238	0.0143063
64365	NONHSAT172454.1	0.00846436	0.999963	0.517398	0.196508	3.56477	0.108998	0.0321369	0.00372319	0.0257861	0.0257861
95710	NONHSAT210802.1	0.0084882	0.999963	-0.793255	0.301388	2.74949	0.259762	0.0826505	0.00608185	0.0536012	0.0536012
100221	NONHSAT216136.1	0.0085193	0.999963	0.656735	0.249637	3.94623	0.161339	0.0751981	-0.0352628	0.0182796	0.0182796
81196	NONHSAT193183.1	0.00855718	0.999963	1.03538	0.393792	2.33619	0.448574	0.143688	0.0150252	0.08892	0.08892
24825	NONHSAT080276.2	0.00855728	0.999963	-0.528679	0.201076	3.5524	0.09807	0.0345799	-0.0168053	0.0260672	0.0260672
54598	NONHSAT160886.1	0.00870379	0.999963	0.772216	0.294349	2.83691	0.246378	0.0808952	0.00345788	0.0490665	0.0490665
93486	NONHSAT208081.1	0.00870652	0.999963	0.781957	0.298074	2.75698	0.250191	0.0800289	0.00341404	0.0532428	0.0532428
41592	NONHSAT133163.2	0.00878208	0.999963	0.499249	0.190522	3.7195	0.107127	0.0319615	0.00847874	0.0224866	0.0224866
37160	NONHSAT120226.2	0.00882457	0.999963	-3.21421	1.22737	1.55782	3.29441	1.79761	-1.55378	0.462053	0.462053
83542	NONHSAT196237.1	0.00885818	0.999963	-0.370539	0.141563	4.32536	0.0652378	0.0155939	0.0144663	0.0130558	0.0144663
46657	NONHSAT151375.1	0.00888048	0.999963	-0.514539	0.196642	4.01439	0.123353	0.0408144	0.0140957	0.017188	0.017188
104353	NONHSAT221046.1	0.00888889	0.999963	-3.14365	1.20156	0.878677	2.99376	0.209213	-0.17296	1.95642	1.95642
14731	NONHSAT142281.2	0.0089339	0.999963	0.659284	0.252157	3.21656	0.206697	0.0454848	0.0498902	0.0353633	0.0498902
90080	NONHSAT204045.1	0.00893604	0.999963	0.551179	0.210817	4.95691	0.144472	0.00677915	0.0598865	0.00773127	0.0598865
16378	NONHSAT146840.2	0.00900098	0.999963	0.440284	0.168561	3.85143	0.0609922	0.022691	-0.0191445	0.0199282	0.0199282
35580	NONHSAT107258.2	0.00900631	0.999963	-0.354599	0.135767	4.44728	0.041214	0.0158935	-0.0115288	0.0117556	0.0117556
93295	NONHSAT207839.1	0.0090159	0.999963	0.413011	0.158154	4.01288	0.0663538	0.0203075	-0.00133192	0.0172114	0.0172114
31872	NONHSAT101329.2	0.00902712	0.999963	1.13235	0.43368	2.17876	0.437295	0.16329	-0.0975019	0.118828	0.118828
81912	NONHSAT194076.1	0.00908308	0.999963	-1.18264	0.453306	2.15552	0.524192	0.183808	-0.0530527	0.124422	0.124422
53128	NONHSAT159061.1	0.00910768	0.999963	2.99563	1.14864	2.76487	4.26	1.92619	0.0336378	0.0528601	0.0528601
17277	NONHSAT145443.2	0.0091601	0.999963	-1.02899	0.394853	3.12444	0.50474	0.146544	0.0873189	0.0382422	0.0873189
65027	NONHSAT173272.1	0.00917169	0.999963	-0.287442	0.110318	4.99941	0.0300064	0.0107769	-0.00425256	0.00747803	0.00747803
47723	NONHSAT152737.1	0.00919076	0.999963	-1.22886	0.471753	2.5928	0.581083	0.272463	-0.112394	0.0613631	0.0613631
69207	NONHSAT178334.1	0.0092074	0.999963	-0.707367	0.27162	3.05661	0.238643	0.0615744	0.0490915	0.040336	0.0490915
22554	NONHSAT076637.2	0.00929721	0.999963	-2.4921	0.958157	1.33894	2.6048	0.633253	0.293791	0.743845	0.743845
80230	NONHSAT191940.1	0.00929906	0.999963	0.127888	0.0491713	6.89501	0.00637817	0.000991227	0.000848271	0.0026355	0.0026355
20628	NONHSAT065650.2	0.00930795	0.999963	3.38929	1.30331	1.0015	3.54353	1.02891	-0.907211	1.519	1.519
68409	NONHSAT177327.1	0.00938847	0.999963	-0.397926	0.153191	4.07535	0.0747493	0.0189281	0.0151292	0.0162732	0.0162732
78687	NONHSAT190116.1	0.00939184	0.999963	0.355787	0.136975	4.62294	0.0604899	0.0115429	0.0166005	0.0101372	0.0166005
28527	NONHSAT088696.2	0.00940226	0.999963	-3.4875	1.34286	1.0506	3.66346	1.33352	-1.3152	1.37139	1.37139
67787	NONHSAT176647.1	0.00950409	0.999963	3.41075	1.31518	2.30306	5.5656	0.587478	2.00707	0.094246	2.00707
78200	NONHSAT189512.1	0.00951388	0.999963	2.41947	0.933074	1.27298	2.53537	0.448943	0.52507	0.856998	0.856998
87489	NONHSAT201011.1	0.00953607	0.999963	0.991736	0.382583	2.35728	0.428634	0.133807	0.033158	0.0857473	0.0857473
75167	NONHSAT186053.1	0.00953762	0.999963	0.350584	0.135248	4.41352	0.058823	0.0133757	0.0140622	0.0121	0.0140622
25254	NONHSAT079422.2	0.00953933	0.999963	-2.56764	0.990564	1.3992	2.41723	0.818762	-0.269511	0.653064	0.653064
4869	NONHSAT013213.2	0.00958342	0.999963	0.563182	0.217402	3.30583	0.0984453	0.0383915	-0.0342752	0.0325041	0.0325041
102129	NONHSAT218381.1	0.00961943	0.999963	0.367015	0.141747	4.62802	0.0645207	0.0121183	0.0180202	0.0100944	0.0180202
12591	NONHSAT040812.2	0.00963938	0.999963	-0.603038	0.232968	3.45648	0.141492	0.0530498	-0.0125552	0.0283613	0.0283613
42155	NONHSAT130714.2	0.00967028	0.999963	0.741569	0.286608	2.80183	0.209195	0.0722322	-0.01696	0.0509837	0.0509837
26244	NONHSAT083297.2	0.00972171	0.999963	0.329647	0.127495	8.11426	0.0521059	0.000345771	0.0240365	0.00261974	0.0240365
46504	NONHSAT151169.1	0.00974452	0.999963	-2.61842	1.01302	1.60543	3.27366	1.1232	0.397837	0.416109	0.416109
5843	NONHSAT021523.2	0.00974759	0.999963	-0.370322	0.143277	4.47809	0.0657755	0.0152616	0.0155309	0.0114513	0.0155309
2039	NONHSAT000825.2	0.00976758	0.999963	-1.09047	0.422018	2.25188	0.402852	0.16375	-0.106109	0.103398	0.103398
45631	NONHSAT150066.1	0.00977732	0.999963	0.544212	0.210641	3.57336	0.105273	0.0409614	-0.0204333	0.0255928	0.0255928
64402	NONHSAT172496.1	0.00986443	0.999963	3.30859	1.28213	2.23547	5.25666	0.921115	1.54467	0.1066	1.54467
73902	NONHSAT184295.1	0.00990159	0.999963	-0.546207	0.21177	3.55528	0.143318	0.0306611	0.0366086	0.0260014	0.0366086
106416	NONHSAT223628.1	0.00999111	0.999963	-0.467166	0.181344	3.76607	0.0737952	0.0277745	-0.0173719	0.0215537	0.0215537
90093	NONHSAT204061.1	0.010002	0.999963	-1.08849	0.422591	2.32133	0.50828	0.176619	0.0144234	0.0912562	0.0912562
91180	NONHSAT205399.1	0.0102427	0.999963	0.44044	0.171543	3.84747	0.0718039	0.0241398	-0.00713025	0.0200005	0.0200005
77917	NONHSAT189145.1	0.0102463	0.999963	2.79577	1.08895	1.75167	3.76787	1.0746	0.704113	0.300809	0.704113
51332	NONHSAT156985.1	0.010259	0.999963	0.350032	0.13636	4.2688	0.0441229	0.0141762	-0.00496842	0.0137148	0.0137148
73080	NONHSAT183239.1	0.0102854	0.999963	2.46769	0.961656	1.62384	2.24194	0.987614	-0.468745	0.399559	0.399559
48313	NONHSAT153484.1	0.0103328	0.999963	-0.993421	0.387376	2.39971	0.357884	0.145274	-0.0680014	0.0798162	0.0798162
64194	NONHSAT172279.1	0.0103659	0.999963	-0.391883	0.152877	4.09483	0.0681833	0.0190648	0.00857492	0.0159925	0.0159925
52499	NONHSAT158348.1	0.0103821	0.999963	-1.00146	0.390762	2.24787	0.345488	0.124876	-0.069111	0.104167	0.104167
58600	NONHSAT165534.1	0.0104114	0.999963	0.259203	0.101178	5.03645	0.0256737	0.00808968	-0.00119244	0.00726576	0.00726576
41315	NONHSAT131210.2	0.0104183	0.999963	-2.4697	0.964112	1.30169	2.55647	0.588397	0.319918	0.805872	0.805872
41353	NONHSAT131219.2	0.0104183	0.999963	-2.4697	0.964112	1.30169	2.55647	0.588397	0.319918	0.805872	0.805872
91424	NONHSAT205656.1	0.0104191	0.999963	0.407377	0.159032	4.03849	0.0801363	0.0177869	0.0201499	0.0168196	0.0201499
36600	NONHSAT116585.2	0.0104287	0.999963	-0.25399	0.0991652	5.15772	0.0309115	0.00812763	0.00632007	0.00662299	0.00662299
47562	NONHSAT152523.1	0.0104296	0.999963	3.39579	1.32583	1.00475	3.53381	1.12798	-1.035	1.50877	1.50877
58514	NONHSAT165404.1	0.0104646	0.999963	0.632096	0.246904	3.07727	0.142593	0.0517522	-0.0233401	0.0396903	0.0396903
13876	NONHSAT046708.2	0.0104677	0.999963	0.731326	0.285676	2.73895	0.226431	0.068316	0.0141588	0.0541002	0.0541002
22550	NONHSAT076616.2	0.0104786	0.999963	0.313163	0.122347	5.79205	0.0473839	0.00344291	0.0190104	0.0042842	0.0190104
36551	NONHSAT116297.2	0.0104911	0.999963	-2.81144	1.09856	1.55152	3.24949	1.34176	-0.243958	0.468486	0.468486
17215	NONHSAT144948.2	0.010493	0.999963	-0.779586	0.304627	2.64177	0.259295	0.0804971	0.0157136	0.0586996	0.0586996
88203	NONHSAT201754.1	0.0105521	0.999963	-0.644425	0.252005	3.11802	0.161168	0.0568213	-0.0110929	0.0384384	0.0384384
3521	NONHSAT010634.2	0.0105598	0.999963	-3.27125	1.27936	1.97018	4.48005	2.2706	-0.683443	0.184548	0.184548
28204	NONHSAT093645.2	0.0106173	0.999963	-0.785208	0.307316	2.98557	0.230911	0.0989782	-0.0415463	0.0426869	0.0426869
22558	NONHSAT076646.2	0.0106925	0.999963	-4.25315	1.66621	2.37519	5.99128	4.08121	-3.3756	0.0831733	0.0831733
10910	NONHSAT035514.2	0.0107232	0.999963	3.55162	1.39192	1.08266	3.84901	1.62374	-1.54273	1.28243	1.28243
76974	NONHSAT188045.1	0.0108301	0.999963	-0.77039	0.302335	2.71516	0.254583	0.0819007	0.0137656	0.0552091	0.0552091
64649	NONHSAT172793.1	0.0109204	0.999963	-0.206547	0.0811506	5.55011	0.0131327	0.00487364	-0.00445596	0.00500449	0.00500449
89976	NONHSAT203904.1	0.0109269	0.999963	-2.98322	1.17218	1.97033	4.31868	0.825691	1.23531	0.184489	1.23531
104653	NONHSAT221401.1	0.0109283	0.999963	3.74962	1.47334	1.90237	5.18834	3.04151	-1.82846	0.214568	0.214568
9038	NONHSAT028665.2	0.0109885	0.999963	-0.402816	0.158398	4.05139	0.0589444	0.0210089	-0.0081763	0.016626	0.016626
31825	NONHSAT101083.2	0.0109907	0.999963	-3.2806	1.29005	2.21786	5.22578	1.87013	0.626225	0.110197	0.626225
23702	NONHSAT073839.2	0.0109937	0.999963	-1.43845	0.565673	1.89802	1.00472	0.215538	0.264441	0.216662	0.264441
78025	NONHSAT189294.1	0.0110115	0.999963	0.239867	0.094349	5.3781	0.0248634	0.00771633	0.00178698	0.00563628	0.00563628
42835	NONHSAT136067.2	0.0111465	0.999963	-0.525714	0.207131	3.61002	0.131355	0.0395723	0.0209812	0.0247828	0.0247828
16428	NONHSAT052305.2	0.0111555	0.999963	-0.397019	0.156443	4.12385	0.0759097	0.0211272	0.0146507	0.0155844	0.0155844
41795	NONHSAT134449.2	0.0111583	0.999963	2.06394	0.813311	1.91345	2.07172	0.492408	0.499803	0.209325	0.499803
42973	NONHSAT136860.2	0.0111623	0.999963	-3.43189	1.35243	1.0228	3.70967	1.29036	-1.06997	1.45322	1.45322
25363	NONHSAT079991.2	0.0111829	0.999963	-3.39243	1.33722	2.25743	5.59836	2.28085	0.401375	0.102345	0.401375
56726	NONHSAT163412.1	0.0112568	0.999963	3.66727	1.44687	2.49188	6.54677	2.09119	1.04895	0.0689553	1.04895
66471	NONHSAT174969.1	0.0113183	0.999963	-0.416745	0.164545	4.02924	0.0618206	0.0236526	-0.0115054	0.0169599	0.0169599
104535	NONHSAT221260.1	0.011367	0.999963	-0.534618	0.211211	3.46783	0.117761	0.0388368	0.0011832	0.028078	0.028078
18956	NONHSAT058822.2	0.0113684	0.999963	3.37781	1.33449	0.99576	3.56428	1.13411	-0.957368	1.53719	1.53719
29104	NONHSAT092674.2	0.0113841	0.999963	-2.39117	0.944873	1.36676	2.65242	0.638654	0.532723	0.700525	0.700525
34040	NONHSAT106518.2	0.0114198	0.999963	-0.278368	0.110045	4.89522	0.0287163	0.0100464	-0.0032092	0.00811839	0.00811839
9966	NONHSAT033958.2	0.0114428	0.999963	0.710265	0.280862	2.8615	0.246003	0.0704835	0.0478414	0.0478047	0.0478414
66330	NONHSAT174799.1	0.0114753	0.999963	0.186495	0.0737751	5.5939	0.0140764	0.00330364	0.00124931	0.00486051	0.00486051
99241	NONHSAT214985.1	0.0114767	0.999963	0.652348	0.258066	2.97148	0.150989	0.0567077	-0.027556	0.0431891	0.0431891
59604	NONHSAT166825.1	0.0115107	0.999963	2.20556	0.872866	1.73038	1.86827	0.827371	-0.316215	0.31547	0.31547
87755	NONHSAT201286.1	0.0115879	0.999963	0.526641	0.208616	3.43644	0.115538	0.0364109	0.00400516	0.0288701	0.0288701
84328	NONHSAT197203.1	0.0116016	0.999963	0.197689	0.0783225	5.49452	0.0128814	0.00400483	-0.00255845	0.00519679	0.00519679
79463	NONHSAT191008.1	0.0116192	0.999963	-0.329485	0.130566	4.5057	0.0475334	0.0143851	0.00432158	0.0111864	0.0111864
60244	NONHSAT167596.1	0.0116411	0.999963	0.573833	0.227455	3.53164	0.160868	0.0364875	0.0411162	0.0265458	0.0411162
27556	NONHSAT090549.2	0.0117164	0.999963	0.485686	0.192689	5.22882	0.109661	0.0494128	-0.000795877	0.00628064	0.00628064
104762	NONHSAT221543.1	0.0117472	0.999963	0.278941	0.110706	4.75133	0.0293489	0.00926571	-0.00175752	0.00911806	0.00911806
39088	NONHSAT124710.2	0.011801	0.999963	-0.804744	0.319591	2.76304	0.250447	0.100259	-0.030055	0.0529494	0.0529494
77867	NONHSAT189079.1	0.0118623	0.999963	0.338266	0.134435	4.35493	0.0430108	0.0143832	-0.00352876	0.0127258	0.0127258
39631	NONHSAT127279.2	0.0119084	0.999963	0.48673	0.193543	3.59153	0.108905	0.0309999	0.0162917	0.0251883	0.0251883
29969	NONHSAT097349.2	0.0119279	0.999963	-2.46619	0.980876	1.29387	2.60462	0.623677	0.351316	0.8195	0.8195
38879	NONHSAT123559.2	0.0119931	0.999963	-2.76037	1.09872	1.49514	3.12139	1.28074	-0.236361	0.530043	0.530043
42267	NONHSAT131523.2	0.0119968	0.999963	0.406198	0.161688	4.35216	0.0711683	0.0264581	0.000628417	0.0127563	0.0127563
4021	NONHSAT013579.2	0.0120356	0.999963	-0.265865	0.105876	5.01041	0.0311451	0.00940045	0.00302431	0.00741416	0.00741416
48751	NONHSAT153929.1	0.0120476	0.999963	0.716149	0.285233	2.90359	0.171448	0.0761723	-0.0541884	0.0458648	0.0458648
25546	NONHSAT081141.2	0.0120577	0.999963	-0.372913	0.148544	4.09472	0.055326	0.0171039	-9.53998e-05	0.0159941	0.0159941
2109	NONHSAT001222.2	0.0121262	0.999963	0.802582	0.319951	2.81956	0.316084	0.0872012	0.066352	0.0500209	0.066352
68937	NONHSAT177973.1	0.012249	0.999963	-0.614433	0.245294	3.42548	0.132728	0.0611002	-0.0367633	0.0291531	0.0291531
6243	NONHSAT023985.2	0.0122574	0.999963	0.466644	0.186311	3.57181	0.0696639	0.0264403	-0.021019	0.0256275	0.0256275
102403	NONHSAT218664.1	0.0122725	0.999963	-0.743455	0.296882	2.72886	0.252294	0.0776363	0.0304596	0.0545723	0.0545723
90425	NONHSAT204474.1	0.0123091	0.999963	-3.11663	1.24508	2.09452	4.77429	1.88412	0.441215	0.141004	0.441215
39298	NONHSAT125702.2	0.0123491	0.999963	-2.46351	0.984613	1.42149	2.87357	0.831944	0.484185	0.622251	0.622251
23289	NONHSAT071051.2	0.0124387	0.999963	1.35405	0.541741	1.91435	0.899832	0.231321	0.205922	0.208903	0.208903
38992	NONHSAT124280.2	0.0124399	0.999963	-0.492814	0.197172	3.78932	0.0993969	0.0372181	-0.00404649	0.021097	0.021097
10615	NONHSAT033969.2	0.0124699	0.999963	-0.816543	0.326805	3.46508	0.261251	0.132056	-0.0555205	0.0281464	0.0281464
70095	NONHSAT179329.1	0.0124773	0.999963	0.797974	0.319401	2.63012	0.302875	0.0937283	0.0460792	0.0592968	0.0592968
73230	NONHSAT183419.1	0.0125031	0.999963	-0.252492	0.101093	5.00633	0.0193311	0.00789204	-0.00763531	0.00743776	0.00743776
42422	NONHSAT132961.2	0.012507	0.999963	-3.32709	1.33216	0.970396	3.51176	1.04189	-0.803256	1.6201	1.6201
48110	NONHSAT153271.1	0.0125079	0.999963	-0.66544	0.266444	2.92497	0.202855	0.0615191	0.0259959	0.0449697	0.0449697
71220	NONHSAT180681.1	0.0125345	0.999963	-1.28747	0.515663	1.92111	0.580835	0.193081	-0.0886276	0.205781	0.205781
83464	NONHSAT196137.1	0.0125813	0.999963	2.25858	0.905094	1.32823	2.51338	0.408576	0.820217	0.761201	0.820217
36063	NONHSAT113685.2	0.0126488	0.999963	0.201219	0.0806974	5.3868	0.0165202	0.00416647	0.00130028	0.00560163	0.00560163
5004	NONHSAT014001.2	0.0126931	0.999963	-1.13749	0.45641	2.10769	0.593908	0.175294	0.0818809	0.137171	0.137171
25336	NONHSAT079864.2	0.0127246	0.999963	-3.36954	1.35248	2.34135	4.72095	2.65566	-1.01214	0.0881292	0.0881292
1722	NONHSAT009879.2	0.012806	0.999963	1.85208	0.744069	1.62995	1.69342	0.353497	0.476961	0.394212	0.476961
7746	NONHSAT027258.2	0.0128818	0.999963	0.748103	0.300803	2.55979	0.261438	0.0722663	0.0446589	0.0634573	0.0634573
89890	NONHSAT203799.1	0.0129124	0.999963	-2.99313	1.20391	1.99537	4.42694	1.52679	0.647305	0.174597	0.647305
62257	NONHSAT170031.1	0.0129683	0.999963	-0.67124	0.270156	2.92273	0.176184	0.0644158	-0.0131469	0.0450608	0.0450608
35036	NONHSAT114653.2	0.0130814	0.999963	-2.0766	0.836817	1.96806	2.13399	0.81529	0.235104	0.185416	0.235104
94953	NONHSAT209975.1	0.0130944	0.999963	-0.735301	0.29635	2.89566	0.267588	0.081013	0.050722	0.0462113	0.050722
105837	NONHSAT222797.1	0.01315	0.999963	-0.786927	0.31735	2.58651	0.28902	0.0893263	0.0397281	0.0617402	0.0617402
83806	NONHSAT196573.1	0.0131528	0.999963	2.35115	0.948196	1.39566	2.73726	0.67351	0.675103	0.658094	0.675103
104404	NONHSAT221112.1	0.0131932	0.999963	-0.682447	0.275345	2.95163	0.151883	0.0697987	-0.0545949	0.043924	0.043924
15263	NONHSAT147837.2	0.0132031	0.999963	-0.348936	0.1408	4.30938	0.0515455	0.0164986	0.00227459	0.0132383	0.0132383
29103	NONHSAT092675.2	0.0132406	0.999963	-3.10928	1.25514	2.09895	4.79074	1.16782	1.19526	0.1397	1.19526
23614	NONHSAT072940.2	0.0132557	0.999963	2.22926	0.900048	2.01219	2.46299	0.931798	0.283332	0.168286	0.283332
28203	NONHSAT093632.2	0.0132776	0.999963	-0.471585	0.190445	3.8992	0.110241	0.0262578	0.0281459	0.0190777	0.0281459
105549	NONHSAT222363.1	0.0133071	0.999963	2.74977	1.11082	1.37322	3.36263	1.16006	0.207772	0.690819	0.690819
32701	NONHSAT105190.2	0.0133369	0.999963	0.672136	0.271609	3.11515	0.224056	0.0547833	0.0558739	0.0385263	0.0558739
86236	NONHSAT199402.1	0.0133451	0.999963	2.72711	1.10212	1.34331	2.87644	1.08511	-0.278481	0.736884	0.736884
25262	NONHSAT079463.2	0.0133573	0.999963	-0.664759	0.268688	3.22666	0.162794	0.0732561	-0.0354784	0.0350333	0.0350333
105763	NONHSAT222697.1	0.0133642	0.999963	-0.458113	0.185178	4.14843	0.0804559	0.0361882	-0.0143186	0.0152479	0.0152479
77673	NONHSAT188828.1	0.0133996	0.999963	2.84022	1.14851	1.67085	3.55371	1.61847	-0.201409	0.360135	0.360135
8805	NONHSAT027350.2	0.0134248	0.999963	-0.494929	0.20019	3.77629	0.0989707	0.0387623	-0.00690688	0.0213517	0.0213517
19310	NONHSAT060717.2	0.0134441	0.999963	-0.466535	0.188744	3.70108	0.0930823	0.0305746	0.00415763	0.022862	0.022862
16373	NONHSAT146829.2	0.0134449	0.999963	-2.00053	0.809355	1.69876	1.96525	0.644076	0.311682	0.338507	0.338507
21058	NONHSAT068651.2	0.0134832	0.999963	-3.47732	1.4074	1.04551	3.66537	1.58513	-1.53783	1.38603	1.38603
22928	NONHSAT068997.2	0.0134964	0.999963	0.144378	0.0584433	6.98134	0.0103523	0.00124727	0.00387616	0.00258357	0.00387616
93844	NONHSAT208539.1	0.0136427	0.999963	0.896947	0.363646	2.73505	0.259109	0.144075	-0.121882	0.054283	0.054283
26810	NONHSAT083950.2	0.0136473	0.999963	-0.522457	0.211828	4.58979	0.0980282	0.0568851	-0.0367102	0.0104218	0.0104218
79458	NONHSAT191001.1	0.0136749	0.999963	-2.75569	1.11761	1.79995	3.77702	0.97881	0.89478	0.269952	0.89478
26519	NONHSAT085047.2	0.0136866	0.999963	0.47439	0.19242	3.73832	0.0762135	0.0334314	-0.0225567	0.0221069	0.0221069
34010	NONHSAT106399.2	0.0137093	0.999963	0.491151	0.199267	3.94425	0.118195	0.0412485	0.0160345	0.0183123	0.0183123
5828	NONHSAT021421.2	0.0137964	0.999963	0.718792	0.291893	2.98162	0.257241	0.0637582	0.064044	0.0428262	0.064044
74194	NONHSAT184646.1	0.0138303	0.999963	-0.7761	0.315277	2.64059	0.202355	0.0903406	-0.0632716	0.0587592	0.0587592
3137	NONHSAT008413.2	0.0139577	0.999963	0.607572	0.247146	3.11157	0.177465	0.0529864	0.0304163	0.0386355	0.0386355
103732	NONHSAT220236.1	0.0139733	0.999963	-0.255402	0.103909	5.14506	0.0281872	0.00950902	0.00126364	0.00668652	0.00668652
9948	NONHSAT033884.2	0.014041	0.999963	0.715207	0.291183	2.70058	0.170187	0.0712971	-0.0503837	0.0558842	0.0558842
33844	NONHSAT104967.2	0.0141148	0.999963	-1.00564	0.409741	2.14323	0.388478	0.124302	-0.0179445	0.12753	0.12753
6595	NONHSAT017862.2	0.014181	0.999963	-0.449195	0.183147	3.84396	0.100784	0.0242289	0.0260854	0.0200648	0.0260854
30195	NONHSAT098264.2	0.0141988	0.999963	-2.2874	0.932797	1.33924	2.61379	0.46381	0.841355	0.743363	0.841355
93407	NONHSAT207985.1	0.0142018	0.999963	-0.34314	0.139936	4.4093	0.0364131	0.0172295	-0.0158676	0.0121438	0.0121438
40514	NONHSAT126857.2	0.0143675	0.999963	0.802038	0.327638	3.05309	0.22049	0.120573	-0.0861851	0.0404472	0.0404472
63098	NONHSAT170971.1	0.0143713	0.999963	-0.30521	0.124685	4.62171	0.0379935	0.0131719	-0.000612358	0.0101476	0.0101476
52564	NONHSAT158416.1	0.0144936	0.999963	0.427842	0.175001	3.73023	0.0657463	0.0236684	-0.0101288	0.0222698	0.0222698
70445	NONHSAT179762.1	0.0145618	0.999963	-0.755838	0.309377	2.73038	0.213786	0.0890695	-0.0360711	0.0545015	0.0545015
90359	NONHSAT204389.1	0.0145648	0.999963	3.58559	1.46769	1.09965	4.04005	1.9936	-1.76471	1.23755	1.23755
11578	NONHSAT039610.2	0.0146473	0.999963	0.853012	0.349454	2.49931	0.345691	0.114921	0.0443316	0.0682558	0.0682558
59626	NONHSAT166853.1	0.0146557	0.999963	-0.446265	0.182837	4.19902	0.0716303	0.0355631	-0.0207073	0.014581	0.014581
17322	NONHSAT145705.2	0.0147164	0.999963	-3.26017	1.33653	2.27188	5.33219	1.86479	0.814673	0.0996776	0.814673
46835	NONHSAT151607.1	0.0147617	0.999963	0.661507	0.271312	2.92405	0.214153	0.0654085	0.0381863	0.0450072	0.0450072
6357	NONHSAT024737.2	0.0147837	0.999963	0.749456	0.307452	2.7096	0.218045	0.0863237	-0.024399	0.0554666	0.0554666
20880	NONHSAT067415.2	0.0147881	0.999963	2.59319	1.06386	1.66635	3.37555	0.763886	0.933813	0.36374	0.933813
45200	NONHSAT149509.1	0.0148762	0.999963	-0.431221	0.177065	3.84482	0.0580544	0.0269792	-0.0241432	0.020049	0.020049
82998	NONHSAT195530.1	0.0149385	0.999963	-0.558666	0.229538	3.84567	0.117737	0.0589984	-0.0288673	0.0200335	0.0200335
11785	NONHSAT035884.2	0.0149528	0.999963	-0.436817	0.1795	3.86251	0.087715	0.0286033	0.0094869	0.0197272	0.0197272
1609	NONHSAT009262.2	0.0149656	0.999963	0.725807	0.298292	2.73638	0.218743	0.0792465	-0.00336672	0.0542206	0.0542206
52233	NONHSAT158078.1	0.014982	0.999963	0.250404	0.102928	4.94071	0.0192264	0.00806048	-0.00754079	0.0078307	0.0078307
48408	NONHSAT153579.1	0.0150015	0.999963	0.495259	0.203614	3.54017	0.109572	0.0358399	0.00914448	0.0263481	0.0263481
103036	NONHSAT219385.1	0.0150175	0.999963	0.241301	0.099221	4.93216	0.0254514	0.00688346	0.00309589	0.00788376	0.00788376
33836	NONHSAT104946.2	0.0150686	0.999963	-2.63572	1.08433	1.32238	2.67546	0.992835	-0.253646	0.770838	0.770838
70802	NONHSAT180171.1	0.0151715	0.999963	0.946753	0.389889	2.35938	0.406922	0.142581	0.0299431	0.0854397	0.0854397
90480	NONHSAT204549.1	0.0152151	0.999963	-2.44409	1.00695	1.52992	3.00881	1.0028	0.518123	0.491209	0.518123
34320	NONHSAT107759.2	0.0152584	0.999963	0.547879	0.225819	3.25577	0.116498	0.0424184	-0.00936035	0.034073	0.034073
759	NONHSAT004418.2	0.0152976	0.999963	-1.81786	0.749556	1.62096	1.58779	0.440646	0.304858	0.402105	0.402105
13159	NONHSAT047345.2	0.0153704	0.999963	1.17451	0.484626	2.0682	0.695674	0.192845	0.159448	0.149108	0.159448
104621	NONHSAT221361.1	0.0153976	0.999963	0.599072	0.247255	3.26092	0.181028	0.0498209	0.0418818	0.0339064	0.0418818
28775	NONHSAT090470.2	0.0154106	0.999963	0.672868	0.277748	2.8343	0.17762	0.0665095	-0.0142664	0.0492066	0.0492066
84361	NONHSAT197236.1	0.0154631	0.999963	0.641601	0.264977	2.99057	0.180072	0.0628068	0.00791341	0.0425122	0.0425122
26924	NONHSAT085080.2	0.0154698	0.999963	0.384417	0.158772	4.02019	0.0559103	0.0207143	-0.00624264	0.0170985	0.0170985
34485	NONHSAT108642.2	0.0154825	0.999963	-0.303546	0.125386	4.71118	0.034689	0.0141593	-0.00535054	0.00942313	0.00942313
45218	NONHSAT149533.1	0.0155012	0.999963	-0.630163	0.260349	2.9914	0.186562	0.0591896	0.0250983	0.0424832	0.0424832
34659	NONHSAT113010.2	0.0155032	0.999963	0.126913	0.0524346	6.95073	0.00810041	0.00152309	0.00256232	0.002601	0.002601
64266	NONHSAT172353.1	0.0155404	0.999963	0.66929	0.276619	2.83655	0.209375	0.0656917	0.0280463	0.0490857	0.0490857
70893	NONHSAT180277.1	0.0155472	0.999963	-2.35896	0.975028	1.45818	2.81022	0.628738	0.797282	0.574544	0.797282
102937	NONHSAT219258.1	0.0155863	0.999963	0.522824	0.216181	3.35418	0.124491	0.039013	0.0140958	0.0310881	0.0310881
103746	NONHSAT220257.1	0.0156018	0.999963	-0.701888	0.290264	3.22329	0.239064	0.091236	0.0228516	0.035144	0.035144
5387	NONHSAT017261.2	0.0157003	0.999963	-1.0513	0.435176	2.28559	0.546328	0.186831	0.0816166	0.0972355	0.0972355
91268	NONHSAT205492.1	0.0157275	0.999963	-0.429985	0.178034	3.81424	0.0844863	0.026925	0.00935028	0.0206193	0.0206193
63476	NONHSAT171424.1	0.0157347	0.999963	-2.48539	1.02914	1.21514	2.48142	0.619162	0.166164	0.969543	0.969543
35103	NONHSAT114970.2	0.015761	0.999963	0.749878	0.310585	2.78898	0.187062	0.0930401	-0.070082	0.0516545	0.0516545
25649	NONHSAT081601.2	0.0158125	0.999963	0.389818	0.161535	3.95538	0.0645	0.0210116	0.0026292	0.0181286	0.0181286
64263	NONHSAT172350.1	0.0158211	0.999963	0.5642	0.233815	3.26398	0.143408	0.0481967	0.0116925	0.0338077	0.0338077
34193	NONHSAT107186.2	0.0158305	0.999963	0.756375	0.313485	2.6104	0.200491	0.0870537	-0.0509793	0.0603551	0.0603551
97355	NONHSAT212763.1	0.0158507	0.999963	0.576816	0.239111	3.37271	0.136907	0.0551922	-0.00882736	0.0305689	0.0305689
47442	NONHSAT152384.1	0.0158714	0.999963	-0.842376	0.349264	2.55059	0.268245	0.11888	-0.0496718	0.0640983	0.0640983
97704	NONHSAT213190.1	0.015908	0.999963	0.412574	0.17112	4.11626	0.0862036	0.0233479	0.0205752	0.01569	0.0205752
92068	NONHSAT206329.1	0.0159141	0.999963	0.625934	0.259629	2.91542	0.180332	0.055748	0.0227444	0.0453629	0.0453629
38903	NONHSAT123712.2	0.0159426	0.999963	-0.754764	0.313151	2.66414	0.226251	0.0894966	-0.0203089	0.0575986	0.0575986
29682	NONHSAT096018.2	0.015951	0.999963	-0.623317	0.258634	2.948	0.181133	0.056275	0.0244444	0.0440623	0.0440623
71878	NONHSAT181590.1	0.015952	0.999963	0.269789	0.111945	5.01752	0.0335083	0.0114243	0.0031662	0.00737326	0.00737326
35513	NONHSAT106939.2	0.0159689	0.999963	-0.56477	0.234381	4.05959	0.131027	0.0658973	-0.0217258	0.0165044	0.0165044
95982	NONHSAT211099.1	0.0160226	0.999963	0.132014	0.0548141	6.68821	0.00766076	0.00171059	0.00132993	0.00279629	0.00279629
60350	NONHSAT167710.1	0.0160447	0.999963	0.695453	0.288822	2.75979	0.18327	0.07202	-0.0243033	0.0531069	0.0531069
22214	NONHSAT074972.2	0.016067	0.999963	-3.15335	1.30986	0.883528	3.00244	0.63651	-0.61232	1.9371	1.9371
73088	NONHSAT183250.1	0.0160736	0.999963	-0.413665	0.171842	4.34387	0.0863383	0.0314465	0.0123069	0.012848	0.012848
4917	NONHSAT013448.2	0.0160758	0.999963	2.92157	1.21369	1.90201	4.32832	1.85742	0.352137	0.214738	0.352137
90227	NONHSAT204228.1	0.0161056	0.999963	2.64333	1.09841	1.71151	3.54396	1.33773	0.472019	0.329035	0.472019
21706	NONHSAT072142.2	0.0161448	0.999963	0.616849	0.256419	3.07588	0.118401	0.0588928	-0.0535804	0.0397335	0.0397335
5434	NONHSAT017564.2	0.0161488	0.999963	-2.06456	0.858253	1.36431	1.63384	0.40065	0.0432476	0.704246	0.704246
66354	NONHSAT174830.1	0.0161903	0.999963	0.728762	0.30307	3.29353	0.236109	0.104898	-0.0089215	0.0328793	0.0328793
11350	NONHSAT037608.2	0.0162236	0.999963	-2.63574	1.09647	1.10247	2.38993	0.573121	-0.190871	1.23024	1.23024
26249	NONHSAT083310.2	0.0162271	0.999963	-3.30242	1.37385	2.26693	5.36075	2.73062	-0.119429	0.10058	0.10058
83916	NONHSAT196735.1	0.0162573	0.999963	0.140044	0.0582767	7.86374	0.00995909	0.000496033	0.00459822	0.0024991	0.00459822
4695	NONHSAT011666.2	0.0163209	0.999963	-0.816095	0.339805	2.47968	0.292521	0.103035	0.012863	0.0701661	0.0701661
21642	NONHSAT071808.2	0.0163401	0.999963	0.370537	0.154311	3.98872	0.0534625	0.0181276	-0.00278608	0.0175903	0.0175903
90226	NONHSAT204227.1	0.0163574	0.999963	-3.19417	1.33044	1.1019	3.11527	1.42339	-1.35532	1.23171	1.23171
40072	NONHSAT124567.2	0.0164801	0.999963	2.63221	1.09762	1.6643	3.52428	1.37811	0.429046	0.365399	0.429046
16269	NONHSAT145786.2	0.0164811	0.999963	-2.4345	1.01518	1.51932	3.01475	0.297179	1.24872	0.502742	1.24872
74357	NONHSAT184930.1	0.0165229	0.999963	-0.22087	0.0921383	5.38681	0.0232163	0.00713263	0.00359387	0.00560157	0.00560157
70654	NONHSAT179997.1	0.0165332	0.999963	0.366831	0.153042	4.24038	0.0545334	0.0210724	-0.00336741	0.0140603	0.0140603
36755	NONHSAT118093.2	0.0165498	0.999963	-0.428207	0.178676	3.53207	0.0693546	0.0213517	-0.00341899	0.0265358	0.0265358
36802	NONHSAT118427.2	0.0165498	0.999963	-0.428207	0.178676	3.53207	0.0693546	0.0213517	-0.00341899	0.0265358	0.0265358
39719	NONHSAT127738.2	0.0165784	0.999963	-0.661382	0.276044	2.98177	0.222668	0.0573935	0.0569072	0.0428207	0.0569072
23541	NONHSAT072456.2	0.0166519	0.999963	0.666873	0.278525	2.80208	0.179397	0.0653931	-0.00791713	0.0509709	0.0509709
16461	NONHSAT052665.2	0.016653	0.999963	0.808439	0.337654	2.68475	0.22666	0.114394	-0.0761595	0.0566213	0.0566213
57604	NONHSAT164457.1	0.0167068	0.999963	-0.326873	0.13659	4.31457	0.0436181	0.0148066	-0.000351247	0.0131786	0.0131786
4685	NONHSAT011631.2	0.01676	0.999963	-2.35204	0.983322	1.32703	2.63471	0.687223	0.531637	0.76316	0.76316
77481	NONHSAT188601.1	0.0167602	0.999963	-2.53274	1.05887	1.55335	3.14601	1.2152	0.311776	0.466608	0.466608
28633	NONHSAT089372.2	0.0167768	0.999963	-0.348092	0.14555	4.28688	0.0515479	0.0182772	0.000719671	0.0135	0.0135
43901	NONHSAT139386.2	0.0167946	0.999963	2.78851	1.16617	1.85525	3.96467	0.818381	1.22154	0.238447	1.22154
104288	NONHSAT220967.1	0.0168063	0.999963	0.23245	0.0972221	5.06675	0.0215312	0.00708033	-0.000428679	0.00709788	0.00709788
2225	NONHSAT002039.2	0.0168243	0.999963	-2.94179	1.2306	1.99807	4.4135	2.01076	0.260822	0.173564	0.260822
30377	NONHSAT099059.2	0.0168386	0.999963	1.29328	0.541073	1.86616	0.853084	0.182847	0.256293	0.23268	0.256293
71445	NONHSAT180944.1	0.0168412	0.999963	2.85898	1.19615	2.29308	4.0393	2.05022	-0.0662478	0.0959368	0.0959368
71766	NONHSAT181450.1	0.016859	0.999963	-0.52863	0.221206	3.50105	0.132807	0.0461297	0.0150857	0.0272681	0.0272681
36161	NONHSAT114235.2	0.0168683	0.999963	0.644597	0.269755	3.01374	0.155083	0.0674282	-0.0293894	0.0417233	0.0417233
102209	NONHSAT218464.1	0.0169166	0.999963	-0.805164	0.337098	2.59527	0.241914	0.109235	-0.0499505	0.0612172	0.0612172
77875	NONHSAT189092.1	0.0169247	0.999963	0.737864	0.308944	2.74885	0.277869	0.0809885	0.0621813	0.0536318	0.0621813
49975	NONHSAT155265.1	0.0169444	0.999963	2.50519	1.04911	1.44742	2.98259	1.0628	0.311949	0.58815	0.58815
51581	NONHSAT157305.1	0.0169644	0.999963	-0.74018	0.310026	3.37307	0.279699	0.0544486	0.0897252	0.030559	0.0897252
106617	NONHSAT223859.1	0.0169715	0.999963	-0.935919	0.392037	2.48236	0.424625	0.160646	0.0416562	0.0698933	0.0698933
30540	NONHSAT099732.2	0.0170122	0.999963	0.595718	0.249626	3.25118	0.131062	0.0592469	-0.0284995	0.0342225	0.0342225
76050	NONHSAT187092.1	0.0170412	0.999963	-0.626238	0.262483	2.96206	0.178547	0.0598129	0.0163058	0.0435334	0.0435334
70022	NONHSAT179251.1	0.0170487	0.999963	-1.00873	0.422832	2.28144	0.470169	0.170215	0.0359186	0.0979649	0.0979649
85640	NONHSAT198669.1	0.0170529	0.999963	2.40169	1.00676	1.48396	2.9467	0.401043	1.1193	0.543135	1.1193
50526	NONHSAT155953.1	0.0171071	0.999963	0.168461	0.0706513	5.80967	0.0108744	0.00324894	-0.000298024	0.00423847	0.00423847
89060	NONHSAT202743.1	0.0172856	0.999963	-0.403496	0.169495	5.01859	0.0833172	0.0221	0.020993	0.00736713	0.020993
64811	NONHSAT172999.1	0.017326	0.999963	-3.43369	1.4429	1.92631	4.3769	2.91954	-1.86975	0.20341	0.20341
97178	NONHSAT212554.1	0.0173878	0.999963	0.552142	0.232148	3.20824	0.153122	0.0452072	0.0318721	0.0356322	0.0356322
69799	NONHSAT179024.1	0.0174813	0.999963	0.637845	0.268405	2.8779	0.150803	0.0610436	-0.0251073	0.0470185	0.0470185
34119	NONHSAT106817.2	0.0175011	0.999963	1.01794	0.428424	2.81661	0.531117	0.171393	0.103927	0.0501847	0.103927
87739	NONHSAT201269.1	0.0175469	0.999963	0.720186	0.303231	2.79441	0.212363	0.0865501	-0.0155976	0.0513735	0.0513735
68048	NONHSAT176933.1	0.0175768	0.999963	-0.46672	0.196562	3.6177	0.0722883	0.033339	-0.024664	0.0246161	0.0246161
60930	NONHSAT168364.1	0.0176111	0.999963	-3.25585	1.37164	2.2757	5.43783	2.10378	0.718305	0.098988	0.718305
39558	NONHSAT126974.2	0.0176829	0.999963	0.979978	0.413111	2.22786	0.400634	0.147858	-0.00719923	0.108133	0.108133
10517	NONHSAT033423.2	0.0177121	0.999963	2.8852	1.21657	1.94031	4.27337	1.28798	0.932089	0.197174	0.932089
49299	NONHSAT154495.1	0.017717	0.999963	0.759527	0.320275	5.087	0.296156	0.00842799	0.145437	0.00698838	0.145437
60665	NONHSAT168044.1	0.0177288	0.999963	-0.475046	0.200337	3.47331	0.103828	0.0322599	0.0128994	0.0279425	0.0279425
33766	NONHSAT104616.2	0.0178391	0.999963	-0.691185	0.29177	2.83138	0.164499	0.0783291	-0.0518571	0.0493652	0.0493652
51353	NONHSAT157011.1	0.017884	0.999963	0.161919	0.0683778	5.94056	0.0108171	0.00308933	0.000600327	0.00392396	0.00392396
53342	NONHSAT159337.1	0.0179426	0.999963	0.569932	0.240803	3.14735	0.114872	0.0494386	-0.027657	0.0375403	0.0375403
63031	NONHSAT170895.1	0.0179477	0.999963	0.244349	0.103245	5.93363	0.0307033	0.00305742	0.0129318	0.00393954	0.0129318
90429	NONHSAT204480.1	0.0179844	0.999963	0.654443	0.27661	2.86332	0.163337	0.0670543	-0.023494	0.0477157	0.0477157
6862	NONHSAT021401.2	0.0179991	0.999963	-1.21899	0.51529	2.00368	0.63732	0.22684	0.0125844	0.171447	0.171447
7489	NONHSAT025199.2	0.0180043	0.999963	2.47628	1.04682	1.15834	2.39664	0.55011	0.146213	1.09363	1.09363
8369	NONHSAT030567.2	0.0181092	0.999963	0.650725	0.275337	2.85206	0.145358	0.0654382	-0.0425319	0.0482772	0.0482772
103009	NONHSAT219355.1	0.0182048	0.999963	0.657575	0.278465	2.84407	0.165891	0.0676261	-0.0224141	0.0486881	0.0486881
16074	NONHSAT144692.2	0.018215	0.999963	2.66752	1.12972	1.75394	3.66624	1.31997	0.594447	0.299281	0.594447
27192	NONHSAT088617.2	0.0182953	0.999963	-0.336428	0.142579	4.25445	0.0456128	0.0166053	-0.00203332	0.013888	0.013888
87249	NONHSAT200737.1	0.0183014	0.999963	-2.72488	1.15487	0.979438	2.2681	0.410523	-0.359754	1.59007	1.59007
40864	NONHSAT128411.2	0.0184102	0.999963	0.273981	0.116228	4.66798	0.037534	0.0104986	0.00826926	0.00976501	0.00976501
62518	NONHSAT170303.1	0.0184144	0.999963	0.524234	0.222399	3.4478	0.13397	0.0456117	0.0187927	0.0285803	0.0285803
12536	NONHSAT005722.2	0.0184335	0.999963	0.327447	0.138937	4.23214	0.0466919	0.0147931	0.0033637	0.0141623	0.0141623
76932	NONHSAT188003.1	0.0184474	0.999963	0.850969	0.361114	2.49829	0.373728	0.115669	0.0799351	0.0683503	0.0799351
20577	NONHSAT064135.2	0.0184997	0.999963	-1.79522	0.762154	1.47495	1.52693	0.317403	0.3827	0.553915	0.553915
92513	NONHSAT206852.1	0.0185762	0.999963	1.0692	0.454222	2.22225	0.490552	0.200192	-0.0157005	0.109284	0.109284
60030	NONHSAT167380.1	0.0186125	0.999963	-1.16021	0.493035	2.08393	0.673866	0.220429	0.117119	0.144196	0.144196
101354	NONHSAT217530.1	0.0186485	0.999963	-0.270419	0.11495	4.81695	0.0250933	0.0111758	-0.00723146	0.00864462	0.00864462
22384	NONHSAT075819.2	0.0187617	0.999963	0.519065	0.220857	3.36058	0.105142	0.0422592	-0.0118675	0.0309076	0.0309076
100375	NONHSAT216332.1	0.0188087	0.999963	-0.549133	0.233743	3.21033	0.138543	0.0463891	0.0137091	0.0355648	0.0355648
81704	NONHSAT193818.1	0.018861	0.999963	-0.351306	0.149602	4.11241	0.0475585	0.0178273	-0.00465995	0.0157439	0.0157439
14956	NONHSAT143548.2	0.0189242	0.999963	0.711735	0.30325	2.6443	0.172887	0.0793685	-0.0532222	0.0585724	0.0585724
8726	NONHSAT026790.2	0.018981	0.999963	0.454573	0.193773	3.52981	0.101701	0.0297334	0.0199042	0.0265885	0.0265885
91138	NONHSAT205354.1	0.0189822	0.999963	-0.728097	0.310372	2.68754	0.256268	0.0880055	0.0335325	0.0564911	0.0564911
88312	NONHSAT201868.1	0.0190001	0.999963	0.651789	0.277886	2.91285	0.220113	0.0664702	0.0493605	0.0454706	0.0493605
87527	NONHSAT201051.1	0.0190657	0.999963	-0.337732	0.144069	4.16978	0.0472134	0.0161713	7.18154e-05	0.0149624	0.0149624
44625	NONHSAT148769.1	0.0190688	0.999963	-0.363364	0.155007	4.2589	0.0636315	0.0222066	0.00782017	0.013834	0.013834
87451	NONHSAT200973.1	0.0191028	0.999963	0.398771	0.170159	3.85395	0.0639942	0.0235489	-0.00318816	0.0198823	0.0198823
68145	NONHSAT177034.1	0.0191102	0.999963	0.455773	0.194494	3.49867	0.0880293	0.0294168	0.00272135	0.0273254	0.0273254
4700	NONHSAT011703.2	0.0191102	0.999963	-2.68157	1.14432	1.78559	3.72861	0.566924	1.39728	0.278793	1.39728
67196	NONHSAT175881.1	0.019151	0.999963	0.696327	0.297248	2.66062	0.151162	0.0747658	-0.0676402	0.0577687	0.0577687
9542	NONHSAT031750.2	0.0191854	0.999963	-0.643296	0.274689	2.96216	0.16486	0.0696512	-0.0187623	0.0435297	0.0435297
26379	NONHSAT083896.2	0.0192314	0.999963	0.457927	0.19561	4.41355	0.108825	0.0149308	0.0424644	0.0120997	0.0424644
68886	NONHSAT177912.1	0.019257	0.999963	1.32256	0.565073	2.19319	0.680497	0.363429	-0.168749	0.115533	0.115533
59027	NONHSAT166084.1	0.0192655	0.999963	-0.354494	0.15147	4.14112	0.0652316	0.0165789	0.017836	0.0153471	0.017836
100816	NONHSAT216863.1	0.0192692	0.999963	0.562806	0.240486	3.14814	0.16272	0.0492344	0.0353842	0.037516	0.037516
3494	NONHSAT010513.2	0.0193059	0.999963	-1.08665	0.464465	2.22025	0.373596	0.213894	-0.189701	0.109697	0.109697
60221	NONHSAT167572.1	0.0193853	0.999963	0.417451	0.178548	3.79226	0.0878508	0.0267787	0.0176853	0.0210401	0.0210401
58290	NONHSAT165160.1	0.0194185	0.999963	-0.627361	0.268401	2.86158	0.137072	0.0602582	-0.0365112	0.0478007	0.0478007
63366	NONHSAT171286.1	0.0194481	0.999963	-1.18501	0.507102	2.44757	0.729857	0.194626	0.191102	0.0737622	0.191102
52155	NONHSAT158000.1	0.0194528	0.999963	0.359591	0.153886	4.11991	0.0426919	0.0198822	-0.0150069	0.0156391	0.0156391
88939	NONHSAT202599.1	0.0194654	0.999963	0.250092	0.107037	4.83909	0.0304532	0.00869382	0.00591797	0.00849163	0.00849163
90750	NONHSAT204896.1	0.0195439	0.999963	-0.603653	0.258525	3.05501	0.163539	0.0598662	0.00790836	0.0403865	0.0403865
951	NONHSAT005306.2	0.0195913	0.999963	0.152339	0.0652674	6.04417	0.0111748	0.00268537	0.00258034	0.00370437	0.00370437
86218	NONHSAT199380.1	0.0195931	0.999963	-0.399853	0.171313	3.76058	0.079806	0.0223598	0.0174416	0.0216625	0.0216625
44970	NONHSAT149228.1	0.0196173	0.999963	-0.312462	0.133898	4.6566	0.0336934	0.0170354	-0.0115309	0.0098575	0.0098575
81193	NONHSAT193179.1	0.019643	0.999963	0.738131	0.316374	2.70091	0.269499	0.0942694	0.0382899	0.0558691	0.0558691
40279	NONHSAT125610.2	0.0196443	0.999963	1.83454	0.786319	1.58828	1.75162	0.399844	0.527603	0.432122	0.527603
31983	NONHSAT101807.2	0.0196563	0.999963	-1.79064	0.767578	1.57209	1.63563	0.435976	0.406164	0.447789	0.447789
72190	NONHSAT182002.1	0.0196647	0.999963	-0.666685	0.285801	2.58101	0.165304	0.0604462	-0.0204917	0.0620775	0.0620775
79303	NONHSAT190812.1	0.0196736	0.999963	0.203853	0.0873964	5.32793	0.0215366	0.005615	0.00572212	0.00584218	0.00584218
95885	NONHSAT210992.1	0.0196894	0.999963	-0.430178	0.18445	3.62199	0.0632178	0.0265096	-0.016882	0.0245233	0.0245233
20701	NONHSAT066194.2	0.0196946	0.999963	-0.740447	0.3175	2.55893	0.193363	0.0876929	-0.0515874	0.0635166	0.0635166
43835	NONHSAT139016.2	0.0197574	0.999963	-2.50571	1.07499	1.11516	2.27958	0.535534	-0.0405176	1.19786	1.19786
55657	NONHSAT162078.1	0.0197831	0.999963	0.448182	0.192317	3.63705	0.085929	0.0312784	0.000807713	0.0242002	0.0242002
89306	NONHSAT203056.1	0.019792	0.999963	0.794784	0.34107	2.61852	0.277099	0.114582	-0.0050894	0.0599114	0.0599114
52047	NONHSAT157888.1	0.0198503	0.999963	0.703505	0.302042	2.70728	0.156603	0.08127	-0.0711113	0.0555738	0.0555738
86494	NONHSAT199732.1	0.0198572	0.999963	-2.39772	1.02949	1.4946	2.99653	0.129555	1.46022	0.53067	1.46022
33434	NONHSAT102784.2	0.0198698	0.999963	-2.65059	1.13818	1.52382	3.09018	1.44538	-0.217276	0.497812	0.497812
12297	NONHSAT039369.2	0.019872	0.999963	-1.34344	0.576893	1.7811	0.76854	0.217591	0.06627	0.281616	0.281616
49517	NONHSAT154718.1	0.0198767	0.999963	0.903721	0.388085	2.41123	0.38629	0.147614	0.028982	0.0783012	0.0783012
71015	NONHSAT180436.1	0.0199213	0.999963	-0.838929	0.360391	3.55688	0.251305	0.168858	-0.118652	0.025965	0.025965
106762	NONHSAT224025.1	0.019924	0.999963	0.215779	0.0926975	5.41852	0.0242796	0.00538161	0.00750763	0.00547781	0.00750763
14054	NONHSAT047687.2	0.0199354	0.999963	-0.354054	0.152114	4.23765	0.0485267	0.0206138	-0.0069633	0.014094	0.014094
27324	NONHSAT089267.2	0.0199358	0.999963	2.42813	1.04321	1.15058	2.34593	0.520751	0.200727	1.11169	1.11169
98380	NONHSAT214057.1	0.0199472	0.999963	0.407009	0.174882	4.22596	0.0863972	0.0200001	0.0258753	0.0142394	0.0258753
13562	NONHSAT041261.2	0.0199654	0.999963	-0.730712	0.314015	2.70163	0.26821	0.0920722	0.0429626	0.0558356	0.0558356
22118	NONHSAT074534.2	0.0199941	0.999963	-0.135736	0.0583445	6.30124	0.00838706	0.00184946	0.00172526	0.00325666	0.00325666
57254	NONHSAT164053.1	0.0200213	0.999963	-1.26163	0.542416	1.89041	0.830574	0.22055	0.220773	0.220382	0.220773
34628	NONHSAT112852.2	0.0200335	0.999963	-0.444477	0.191114	3.83194	0.103097	0.0332353	0.0215514	0.0202872	0.0215514
16458	NONHSAT052652.2	0.0200489	0.999963	1.27135	0.546716	1.87006	0.724315	0.217691	0.0815785	0.230656	0.230656
21188	NONHSAT069365.2	0.0200539	0.999963	-0.624734	0.268663	2.86403	0.196097	0.0605896	0.0381718	0.0476805	0.0476805
48801	NONHSAT153983.1	0.0200905	0.999963	0.638724	0.274761	2.95764	0.212983	0.065168	0.0480724	0.0436978	0.0480724
53888	NONHSAT159998.1	0.0200905	0.999963	-0.733067	0.315345	2.61022	0.245141	0.0887983	0.0161076	0.0603653	0.0603653
49908	NONHSAT155177.1	0.0201044	0.999963	-0.578585	0.248919	3.04814	0.133824	0.0523365	-0.0105916	0.0406043	0.0406043
49353	NONHSAT154551.1	0.0201925	0.999963	0.463937	0.199736	3.5212	0.0986276	0.0330519	0.00951837	0.02679	0.02679
2739	NONHSAT005199.2	0.0202439	0.999963	0.459651	0.197972	3.76478	0.110415	0.0284446	0.0303449	0.0215793	0.0303449
33513	NONHSAT103174.2	0.0202576	0.999963	0.399068	0.171898	3.8229	0.0513315	0.0238674	-0.0194239	0.020456	0.020456
88031	NONHSAT201574.1	0.0202591	0.999963	0.74155	0.319425	2.5257	0.282252	0.087067	0.0595374	0.0659814	0.0659814
6560	NONHSAT017683.2	0.0202785	0.999963	0.63622	0.274096	2.91945	0.151773	0.0674973	-0.0295717	0.0451958	0.0451958
12488	NONHSAT040500.2	0.0203101	0.999963	-0.995596	0.429031	2.19373	0.472446	0.160688	0.0581655	0.115413	0.115413
23724	NONHSAT073948.2	0.020352	0.999963	0.406474	0.17522	4.0541	0.0864089	0.0183173	0.0277359	0.0165857	0.0277359
41726	NONHSAT133846.2	0.0203793	0.999963	-2.62217	1.13059	1.26656	2.66149	1.0485	-0.300058	0.868855	0.868855
34146	NONHSAT106958.2	0.0204494	0.999963	0.712047	0.307182	2.86971	0.195572	0.0941352	-0.0397991	0.0474058	0.0474058
46875	NONHSAT151658.1	0.0204916	0.999963	0.68585	0.295979	3.44595	0.241366	0.102778	0.022533	0.0286271	0.0286271
26044	NONHSAT081899.2	0.0205412	0.999963	0.583926	0.252093	3.12632	0.113671	0.0571416	-0.042916	0.0381847	0.0381847
30702	NONHSAT095566.2	0.0205542	0.999963	-2.95296	1.27499	2.05186	4.56671	0.867632	1.57076	0.154424	1.57076
18105	NONHSAT056321.2	0.0205589	0.999963	-3.10293	1.33979	1.93011	4.4667	2.49085	-0.518047	0.201696	0.201696
5181	NONHSAT015945.2	0.0205964	0.999963	0.522811	0.225807	3.26529	0.0949811	0.0427171	-0.0264901	0.033766	0.033766
53510	NONHSAT159540.1	0.0206637	0.999963	1.13929	0.492331	2.11976	0.650879	0.229801	0.0970547	0.133784	0.133784
21014	NONHSAT068389.2	0.0206658	0.999963	-0.292757	0.126514	5.05521	0.0449188	0.0136892	0.0103193	0.0071612	0.0103193
13721	NONHSAT042234.2	0.0206665	0.999963	-0.564027	0.243743	3.35344	0.160106	0.0580069	0.0228287	0.0311093	0.0311093
105552	NONHSAT222381.1	0.0206906	0.999963	2.52158	1.0899	1.50207	3.29256	1.25976	0.471536	0.522074	0.522074
12833	NONHSAT041804.2	0.0207014	0.999963	-0.328713	0.142092	4.4692	0.0553584	0.0187469	0.00993143	0.0115382	0.0115382
104204	NONHSAT220860.1	0.0207127	0.999963	-0.915054	0.395583	2.33071	0.354906	0.144957	-0.0153215	0.0897714	0.0897714
33898	NONHSAT105209.2	0.0207462	0.999963	-2.24902	0.972518	2.24045	2.65237	1.29912	0.119566	0.105614	0.119566
38896	NONHSAT123645.2	0.0207644	0.999963	0.395328	0.170972	4.67884	0.081963	0.00998621	0.0338609	0.00967768	0.0338609
64601	NONHSAT172733.1	0.0208688	0.999963	-0.33572	0.145311	4.23092	0.0572773	0.0174955	0.0118358	0.0141775	0.0141775
66316	NONHSAT174782.1	0.020914	0.999963	-0.198097	0.0857738	5.40836	0.020327	0.00551868	0.00517414	0.00551703	0.00551703
73179	NONHSAT183360.1	0.0209448	0.999963	0.160078	0.0693285	6.36417	0.0128626	0.00404389	0.00242496	0.00316578	0.00316578
77310	NONHSAT188390.1	0.0210609	0.999963	-2.57689	1.11704	2.42643	3.48944	1.52973	0.341931	0.0763597	0.341931
90466	NONHSAT204529.1	0.0210745	0.999963	-0.313681	0.13599	4.41942	0.0517107	0.0154505	0.0122894	0.012039	0.0122894
94959	NONHSAT209982.1	0.0210869	0.999963	-0.415248	0.18004	3.68674	0.0753467	0.0254645	0.00405715	0.023157	0.023157
92318	NONHSAT206596.1	0.0211707	0.999963	-0.677725	0.294033	2.78931	0.209125	0.0780457	0.0111188	0.0516374	0.0516374
49341	NONHSAT154539.1	0.0212798	0.999963	0.563689	0.244765	3.08485	0.142556	0.0504086	0.00863167	0.039456	0.039456
38226	NONHSAT119899.2	0.0212852	0.999963	-0.295142	0.128162	4.77908	0.0458433	0.0107859	0.0138524	0.0089141	0.0138524
44017	NONHSAT139800.2	0.0213546	0.999963	-0.573672	0.249243	2.84782	0.124694	0.0446895	-0.0122347	0.0484939	0.0484939
44126	NONHSAT139664.2	0.0213546	0.999963	-0.573672	0.249243	2.84782	0.124694	0.0446895	-0.0122347	0.0484939	0.0484939
44136	NONHSAT139706.2	0.0213546	0.999963	-0.573672	0.249243	2.84782	0.124694	0.0446895	-0.0122347	0.0484939	0.0484939
50402	NONHSAT155796.1	0.0213668	0.999963	-0.287112	0.124753	4.56683	0.0384068	0.0127206	0.00437549	0.0106244	0.0106244
99167	NONHSAT214906.1	0.0213825	0.999963	-0.360503	0.156662	4.02394	0.0443	0.0197733	-0.0131343	0.0170409	0.0170409
54709	NONHSAT161019.1	0.0213942	0.999963	0.437368	0.190081	3.58619	0.0719626	0.0288897	-0.0106706	0.0253066	0.0253066
66293	NONHSAT174758.1	0.0214218	0.999963	-0.586092	0.254771	3.08645	0.161105	0.0579557	0.0146119	0.0394066	0.0394066
43916	NONHSAT139444.2	0.0214381	0.999963	0.40299	0.175199	3.75931	0.0609113	0.0243546	-0.00911583	0.0216877	0.0216877
51011	NONHSAT156557.1	0.021491	0.999963	-1.24739	0.54252	2.10336	0.77099	0.303076	0.0771722	0.138415	0.138415
82294	NONHSAT194529.1	0.0215029	0.999963	-0.394053	0.171399	3.63617	0.0571885	0.0198476	-0.0065911	0.024219	0.024219
83611	NONHSAT196322.1	0.0215029	0.999963	-0.394053	0.171399	3.63617	0.0571885	0.0198476	-0.0065911	0.024219	0.024219
62549	NONHSAT170335.1	0.0215192	0.999963	0.766839	0.33359	2.55033	0.290606	0.102806	0.0399357	0.0641167	0.0641167
12287	NONHSAT039301.2	0.0215231	0.999963	-3.19045	1.38795	2.10279	5.04709	2.75102	-0.259278	0.13858	0.13858
37032	NONHSAT119607.2	0.021553	0.999963	0.632215	0.275097	3.70764	0.210723	0.0276611	0.0858563	0.0227278	0.0858563
42667	NONHSAT134762.2	0.0215783	0.999963	-2.78691	1.21291	1.89491	4.09544	1.9711	0.235617	0.218177	0.235617
872	NONHSAT004940.2	0.021609	0.999963	-1.59536	0.694487	1.71213	1.06046	0.394891	-0.0237543	0.328577	0.328577
99625	NONHSAT215401.1	0.0216356	0.999963	0.91343	0.397713	2.31001	0.291899	0.144171	-0.0921802	0.093092	0.093092
33227	NONHSAT101769.2	0.0216819	0.999963	-0.560155	0.243981	3.11819	0.132911	0.0508572	-0.00238397	0.0384332	0.0384332
45325	NONHSAT149679.1	0.0217084	0.999963	-1.78585	0.778004	1.68452	1.68313	0.524491	0.383443	0.34939	0.383443
74005	NONHSAT184419.1	0.0217219	0.999963	-0.659681	0.287418	2.78046	0.15397	0.071826	-0.0425557	0.0520877	0.0520877
105421	NONHSAT222223.1	0.0217319	0.999963	-0.599422	0.261183	3.23467	0.180115	0.0675566	0.0228468	0.0347686	0.0347686
2450	NONHSAT003460.2	0.0217503	0.999963	-3.27673	1.42796	0.945217	3.30092	1.35202	-1.25222	1.70656	1.70656
42075	NONHSAT130216.2	0.0217522	0.999963	2.43051	1.0592	1.1696	2.30298	0.614979	0.0484802	1.06787	1.06787
36354	NONHSAT115373.2	0.0217554	0.999963	0.781902	0.340756	3.82921	0.316615	0.153834	0.012671	0.0203379	0.0203379
60881	NONHSAT168304.1	0.0217747	0.999963	0.69189	0.301572	2.68819	0.222556	0.0799582	0.0187199	0.0564607	0.0564607
39850	NONHSAT128375.2	0.0218025	0.999963	2.14423	0.934796	1.26647	2.42793	0.41656	0.894205	0.869024	0.894205
22455	NONHSAT076164.2	0.0218033	0.999963	0.75103	0.327421	3.09103	0.297859	0.0696357	0.0911708	0.0392654	0.0911708
103384	NONHSAT219807.1	0.0218079	0.999963	0.50902	0.221921	3.15548	0.118556	0.0365836	0.0144481	0.0372899	0.0372899
102054	NONHSAT218303.1	0.0218301	0.999963	-1.79783	0.783945	1.46091	1.70714	0.167197	0.754658	0.571127	0.754658
51391	NONHSAT157060.1	0.0218474	0.999963	0.604736	0.26373	4.67184	0.193176	0.0102888	0.0940414	0.0097339	0.0940414
55207	NONHSAT161534.1	0.0218504	0.999963	0.387426	0.168963	4.27249	0.079288	0.0143237	0.0284992	0.0136706	0.0284992
10970	NONHSAT035760.2	0.021864	0.999963	0.905051	0.394749	2.33042	0.432728	0.143527	0.0902142	0.0898169	0.0902142
45845	NONHSAT150317.1	0.0218794	0.999963	0.51866	0.226247	3.24997	0.119345	0.042519	0.00578392	0.0342623	0.0342623
29262	NONHSAT093379.2	0.0219055	0.999963	2.1549	0.940181	1.29176	2.41349	0.502688	0.772832	0.823223	0.823223
27354	NONHSAT089478.2	0.0219231	0.999963	-2.88311	1.25807	1.9528	4.39299	1.40979	0.964321	0.191783	0.964321
61220	NONHSAT168738.1	0.0219271	0.999963	-2.4095	1.05144	1.4864	2.88324	1.11802	0.308895	0.540253	0.540253
7329	NONHSAT024336.2	0.0219308	0.999963	-2.44157	1.06546	1.21159	2.40348	0.72591	0.0429698	0.976895	0.976895
81886	NONHSAT194040.1	0.0219558	0.999963	-0.701121	0.306015	2.67485	0.230146	0.0833804	0.0199628	0.0570877	0.0570877
19040	NONHSAT059207.2	0.0220008	0.999963	0.744363	0.324999	2.58084	0.277068	0.0963482	0.0422089	0.0620883	0.0620883
87888	NONHSAT201425.1	0.0220204	0.999963	0.625299	0.273055	2.88415	0.165838	0.0651087	-0.00443565	0.0467294	0.0467294
68727	NONHSAT177718.1	0.0220519	0.999963	1.22236	0.533905	1.91055	0.557047	0.2169	-0.0809037	0.210682	0.210682
53416	NONHSAT159420.1	0.0220695	0.999963	-2.41336	1.05425	1.19457	2.4721	0.654327	0.251692	1.01284	1.01284
102627	NONHSAT218900.1	0.0220846	0.999963	0.555519	0.2427	3.11011	0.106376	0.0496747	-0.0324305	0.0386804	0.0386804
91869	NONHSAT206118.1	0.0221435	0.999963	-0.480334	0.209945	3.52054	0.113726	0.0393103	0.016327	0.0268054	0.0268054
98272	NONHSAT213937.1	0.02215	0.999963	-0.407489	0.178115	3.81594	0.0878841	0.0252788	0.0223086	0.0205872	0.0223086
11021	NONHSAT036086.2	0.0221785	0.999963	-0.417761	0.182644	3.68982	0.0804199	0.0269449	0.00813339	0.0230933	0.0230933
12425	NONHSAT040293.2	0.0222723	0.999963	-2.55576	1.11816	1.59278	3.32246	1.44754	0.256073	0.427869	0.427869
27246	NONHSAT088841.2	0.0222723	0.999963	-0.344963	0.150923	4.29986	0.0630331	0.0165973	0.0175692	0.0133483	0.0175692
73101	NONHSAT183266.1	0.022293	0.999963	3.38463	1.48102	2.61504	6.0688	2.08134	1.20878	0.0601001	1.20878
98152	NONHSAT213784.1	0.0223141	0.999963	0.155028	0.0678466	7.46041	0.0127339	0.00133709	0.00556764	0.00244067	0.00556764
54284	NONHSAT160507.1	0.0223604	0.999963	-0.387091	0.169465	3.86155	0.0725658	0.0233333	0.0111842	0.0197445	0.0197445
17176	NONHSAT056780.2	0.0223813	0.999963	0.473251	0.207218	3.40688	0.104339	0.0347668	0.011669	0.0296421	0.0296421
36925	NONHSAT119109.2	0.0224128	0.999963	0.419576	0.183759	3.88712	0.0933339	0.0226859	0.027965	0.0192888	0.027965
104194	NONHSAT220848.1	0.0224238	0.999963	1.91274	0.837778	1.83555	1.93982	0.655233	0.397574	0.249221	0.397574
19543	NONHSAT063669.2	0.0224752	0.999963	-0.620441	0.271856	2.88143	0.140821	0.0640045	-0.0323336	0.0468543	0.0468543
11318	NONHSAT037456.2	0.0225893	0.999963	-0.421961	0.185045	3.66855	0.0945042	0.0278279	0.0235333	0.0235348	0.0235348
52339	NONHSAT158187.1	0.0225951	0.999963	-0.577805	0.2534	3.69314	0.177211	0.0233538	0.0729633	0.023025	0.0729633
23893	NONHSAT074880.2	0.0225993	0.999963	0.657455	0.28834	2.93071	0.229442	0.0705612	0.0541483	0.0447383	0.0541483
87059	NONHSAT200447.1	0.0227473	0.999963	-0.967975	0.424988	2.22212	0.311416	0.161612	-0.123708	0.10931	0.10931
38191	NONHSAT119618.2	0.0227568	0.999963	2.25148	0.98858	1.16252	2.45367	0.381938	0.784205	1.084	1.084
58935	NONHSAT165966.1	0.022786	0.999963	-0.965459	0.424004	2.28246	0.390238	0.171883	-0.0336269	0.0977863	0.0977863
106700	NONHSAT223959.1	0.0229305	0.999963	-0.457399	0.201091	3.53304	0.077488	0.0341429	-0.015738	0.0265132	0.0265132
81080	NONHSAT193062.1	0.0229312	0.999963	0.289578	0.127311	4.65012	0.0446062	0.0114044	0.0129076	0.00991063	0.0129076
73284	NONHSAT183487.1	0.0229784	0.999963	-0.214345	0.0942674	5.11471	0.0233323	0.00648737	0.00544917	0.00684215	0.00684215
91433	NONHSAT205665.1	0.0229902	0.999963	-0.319752	0.140637	4.25306	0.0366227	0.0157633	-0.00832539	0.0139049	0.0139049
9776	NONHSAT033138.2	0.0230302	0.999963	2.0811	0.915601	1.18957	2.30528	0.211841	1.04565	1.02365	1.04565
54083	NONHSAT160257.1	0.023078	0.999963	-0.249555	0.109832	4.74015	0.0218411	0.00889293	-0.0049456	0.0092018	0.0092018
45459	NONHSAT149861.1	0.0231386	0.999963	-0.212554	0.0935894	5.16365	0.0209019	0.00654497	0.00264018	0.00659349	0.00659349
19745	NONHSAT066035.2	0.0232088	0.999963	-0.416184	0.183342	4.24545	0.071449	0.0364238	-0.0120659	0.0139979	0.0139979
11926	NONHSAT036702.2	0.0232673	0.999963	0.677105	0.298413	2.73413	0.16389	0.0792493	-0.0463135	0.0543265	0.0543265
90886	NONHSAT205082.1	0.0233315	0.999963	0.799517	0.352526	2.52744	0.340898	0.108149	0.0782634	0.0658418	0.0782634
90502	NONHSAT204574.1	0.0233705	0.999963	-3.48178	1.53563	2.54526	6.46664	1.8619	1.67536	0.0644827	1.67536
64211	NONHSAT172296.1	0.0234406	0.999963	0.572697	0.252715	3.26848	0.175032	0.0440797	0.0517176	0.033664	0.0517176
50848	NONHSAT156347.1	0.0234603	0.999963	2.48436	1.09644	1.59667	3.29422	1.23009	0.573169	0.424219	0.573169
6088	NONHSAT023265.2	0.0234711	0.999963	0.297926	0.131495	4.41777	0.0447678	0.0138805	0.00879427	0.012056	0.012056
53612	NONHSAT159657.1	0.0234988	0.999963	2.03543	0.898555	1.19902	2.19314	0.207774	0.980035	1.00333	1.00333
10258	NONHSAT035253.2	0.0235046	0.999963	2.32083	1.02459	1.42539	2.78939	0.957679	0.509204	0.616999	0.616999
22382	NONHSAT075817.2	0.0235965	0.999963	0.922919	0.407715	2.39654	0.287504	0.169109	-0.129146	0.0802392	0.0802392
93264	NONHSAT207804.1	0.02363	0.999963	-0.672058	0.296965	2.77396	0.23546	0.0798692	0.0450819	0.0524127	0.0524127
61882	NONHSAT169593.1	0.0236669	0.999963	0.349814	0.154614	4.20484	0.0454166	0.0213519	-0.0104699	0.0145064	0.0145064
76170	NONHSAT187215.1	0.023669	0.999963	0.194169	0.0858221	5.26692	0.0151094	0.00494126	-0.000192593	0.00610689	0.00610689
23298	NONHSAT071095.2	0.0236844	0.999963	-0.50414	0.222853	3.66436	0.126058	0.0508727	0.0113903	0.0236225	0.0236225
87991	NONHSAT201533.1	0.0237174	0.999963	-0.781302	0.345453	2.49106	0.242094	0.109972	-0.0362677	0.0690339	0.0690339
50656	NONHSAT156106.1	0.0237501	0.999963	0.30711	0.13582	4.57221	0.0473333	0.0170942	0.00670374	0.0105765	0.0105765
92374	NONHSAT206671.1	0.0237557	0.999963	0.981958	0.434291	2.22243	0.507205	0.173666	0.0987491	0.109247	0.109247
73480	NONHSAT183736.1	0.0237706	0.999963	-0.459569	0.203276	3.89796	0.112946	0.0239159	0.0380655	0.0190993	0.0380655
33249	NONHSAT101864.2	0.023824	0.999963	0.229497	0.101549	5.00757	0.0208176	0.00803774	-0.00176653	0.00743061	0.00743061
7667	NONHSAT026888.2	0.0238327	0.999963	-2.19778	0.97255	1.37105	2.5841	0.1803	1.23848	0.694074	1.23848
94417	NONHSAT209277.1	0.0238429	0.999963	0.611548	0.270638	3.15855	0.200092	0.0549478	0.0549199	0.0371954	0.0549199
97997	NONHSAT213578.1	0.0238453	0.999963	-2.88805	1.27812	1.68425	2.79608	2.10078	-1.73349	0.349594	0.349594
93074	NONHSAT207550.1	0.0238756	0.999963	-1.74822	0.773848	1.57578	1.63549	0.378131	0.520129	0.444172	0.520129
39401	NONHSAT126190.2	0.0238986	0.999963	-0.406575	0.18	3.76983	0.0707687	0.0271207	-0.0006486	0.0214793	0.0214793
43033	NONHSAT137216.2	0.0239012	0.999963	-1.17156	0.518683	1.95155	0.639209	0.211232	0.0730761	0.192315	0.192315
58857	NONHSAT165858.1	0.0239616	0.999963	0.568808	0.251936	3.00313	0.141021	0.0531275	0.00181989	0.0420804	0.0420804
21239	NONHSAT069652.2	0.0239885	0.999963	-0.257975	0.114284	4.75452	0.0327901	0.0104969	0.00553407	0.00909429	0.00909429
85608	NONHSAT198634.1	0.024007	0.999963	-0.285118	0.126325	4.40461	0.0350834	0.0117441	0.00162563	0.0121929	0.0121929
40444	NONHSAT126495.2	0.0240091	0.999963	-0.458699	0.203235	3.52317	0.109025	0.0352133	0.022166	0.0267436	0.0267436
70214	NONHSAT179481.1	0.0240403	0.999963	-0.492715	0.218355	3.39179	0.108069	0.0414718	0.00257631	0.0300467	0.0300467
4844	NONHSAT013072.2	0.0241107	0.999963	0.576297	0.255523	3.0068	0.128394	0.0559817	-0.0200328	0.0419563	0.0419563
16002	NONHSAT144172.2	0.0241362	0.999963	-0.343631	0.152389	4.07799	0.0605932	0.0185989	0.0128618	0.0162349	0.0162349
100922	NONHSAT216994.1	0.0241516	0.999963	0.571732	0.253573	2.9549	0.151404	0.0526482	0.0140275	0.0438004	0.0438004
99122	NONHSAT214859.1	0.0241745	0.999963	0.464226	0.205925	3.44332	0.108745	0.0349135	0.0202025	0.0286943	0.0286943
7965	NONHSAT028298.2	0.0241836	0.999963	-3.2937	1.46114	0.953703	3.25808	1.52544	-1.52101	1.67695	1.67695
28272	NONHSAT093976.2	0.0242133	0.999963	-3.04873	1.35275	0.831218	2.80478	0.589705	-0.569265	2.1552	2.1552
89188	NONHSAT202910.1	0.0242317	0.999963	3.07266	1.36355	2.16077	5.06348	1.58916	1.19973	0.123125	1.19973
103849	NONHSAT220392.1	0.0242409	0.999963	-0.382012	0.169535	4.05563	0.0604761	0.0265504	-0.00568024	0.016563	0.016563
39909	NONHSAT128996.2	0.0242562	0.999963	-2.25615	1.00138	1.30927	2.45517	0.711263	0.448879	0.792865	0.792865
2566	NONHSAT004174.2	0.0243617	0.999963	2.71221	1.20469	1.02096	2.31265	0.718144	-0.585859	1.45877	1.45877
2021	NONHSAT000724.2	0.0243623	0.999963	-0.682016	0.302934	2.71293	0.199567	0.0823415	-0.00731237	0.0553123	0.0553123
71165	NONHSAT180623.1	0.0243796	0.999963	2.20847	0.981066	2.35287	2.61819	0.395845	1.04789	0.0863975	1.04789
27148	NONHSAT088298.2	0.0244535	0.999963	0.785651	0.349189	4.03919	0.331494	0.0269237	0.155976	0.0168089	0.155976
22402	NONHSAT075908.2	0.0244633	0.999963	0.353817	0.157268	4.0014	0.0592125	0.0197095	0.00736118	0.0173902	0.0173902
97633	NONHSAT213098.1	0.0244824	0.999963	3.33306	1.48171	2.78764	5.96732	2.62423	0.668943	0.051723	0.668943
66174	NONHSAT174626.1	0.0245285	0.999963	0.813711	0.361851	2.55378	0.349702	0.132531	0.0562989	0.0638728	0.0638728
53442	NONHSAT159451.1	0.0245383	0.999963	2.51866	1.1201	1.66488	3.40865	1.10077	0.781181	0.364927	0.781181
5764	NONHSAT021158.2	0.0245384	0.999963	0.546552	0.243064	3.54072	0.105982	0.0622848	-0.041827	0.0263353	0.0263353
104527	NONHSAT221252.1	0.0245489	0.999963	0.7605	0.338236	2.44892	0.251288	0.0980049	-0.000779717	0.0736007	0.0736007
82410	NONHSAT194678.1	0.024567	0.999963	-2.35411	1.04713	1.4398	2.97834	0.824198	0.820539	0.597981	0.820539
100569	NONHSAT216571.1	0.0245846	0.999963	-0.578484	0.257348	3.0612	0.114533	0.0591502	-0.0414753	0.0401916	0.0401916
64990	NONHSAT173229.1	0.024589	0.999963	0.241693	0.107524	4.83029	0.0302393	0.00879022	0.00710308	0.00855202	0.00855202
76758	NONHSAT187825.1	0.0245901	0.999963	1.1524	0.512682	1.94673	0.695797	0.199882	0.171857	0.194382	0.194382
82660	NONHSAT195045.1	0.024628	0.999963	0.589025	0.262117	2.95788	0.148937	0.0593687	-0.00330445	0.043689	0.043689
73151	NONHSAT183322.1	0.0246886	0.999963	-0.485328	0.216062	4.63005	0.0894358	0.0599471	-0.0364812	0.0100773	0.0100773
21682	NONHSAT071993.2	0.0247349	0.999963	0.541713	0.241242	3.18843	0.105912	0.0510334	-0.0286879	0.0362633	0.0362633
47482	NONHSAT152431.1	0.0247408	0.999963	-0.333854	0.148682	4.21592	0.049987	0.018794	0.00189274	0.0143655	0.0143655
59343	NONHSAT166496.1	0.0247821	0.999963	0.336367	0.149844	4.43557	0.0608867	0.0134346	0.0202453	0.0118738	0.0202453
18585	NONHSAT059495.2	0.024818	0.999963	0.255821	0.113991	4.71536	0.0338804	0.0101001	0.00770863	0.0093908	0.0093908
77019	NONHSAT188090.1	0.0248322	0.999963	0.437569	0.194995	3.64527	0.0827855	0.0330095	-0.00132767	0.024025	0.024025
88932	NONHSAT202591.1	0.024872	0.999963	-0.523663	0.233425	3.23275	0.107783	0.0468988	-0.0150041	0.0348324	0.0348324
67538	NONHSAT176343.1	0.024886	0.999963	2.98722	1.3317	0.800462	2.6901	0.366151	-0.34983	2.29397	2.29397
95697	NONHSAT210788.1	0.0248897	0.999963	-0.354773	0.158161	4.00453	0.0677772	0.0190043	0.0185182	0.0173413	0.0185182
65638	NONHSAT174050.1	0.0248915	0.999963	-0.365191	0.162808	4.11721	0.0492663	0.0240827	-0.0125114	0.0156768	0.0156768
56668	NONHSAT163337.1	0.0249224	0.999963	-0.45286	0.201935	3.47033	0.0677695	0.0331506	-0.0253448	0.0280161	0.0280161
99897	NONHSAT215729.1	0.024932	0.999963	-0.628243	0.280159	2.85402	0.203841	0.0695559	0.037237	0.0481774	0.0481774
66469	NONHSAT174966.1	0.0249476	0.999963	-0.216182	0.0964146	5.18624	0.0241513	0.00746094	0.00520263	0.00648273	0.00648273
56929	NONHSAT163660.1	0.0250313	0.999963	2.36914	1.05722	1.52365	3.02511	0.745836	0.930736	0.497994	0.930736
39186	NONHSAT125185.2	0.0251434	0.999963	-2.17317	0.970515	1.25373	2.39387	0.519841	0.701499	0.893007	0.893007
464	NONHSAT002767.2	0.0251722	0.999963	0.227957	0.101823	4.98459	0.0214751	0.00798682	-0.000629588	0.00756513	0.00756513
76553	NONHSAT187614.1	0.0251744	0.999963	1.09485	0.489051	2.05006	0.64661	0.19588	0.162876	0.155021	0.162876
67740	NONHSAT176584.1	0.0251784	0.999963	-0.385287	0.172106	3.93113	0.0800501	0.0258992	0.0184963	0.0185317	0.0185317
16090	NONHSAT144771.2	0.0251888	0.999963	0.657782	0.29385	2.61705	0.185774	0.069531	0.000432532	0.0599907	0.0599907
71364	NONHSAT180829.1	0.025208	0.999963	-0.826265	0.369165	2.38734	0.270394	0.122938	-0.0409632	0.0814865	0.0814865
106332	NONHSAT223510.1	0.0252222	0.999963	-1.10814	0.495152	2.06907	0.662605	0.162724	0.205039	0.14883	0.205039
54931	NONHSAT161245.1	0.0252363	0.999963	-0.655763	0.293044	2.84788	0.232057	0.074117	0.0546948	0.0484905	0.0546948
30439	NONHSAT099305.2	0.0252737	0.999963	-2.62342	1.17264	1.05125	2.31201	0.693089	-0.383946	1.36953	1.36953
57058	NONHSAT163815.1	0.0253245	0.999963	2.69534	1.2052	1.44305	3.05326	1.585	-0.492739	0.593774	0.593774
101073	NONHSAT217179.1	0.0253818	0.999963	1.75565	0.785334	1.67205	1.66479	0.466757	0.458368	0.35918	0.458368
47548	NONHSAT152508.1	0.0253853	0.999963	-0.19828	0.0886963	5.48449	0.0206199	0.0065679	0.00446394	0.00523265	0.00523265
35943	NONHSAT113175.2	0.0254219	0.999963	-0.903246	0.40415	2.25457	0.310266	0.142119	-0.0602315	0.102886	0.102886
41369	NONHSAT131466.2	0.025429	0.999963	-2.35738	1.05484	1.52867	3.0024	0.255651	1.41338	0.492549	1.41338
21319	NONHSAT070045.2	0.025461	0.999963	3.07961	1.37831	2.51805	5.12489	2.46883	0.380779	0.0666091	0.380779
59481	NONHSAT166663.1	0.0254812	0.999963	-2.70723	1.21181	1.85933	3.96091	1.47893	0.72381	0.236272	0.72381
82178	NONHSAT194394.1	0.0254853	0.999963	1.03987	0.465482	2.14908	0.371785	0.198974	-0.139742	0.126036	0.126036
87463	NONHSAT200985.1	0.0255009	0.999963	-0.831709	0.372341	2.50999	0.373888	0.106128	0.101829	0.0672972	0.101829
32016	NONHSAT101959.2	0.0255349	0.999963	-0.474968	0.212684	3.67287	0.0718754	0.0444068	-0.0391605	0.0234448	0.0234448
53403	NONHSAT159406.1	0.0255469	0.999963	0.647257	0.289856	2.95679	0.223094	0.082295	0.039469	0.0437296	0.0437296
32491	NONHSAT104163.2	0.0255888	0.999963	-2.56391	1.1485	1.03244	2.28096	0.554255	-0.168175	1.42433	1.42433
53283	NONHSAT159263.1	0.0255939	0.999963	0.196338	0.0879527	5.31042	0.018102	0.00568702	0.00248463	0.00591649	0.00591649
75681	NONHSAT186717.1	0.0256075	0.999963	0.141449	0.0633701	6.08206	0.00968236	0.00239363	0.00220638	0.00363002	0.00363002
91867	NONHSAT206116.1	0.0256256	0.999963	-0.6116	0.274034	2.88466	0.139929	0.0659358	-0.031295	0.0467061	0.0467061
14328	NONHSAT052027.2	0.025644	0.999963	-0.326261	0.146203	4.12247	0.0428837	0.0164594	-0.00277197	0.0156036	0.0156036
35392	NONHSAT106356.2	0.0257751	0.999963	-0.442301	0.198378	3.69058	0.0782149	0.0359532	-0.011546	0.0230777	0.0230777
10551	NONHSAT033642.2	0.0257807	0.999963	-1.12155	0.503052	1.96282	0.551516	0.192017	0.025673	0.187575	0.187575
32432	NONHSAT103916.2	0.0258124	0.999963	0.345773	0.155123	4.13779	0.0647435	0.0159501	0.0201447	0.0153925	0.0201447
70346	NONHSAT179635.1	0.0258332	0.999963	-0.534991	0.240045	3.14708	0.130076	0.0488838	0.00638072	0.0375486	0.0375486
16005	NONHSAT144192.2	0.0258362	0.999963	-2.26345	1.01561	1.33073	2.61903	0.790064	0.562525	0.757119	0.757119
75755	NONHSAT186791.1	0.0258478	0.999963	-0.736606	0.330541	2.58016	0.269575	0.101755	0.0317423	0.0621304	0.0621304
21484	NONHSAT070858.2	0.0259644	0.999963	1.05911	0.475632	2.11295	0.481484	0.203659	-0.0224472	0.13568	0.13568
63048	NONHSAT170915.1	0.0259848	0.999963	-0.170548	0.0766011	5.69022	0.0143699	0.00423595	0.00281897	0.00456565	0.00456565
15494	NONHSAT141411.2	0.0260135	0.999963	-1.79393	0.805896	1.47527	1.53634	0.420665	0.292939	0.553538	0.553538
105983	NONHSAT223007.1	0.026015	0.999963	0.645539	0.290001	3.05808	0.161911	0.0858612	-0.039743	0.0402896	0.0402896
83853	NONHSAT196638.1	0.0260997	0.999963	0.564261	0.253632	3.03876	0.135032	0.0555894	-0.00619559	0.0409043	0.0409043
73397	NONHSAT183641.1	0.0261316	0.999963	0.589222	0.264908	3.12301	0.125445	0.0669784	-0.0403648	0.038286	0.038286
65835	NONHSAT174285.1	0.0261349	0.999963	0.416683	0.187341	3.77061	0.071164	0.031181	-0.0073354	0.0214639	0.0214639
9461	NONHSAT031043.2	0.0261502	0.999963	0.734368	0.330206	2.54452	0.232086	0.0990165	-0.0111458	0.064537	0.064537
68139	NONHSAT177027.1	0.0261783	0.999963	-0.353641	0.159043	4.01748	0.0662337	0.0208017	0.0150923	0.0171403	0.0171403
44543	NONHSAT148672.1	0.0261844	0.999963	0.686555	0.308777	2.76288	0.230324	0.0900577	0.0210883	0.0529572	0.0529572
44035	NONHSAT139316.2	0.0262263	0.999963	0.694637	0.312499	2.61239	0.221344	0.086238	0.00949682	0.0602453	0.0602453
27814	NONHSAT091646.2	0.0262313	0.999963	-0.438256	0.197166	3.52464	0.0663047	0.0316027	-0.0207474	0.0267092	0.0267092
15030	NONHSAT143811.2	0.0262478	0.999963	-0.30644	0.137879	4.44679	0.0372152	0.0167553	-0.00545078	0.0117606	0.0117606
5779	NONHSAT021302.2	0.0262929	0.999963	-0.619085	0.278634	2.95768	0.14857	0.072759	-0.0307709	0.0436963	0.0436963
22099	NONHSAT074489.2	0.02634	0.999963	-1.843	0.829746	1.75571	1.84517	0.419033	0.613684	0.298102	0.613684
46932	NONHSAT151734.1	0.0263907	0.999963	-0.208957	0.0941073	5.5379	0.0193378	0.00823845	-0.000439821	0.00504582	0.00504582
37249	NONHSAT120686.2	0.0264489	0.999963	2.08841	0.940914	1.36273	1.72827	0.621323	-0.0965382	0.706657	0.706657
3868	NONHSAT012822.2	0.0264498	0.999963	0.660213	0.297455	2.91611	0.174909	0.0873846	-0.0322041	0.0453343	0.0453343
86377	NONHSAT199579.1	0.0264766	0.999963	-2.13918	0.963965	1.60479	2.4112	0.977145	0.320813	0.416698	0.416698
96400	NONHSAT211585.1	0.0264897	0.999963	0.400776	0.180615	3.90396	0.0672377	0.0299372	-0.00612314	0.0189953	0.0189953
80915	NONHSAT192855.1	0.0264993	0.999963	0.200364	0.0903024	5.27836	0.0139617	0.00617575	-0.00377838	0.00605603	0.00605603
44313	NONHSAT148379.1	0.026505	0.999963	-0.893392	0.402659	2.20826	0.283788	0.130971	-0.0755427	0.11223	0.11223
45792	NONHSAT150255.1	0.0265822	0.999963	0.467626	0.21087	3.35108	0.0752031	0.0355231	-0.0235219	0.0311763	0.0311763
17743	NONHSAT054019.2	0.0265917	0.999963	0.689724	0.311043	2.67103	0.203457	0.0878522	-0.0119253	0.057269	0.057269
63815	NONHSAT171832.1	0.0266422	0.999963	0.243909	0.110032	4.75778	0.0276114	0.00909028	0.00311461	0.00907015	0.00907015
81876	NONHSAT194028.1	0.0266545	0.999963	-0.271524	0.122499	4.66636	0.0401249	0.011143	0.0113661	0.00977812	0.0113661
104819	NONHSAT221602.1	0.0266769	0.999963	0.466557	0.21052	3.36082	0.0794319	0.0355774	-0.0179159	0.0309006	0.0309006
41557	NONHSAT132897.2	0.0266799	0.999963	0.794948	0.358704	2.81132	0.243785	0.142528	-0.0747752	0.0504742	0.0504742
79081	NONHSAT190517.1	0.0267428	0.999963	-0.511217	0.230772	3.19564	0.14231	0.0421244	0.037759	0.0360351	0.037759
89888	NONHSAT203797.1	0.0267508	0.999963	-0.290384	0.131091	4.38923	0.0413326	0.0134222	0.00662259	0.012355	0.012355
54184	NONHSAT160379.1	0.0268021	0.999963	-2.36798	1.06936	1.19915	2.39653	0.712243	0.180671	1.00306	1.00306
58789	NONHSAT165775.1	0.0268405	0.999963	-0.31507	0.142319	4.47636	0.0343223	0.018914	-0.0132371	0.0114681	0.0114681
44080	NONHSAT139456.2	0.026854	0.999963	-0.58765	0.265468	2.99879	0.154905	0.0634818	0.000649467	0.0422285	0.0422285
88039	NONHSAT201583.1	0.0268617	0.999963	-0.753867	0.340574	2.55075	0.2219	0.109899	-0.0456427	0.0640867	0.0640867
34624	NONHSAT112844.2	0.0268703	0.999963	0.828093	0.374128	2.69067	0.234581	0.153612	-0.117537	0.0563449	0.0563449
17917	NONHSAT055165.2	0.0268709	0.999963	-0.63497	0.286877	2.93879	0.219714	0.068296	0.0551515	0.0444187	0.0551515
71700	NONHSAT181369.1	0.0268821	0.999963	0.390209	0.176308	3.88374	0.0829801	0.0234124	0.0232141	0.0193485	0.0232141
48715	NONHSAT153893.1	0.0268988	0.999963	0.655441	0.29618	2.85242	0.234148	0.0723255	0.0592584	0.0482585	0.0592584
96532	NONHSAT211750.1	0.0268997	0.999963	0.542462	0.245128	3.114	0.160385	0.0431309	0.0470009	0.0385614	0.0470009
100795	NONHSAT216834.1	0.0269254	0.999963	-3.10091	1.40148	0.857307	3.11447	0.902525	-0.615299	2.04369	2.04369
1653	NONHSAT009508.2	0.0269414	0.999963	2.68955	1.21569	1.86619	3.94357	0.910141	1.3067	0.232668	1.3067
18624	NONHSAT059609.2	0.0269517	0.999963	1.18315	0.534828	1.89316	0.603384	0.210032	0.0192526	0.219029	0.219029
66544	NONHSAT175060.1	0.0270865	0.999963	-0.36159	0.163596	4.10113	0.0544289	0.0242425	-0.00523682	0.0159028	0.0159028
46806	NONHSAT151565.1	0.0270881	0.999963	-0.320589	0.145047	4.20165	0.038057	0.0170107	-0.00798094	0.0145472	0.0145472
9367	NONHSAT030504.2	0.0271337	0.999963	0.631843	0.285955	2.72469	0.203379	0.0678889	0.0366253	0.0547665	0.0547665
25364	NONHSAT079992.2	0.0271612	0.999963	3.26682	1.47874	2.60897	5.82562	1.72659	1.5534	0.0604345	1.5534
30550	NONHSAT099758.2	0.0272067	0.999963	0.362911	0.164322	4.38038	0.0719132	0.0154321	0.0250702	0.0124495	0.0250702
106042	NONHSAT223090.1	0.0272867	0.999963	1.05276	0.476926	2.34756	0.605443	0.172878	0.16831	0.08719	0.16831
86821	NONHSAT200142.1	0.0272909	0.999963	2.50139	1.13322	1.68073	3.41811	1.25829	0.667991	0.352341	0.667991
73678	NONHSAT184001.1	0.0273117	0.999963	-0.481477	0.218156	3.37449	0.100127	0.0408684	-0.00264269	0.0305195	0.0305195
38745	NONHSAT122746.2	0.0273924	0.999963	-0.558966	0.253398	3.03751	0.137986	0.0553711	-5.41386e-05	0.0409447	0.0409447
88425	NONHSAT201983.1	0.0273972	0.999963	0.59675	0.270535	2.92683	0.19466	0.0605625	0.0492216	0.0448942	0.0492216
24765	NONHSAT080008.2	0.0274555	0.999963	-0.479617	0.217515	3.42315	0.125785	0.0409564	0.030013	0.0292138	0.030013
32405	NONHSAT103808.2	0.0274783	0.999963	-2.18331	0.990319	1.18078	2.21619	0.428191	0.554477	1.04291	1.04291
93527	NONHSAT208133.1	0.027481	0.999963	-0.470708	0.21351	3.51267	0.107808	0.0413885	0.0102846	0.0269913	0.0269913
15586	NONHSAT142019.2	0.0275148	0.999963	0.372496	0.168999	3.79058	0.0540911	0.0217682	-0.00618676	0.0210725	0.0210725
73100	NONHSAT183265.1	0.0275488	0.999963	0.533967	0.24231	5.77479	0.155993	0.0066069	0.0814644	0.00432984	0.0814644
88724	NONHSAT202344.1	0.0276001	0.999963	0.630493	0.286207	2.8348	0.160519	0.0736923	-0.0221142	0.0491797	0.0491797
26137	NONHSAT082414.2	0.0276461	0.999963	0.451656	0.205086	3.52549	0.0771546	0.0364013	-0.0164556	0.0266894	0.0266894
91945	NONHSAT206199.1	0.0277381	0.999963	0.625009	0.28397	2.85938	0.126568	0.0730487	-0.0613278	0.0479097	0.0479097
102151	NONHSAT218403.1	0.0277533	0.999963	-0.374923	0.170361	3.87339	0.0627339	0.0240022	0.00170243	0.0195321	0.0195321
80437	NONHSAT192232.1	0.0277593	0.999963	0.385333	0.175098	3.82262	0.0729712	0.0255277	0.0100058	0.0204612	0.0204612
9471	NONHSAT031065.2	0.027769	0.999963	3.04368	1.38315	0.828749	2.80419	0.703634	-0.672381	2.16604	2.16604
17550	NONHSAT052856.2	0.0277781	0.999963	0.380847	0.17308	3.93097	0.0784707	0.0264009	0.0172957	0.0185344	0.0185344
65655	NONHSAT174070.1	0.0277992	0.999963	-0.386538	0.17569	3.74428	0.0533787	0.0243132	-0.0136192	0.0219874	0.0219874
78220	NONHSAT189538.1	0.027802	0.999963	-0.294803	0.133997	5.31951	0.0476189	0.0122841	0.0146488	0.00587776	0.0146488
77763	NONHSAT188951.1	0.0278685	0.999963	0.383229	0.174264	4.76585	0.0607795	0.0365412	-0.015641	0.0090106	0.0090106
90056	NONHSAT204013.1	0.0278769	0.999963	0.731167	0.332498	2.92868	0.293048	0.0796607	0.0861715	0.0448196	0.0861715
22045	NONHSAT074155.2	0.0279336	0.999963	0.531285	0.241689	3.15324	0.101076	0.0502615	-0.029765	0.037359	0.037359
30298	NONHSAT098680.2	0.0280106	0.999963	0.299335	0.136238	4.26306	0.0355563	0.0140576	-0.00321274	0.0137838	0.0137838
94638	NONHSAT209575.1	0.0280418	0.999963	-1.83099	0.833516	1.51438	1.55401	0.533915	0.151411	0.508209	0.508209
43266	NONHSAT138334.2	0.0280481	0.999963	-0.706249	0.321517	2.65468	0.22619	0.097002	-0.0013093	0.058058	0.058058
197	NONHSAT001153.2	0.0280599	0.999963	0.14763	0.067213	6.77522	0.0119595	0.00194154	0.00483483	0.00272213	0.00483483
80374	NONHSAT192157.1	0.0280756	0.999963	0.595038	0.270936	2.91052	0.121532	0.0645409	-0.0454028	0.0455689	0.0455689
77311	NONHSAT188391.1	0.0280789	0.999963	3.13257	1.42637	2.2832	5.38533	1.43883	1.61296	0.0976556	1.61296
98478	NONHSAT214184.1	0.0281629	0.999963	-1.75247	0.79839	1.53084	1.68626	0.325328	0.630811	0.490219	0.630811
35845	NONHSAT112212.2	0.0282209	0.999963	-1.2799	0.583308	1.86045	0.738119	0.274691	0.0336566	0.235682	0.235682
74279	NONHSAT184751.1	0.0282373	0.999963	-0.636274	0.29001	2.94687	0.153349	0.0820534	-0.0421843	0.0441054	0.0441054
104595	NONHSAT221329.1	0.0282427	0.999963	1.76177	0.803031	1.31284	1.43168	0.180476	0.445187	0.786811	0.786811
103217	NONHSAT219603.1	0.0282665	0.999963	-0.643749	0.293471	2.81942	0.211359	0.0791594	0.029634	0.0500288	0.0500288
74238	NONHSAT184702.1	0.028295	0.999963	-2.01709	0.919712	1.60554	1.7433	0.852797	-0.199409	0.416007	0.416007
73967	NONHSAT184372.1	0.0283027	0.999963	-2.02906	0.925215	1.24021	2.25263	0.364887	0.907001	0.919147	0.919147
66860	NONHSAT175459.1	0.0283243	0.999963	-1.52867	0.697141	1.5693	0.823032	0.278467	-0.125987	0.450543	0.450543
16774	NONHSAT054397.2	0.0283528	0.999963	-0.746135	0.340332	3.07266	0.209988	0.133906	-0.0801893	0.0398336	0.0398336
31008	NONHSAT097235.2	0.0283551	0.999963	-3.15078	1.43718	2.30144	5.45679	1.75158	1.34664	0.0945181	1.34664
9967	NONHSAT033962.2	0.0284563	0.999963	-0.970808	0.443102	3.38078	0.518347	0.244313	0.0501957	0.0303465	0.0501957
58884	NONHSAT165896.1	0.0284693	0.999963	-2.67768	1.22226	1.78766	3.94371	0.694568	1.54632	0.2775	1.54632
86496	NONHSAT199734.1	0.0284828	0.999963	2.94841	1.34596	2.10582	4.78186	1.08052	1.63688	0.137708	1.63688
21995	NONHSAT073987.2	0.0284906	0.999963	1.10601	0.504922	2.44403	0.672916	0.13454	0.24788	0.0741891	0.24788
55312	NONHSAT161643.1	0.0284916	0.999963	0.475964	0.21729	3.30307	0.0985737	0.038235	2.90491e-05	0.0325877	0.0325877
53776	NONHSAT159862.1	0.0285141	0.999963	-0.595874	0.272071	3.08389	0.127796	0.0715488	-0.0449534	0.0394855	0.0394855
14275	NONHSAT051191.2	0.0285481	0.999963	0.620759	0.283494	2.80375	0.133886	0.0696718	-0.0468181	0.0508817	0.0508817
50852	NONHSAT156351.1	0.0285634	0.999963	-0.971365	0.443655	2.20983	0.319268	0.18335	-0.138096	0.111895	0.111895
45331	NONHSAT149686.1	0.0286054	0.999963	-3.28425	1.50042	2.68564	5.93742	2.15905	1.21786	0.0565797	1.21786
103621	NONHSAT220094.1	0.0286166	0.999963	0.509117	0.232608	3.22277	0.115554	0.0459989	0.00124334	0.035161	0.035161
47060	NONHSAT151901.1	0.0286378	0.999963	-0.308838	0.141122	4.32247	0.040838	0.0167848	-0.00150512	0.0130886	0.0130886
60999	NONHSAT168447.1	0.0287493	0.999963	0.226366	0.10351	4.87726	0.0185898	0.00783585	-0.00381432	0.00823558	0.00823558
20492	NONHSAT063844.2	0.0287629	0.999963	-3.01691	1.37965	0.815306	2.78555	0.629167	-0.56037	2.22598	2.22598
22990	NONHSAT069383.2	0.0287815	0.999963	-2.44832	1.11976	1.39099	2.72494	1.21602	-0.0577008	0.66478	0.66478
57753	NONHSAT164610.1	0.0288043	0.999963	-0.693142	0.31706	2.58727	0.168364	0.0890968	-0.0588093	0.0616937	0.0616937
7817	NONHSAT027565.2	0.0288677	0.999963	-0.60569	0.277167	2.86861	0.151276	0.0677738	-0.0162522	0.0474587	0.0474587
60687	NONHSAT168067.1	0.0289218	0.999963	0.324051	0.148338	4.12667	0.049108	0.0174607	0.00454579	0.0155454	0.0155454
9447	NONHSAT030961.2	0.028925	0.999963	-1.61355	0.738632	2.28067	1.43575	0.181723	0.636643	0.0981019	0.636643
88216	NONHSAT201767.1	0.0289436	0.999963	-0.267626	0.122525	4.52076	0.0242522	0.0114738	-0.00801725	0.0110448	0.0110448
77327	NONHSAT188408.1	0.0289474	0.999963	-2.21466	1.01394	1.39975	2.70511	0.842523	0.699599	0.652288	0.699599
38415	NONHSAT120891.2	0.0289888	0.999963	-0.291221	0.133365	4.44072	0.0343422	0.0148577	-0.00373364	0.0118217	0.0118217
13586	NONHSAT041489.2	0.0290031	0.999963	-2.70425	1.23852	1.78133	4.03461	1.72477	0.576141	0.281471	0.576141
9311	NONHSAT030201.2	0.0290558	0.999963	2.34181	1.07288	1.30681	2.47362	0.929556	0.105933	0.79706	0.79706
87494	NONHSAT201016.1	0.0291107	0.999963	0.631467	0.2894	2.67399	0.205812	0.0685002	0.039234	0.0571285	0.0571285
93482	NONHSAT208077.1	0.0291169	0.999963	-0.786245	0.360349	2.42445	0.284211	0.118168	0.00527785	0.0766094	0.0766094
32671	NONHSAT105072.2	0.0291527	0.999963	0.458074	0.20999	3.44227	0.115864	0.0328115	0.0333319	0.028721	0.0333319
67141	NONHSAT175809.1	0.0291543	0.999963	-2.26719	1.03933	1.41997	2.82732	0.996009	0.610585	0.624308	0.624308
80197	NONHSAT191902.1	0.02917	0.999963	-0.557577	0.255631	3.03831	0.171684	0.0536158	0.0444047	0.0409188	0.0444047
29146	NONHSAT092852.2	0.029172	0.999963	1.87384	0.859107	1.61738	1.69544	0.701806	0.100761	0.40529	0.40529
16075	NONHSAT144693.2	0.0291964	0.999963	-2.60795	1.19586	1.40093	2.84243	1.49449	-0.491982	0.650618	0.650618
64686	NONHSAT172834.1	0.0292025	0.999963	0.597433	0.273959	2.89924	0.14745	0.0665259	-0.0160606	0.0460541	0.0460541
1294	NONHSAT007392.2	0.029207	0.999963	0.420818	0.192975	3.80042	0.0817932	0.0349765	0.000857164	0.0208827	0.0208827
23784	NONHSAT074264.2	0.0292278	0.999963	0.247865	0.113679	5.43446	0.0205855	0.0139672	-0.0112743	0.00541704	0.00541704
13266	NONHSAT047979.2	0.0292379	0.999963	-0.669722	0.307175	3.17162	0.247786	0.0769285	0.0646059	0.0367902	0.0646059
43930	NONHSAT139487.2	0.0292651	0.999963	3.31189	1.51929	2.44172	6.06045	2.77164	0.690701	0.0744699	0.690701
85789	NONHSAT198848.1	0.0292823	0.999963	-0.286732	0.131549	4.39782	0.0321178	0.0136935	-0.00437709	0.0122642	0.0122642
64628	NONHSAT172765.1	0.0293171	0.999963	-0.481011	0.220729	3.41108	0.127877	0.0369546	0.0361271	0.0295306	0.0361271
84111	NONHSAT196983.1	0.029328	0.999963	0.622139	0.285509	2.73748	0.15638	0.0681043	-0.0177752	0.0541691	0.0541691
90118	NONHSAT204094.1	0.0293289	0.999963	-0.185684	0.0852137	5.43858	0.0105918	0.00549055	-0.00518018	0.00540151	0.00540151
70557	NONHSAT179889.1	0.0293299	0.999963	0.816935	0.374909	2.33841	0.331633	0.122257	0.0420154	0.0885783	0.0885783
63421	NONHSAT171358.1	0.0293655	0.999963	-2.84549	1.30614	2.36453	4.47625	1.53253	1.02648	0.0846922	1.02648
82723	NONHSAT195127.1	0.0293674	0.999963	0.217395	0.0997905	5.10346	0.0201005	0.00803616	-0.000633317	0.00690104	0.00690104
17188	NONHSAT144738.2	0.0293809	0.999963	-0.768968	0.353007	2.45265	0.197946	0.113766	-0.0880756	0.073155	0.073155
73652	NONHSAT183963.1	0.0294147	0.999963	0.244592	0.112307	5.54464	0.0330831	0.00623117	0.0126882	0.00502293	0.0126882
8265	NONHSAT029911.2	0.0294201	0.999963	-0.477213	0.219125	3.3386	0.112631	0.0404891	0.0148996	0.0315345	0.0315345
31662	NONHSAT100397.2	0.0294212	0.999963	-0.293731	0.134875	4.44424	0.034075	0.0155008	-0.00526117	0.0117862	0.0117862
49360	NONHSAT154558.1	0.0294556	0.999963	0.669131	0.307317	2.68599	0.247653	0.0811857	0.0604796	0.0565632	0.0604796
35670	NONHSAT107867.2	0.0294801	0.999963	-1.09397	0.502513	2.07169	0.458766	0.230777	-0.106111	0.148001	0.148001
3530	NONHSAT010674.2	0.0295006	0.999963	-0.482234	0.221541	3.26268	0.105055	0.0397708	0.00434152	0.0338496	0.0338496
77835	NONHSAT189042.1	0.0295101	0.999963	-1.23853	0.569019	1.8442	0.774365	0.241246	0.151478	0.244428	0.244428
57903	NONHSAT164762.1	0.0295214	0.999963	0.472782	0.217226	3.37818	0.123518	0.0403626	0.0302134	0.0304178	0.0304178
53686	NONHSAT159751.1	0.0295578	0.999963	-0.53529	0.246001	3.05664	0.134759	0.0504396	0.0105586	0.0403351	0.0403351
38164	NONHSAT119494.2	0.0295593	0.999963	0.411269	0.189007	3.66135	0.0868605	0.0298999	0.0152472	0.0236856	0.0236856
95568	NONHSAT210652.1	0.0295595	0.999963	1.17393	0.539506	1.84365	0.577462	0.191865	0.013167	0.244735	0.244735
94616	NONHSAT209548.1	0.0296234	0.999963	-0.739654	0.340057	2.51132	0.226766	0.106276	-0.0279764	0.0671821	0.0671821
76317	NONHSAT187363.1	0.0296728	0.999963	-0.418801	0.192602	3.68131	0.0847641	0.0323742	0.00780819	0.0232694	0.0232694
80678	NONHSAT192537.1	0.0296845	0.999963	0.400304	0.184109	3.74765	0.0701782	0.0289242	-0.00129266	0.0219201	0.0219201
97857	NONHSAT213390.1	0.0296978	0.999963	-3.61235	1.66154	2.7143	7.22756	2.01672	2.12434	0.0552488	2.12434
52426	NONHSAT158275.1	0.0297174	0.999963	-0.440653	0.202708	3.44852	0.0770219	0.0330735	-0.0096117	0.028562	0.028562
100251	NONHSAT216174.1	0.0297559	0.999963	3.01994	1.38955	2.18133	5.05304	1.12235	1.77393	0.118232	1.77393
83194	NONHSAT195793.1	0.0297572	0.999963	0.406796	0.187178	3.66763	0.0839808	0.0289993	0.0139208	0.0235542	0.0235542
10586	NONHSAT033774.2	0.02978	0.999963	-2.12779	0.979195	1.34673	2.50884	0.543524	0.89471	0.731476	0.89471
89199	NONHSAT202924.1	0.0298237	0.999963	3.36948	1.55102	0.991664	3.41598	2.05821	-2.04577	1.5503	1.5503
61028	NONHSAT168486.1	0.0298356	0.999963	0.568009	0.261482	2.99384	0.113955	0.0601607	-0.0387053	0.0423988	0.0423988
29723	NONHSAT096204.2	0.0298675	0.999963	0.512615	0.236028	3.29359	0.120325	0.0506862	0.0011794	0.0328774	0.0328774
84988	NONHSAT197901.1	0.0298726	0.999963	0.456807	0.210338	3.47239	0.10095	0.038398	0.00953691	0.0279653	0.0279653
67084	NONHSAT175730.1	0.029889	0.999963	-0.330344	0.152123	4.25598	0.0342629	0.0208427	-0.0189369	0.0138695	0.0138695
64739	NONHSAT172901.1	0.0298988	0.999963	0.121888	0.0561327	7.28124	0.00823808	0.000655874	0.00407045	0.0024665	0.00407045
8657	NONHSAT025904.2	0.0299087	0.999963	2.95887	1.36272	2.36539	4.85487	1.93533	0.85017	0.0845682	0.85017
85513	NONHSAT198516.1	0.0299105	0.999963	0.31378	0.144514	4.19653	0.0368027	0.0167135	-0.00763165	0.014613	0.014613
8530	NONHSAT031779.2	0.0299112	0.999963	-0.885287	0.407729	2.94618	0.293579	0.205232	-0.132159	0.0441319	0.0441319
58800	NONHSAT165787.1	0.0299378	0.999963	-0.292588	0.134777	4.59472	0.0474801	0.012157	0.0150901	0.0103789	0.0150901
84050	NONHSAT196917.1	0.0299603	0.999963	0.43335	0.199644	3.58411	0.094841	0.0344337	0.0136955	0.0253529	0.0253529
34089	NONHSAT106695.2	0.0299648	0.999963	-0.25567	0.11779	4.73685	0.0245768	0.0115851	-0.00537667	0.00922666	0.00922666
43069	NONHSAT137334.2	0.0299885	0.999963	1.65362	0.76195	1.40316	1.39392	0.22337	0.493607	0.647482	0.647482
72461	NONHSAT182358.1	0.0300473	0.999963	-0.276432	0.12742	4.65974	0.0424074	0.0098553	0.0144983	0.0098319	0.0144983
43386	NONHSAT139077.2	0.0300794	0.999963	-0.696338	0.321035	2.62232	0.175466	0.0948872	-0.0573871	0.0597076	0.0597076
50007	NONHSAT155306.1	0.0301524	0.999963	0.309736	0.142862	4.22285	0.0422232	0.0163359	0.000466857	0.0142783	0.0142783
5477	NONHSAT017823.2	0.0301538	0.999963	-2.44556	1.12799	1.65427	3.32108	1.02202	0.886535	0.373593	0.886535
69519	NONHSAT178738.1	0.0301556	0.999963	-0.660011	0.304427	2.78957	0.234119	0.0873902	0.0419025	0.0516239	0.0516239
37744	NONHSAT123107.2	0.0301806	0.999963	1.19727	0.55232	1.89228	0.576976	0.238122	-0.0544482	0.219464	0.219464
49059	NONHSAT154246.1	0.0302257	0.999963	-0.650904	0.300354	2.79738	0.211275	0.0841004	0.0211153	0.0512188	0.0512188
102144	NONHSAT218396.1	0.030227	0.999963	0.393237	0.181457	3.79313	0.082579	0.028367	0.0168686	0.0210232	0.0210232
67782	NONHSAT176641.1	0.0302299	0.999963	-0.342361	0.157984	4.14549	0.0438733	0.0221507	-0.0112633	0.0152877	0.0152877
70833	NONHSAT180206.1	0.0302561	0.999963	-0.295194	0.13624	4.42051	0.0400921	0.0158143	0.00162347	0.0120277	0.0120277
48200	NONHSAT153370.1	0.0303085	0.999963	0.52317	0.241533	3.36565	0.152118	0.053648	0.0338597	0.0307653	0.0338597
26150	NONHSAT082489.2	0.0303479	0.999963	1.62653	0.751105	1.44667	1.32907	0.257123	0.412112	0.589115	0.589115
53507	NONHSAT159537.1	0.0304131	0.999963	-0.22282	0.102935	4.86747	0.0216634	0.00759303	0.000868062	0.00830031	0.00830031
88122	NONHSAT201670.1	0.0304293	0.999963	0.270337	0.124898	4.55315	0.0368053	0.0126522	0.00594865	0.0107472	0.0107472
55012	NONHSAT161329.1	0.0304472	0.999963	-0.433677	0.200385	3.46188	0.0811618	0.0320049	-0.00108122	0.0282261	0.0282261
12210	NONHSAT037953.2	0.0304576	0.999963	0.559276	0.258435	3.18625	0.132334	0.0638511	-0.0157298	0.036332	0.036332
89333	NONHSAT203093.1	0.0304714	0.999963	-3.148	1.45478	0.880854	3.03904	1.22683	-1.14425	1.94773	1.94773
20650	NONHSAT065885.2	0.0304736	0.999963	2.61132	1.20678	1.80445	3.79327	1.10674	1.07773	0.267242	1.07773
10853	NONHSAT035221.2	0.0305608	0.999963	0.772602	0.357232	2.51489	0.332212	0.106157	0.0852655	0.0668754	0.0852655
68094	NONHSAT176982.1	0.030561	0.999963	0.339792	0.157112	4.1345	0.0642586	0.0200076	0.0170186	0.0154375	0.0170186
90910	NONHSAT205113.1	0.0305796	0.999963	0.536427	0.248059	3.11039	0.133707	0.0536279	0.00559835	0.0386719	0.0386719
63399	NONHSAT171332.1	0.0305915	0.999963	2.94095	1.36007	0.777328	2.6062	0.370877	-0.356576	2.40383	2.40383
18260	NONHSAT057106.2	0.0306582	0.999963	-2.38262	1.10231	5.0778	1.983	1.81559	-1.46568	0.00703786	0.00703786
34489	NONHSAT108683.2	0.0306628	0.999963	0.896251	0.414658	2.3227	0.410799	0.166875	0.0453991	0.091037	0.091037
100867	NONHSAT216926.1	0.0306793	0.999963	0.396451	0.183439	5.16817	0.0875319	0.00601834	0.0444567	0.00657111	0.0444567
96408	NONHSAT211594.1	0.0307248	0.999963	-0.682345	0.31581	2.63061	0.154764	0.0903329	-0.0714758	0.0592708	0.0592708
80773	NONHSAT192660.1	0.030756	0.999963	-0.388153	0.179683	4.0567	0.083942	0.0225634	0.0258654	0.0165471	0.0258654
50623	NONHSAT156070.1	0.030761	0.999963	-1.10666	0.512307	1.97333	0.464283	0.210416	-0.0893242	0.183272	0.183272
53306	NONHSAT159291.1	0.0307971	0.999963	-0.281285	0.130244	4.49556	0.03126	0.0141623	-0.00475783	0.0112828	0.0112828
73866	NONHSAT184255.1	0.0307977	0.999963	0.312568	0.144729	4.20695	0.0479954	0.0169403	0.00641687	0.0144794	0.0144794
105937	NONHSAT222945.1	0.0308623	0.999963	-0.698868	0.323723	6.16605	0.272281	0.0721716	0.0850237	0.00347594	0.0850237
1395	NONHSAT008298.2	0.0309019	0.999963	1.76554	0.818013	1.58634	1.60438	0.569741	0.266799	0.433977	0.433977
45259	NONHSAT149598.1	0.0309228	0.999963	-2.41613	1.11958	1.59717	3.25547	1.24854	0.631667	0.423752	0.631667
79770	NONHSAT191408.1	0.0309271	0.999963	-0.432736	0.200525	3.81361	0.104431	0.0294323	0.0308834	0.0206313	0.0308834
45483	NONHSAT149889.1	0.0309385	0.999963	-0.540788	0.250613	3.01415	0.15546	0.0525003	0.032155	0.0417097	0.0417097
26458	NONHSAT084679.2	0.0309753	0.999963	-0.489538	0.226912	3.47011	0.126176	0.0492122	0.0186401	0.0280215	0.0280215
42308	NONHSAT131363.2	0.0310053	0.999963	2.07854	0.963625	1.23874	2.26466	0.470841	0.739856	0.922019	0.922019
42309	NONHSAT131233.2	0.0310053	0.999963	2.07854	0.963625	1.23874	2.26466	0.470841	0.739856	0.922019	0.922019
71621	NONHSAT181283.1	0.031027	0.999963	0.511375	0.237107	3.37422	0.100196	0.0538025	-0.0266214	0.0305271	0.0305271
60483	NONHSAT167854.1	0.0310542	0.999963	0.727608	0.337422	2.5282	0.236958	0.104998	-0.00733143	0.065782	0.065782
29302	NONHSAT093762.2	0.0311002	0.999963	-0.568603	0.263756	2.89902	0.12602	0.0582876	-0.022004	0.0460636	0.0460636
36985	NONHSAT119344.2	0.0311079	0.999963	0.428922	0.198972	3.5123	0.0702293	0.0323848	-0.0135885	0.0270001	0.0270001
46454	NONHSAT151098.1	0.0311121	0.999963	0.705842	0.32744	2.48219	0.259083	0.0909156	0.0461083	0.0699099	0.0699099
23239	NONHSAT070850.2	0.0311309	0.999963	-0.847825	0.39335	2.47394	0.321361	0.161323	-0.029174	0.070764	0.070764
65097	NONHSAT173359.1	0.0311348	0.999963	0.483133	0.224156	3.29038	0.126189	0.0423921	0.0278128	0.0329766	0.0329766
59965	NONHSAT167305.1	0.0311602	0.999963	2.30227	1.06833	1.42285	2.8682	1.09157	0.506014	0.620413	0.620413
44662	NONHSAT148817.1	0.0311826	0.999963	-0.506982	0.235287	3.15043	0.109216	0.0455945	-0.00546093	0.0374457	0.0374457
84334	NONHSAT197209.1	0.0312105	0.999963	0.393304	0.18256	3.85223	0.0864002	0.0225514	0.027441	0.0199135	0.027441
50678	NONHSAT156133.1	0.0312155	0.999963	-0.627794	0.291412	2.82753	0.140446	0.0778057	-0.0500454	0.0495761	0.0495761
29540	NONHSAT095144.2	0.0312549	0.999963	0.566037	0.262807	3.05782	0.110138	0.0633035	-0.0457799	0.0402978	0.0402978
47105	NONHSAT151956.1	0.0312718	0.999963	0.605359	0.281092	2.98079	0.204753	0.0646585	0.0538606	0.0428556	0.0538606
68632	NONHSAT177596.1	0.0312906	0.999963	0.279244	0.129679	4.62957	0.0388046	0.0151434	0.00412087	0.0100814	0.0100814
11809	NONHSAT036138.2	0.0313035	0.999963	1.07459	0.499066	2.96152	0.487634	0.330047	-0.153531	0.0435536	0.0435536
44958	NONHSAT149208.1	0.0313445	0.999963	-0.97375	0.452345	2.19333	0.471093	0.191422	0.0418732	0.115501	0.115501
39494	NONHSAT126666.2	0.0313546	0.999963	0.226641	0.10529	4.93429	0.0283096	0.00875841	0.00736637	0.00787052	0.00787052
105555	NONHSAT222398.1	0.0313608	0.999963	1.05264	0.489039	4.7392	0.469099	0.34953	-0.178676	0.00920892	0.00920892
103510	NONHSAT219961.1	0.0313752	0.999963	0.4905	0.227898	3.41559	0.118268	0.0484942	0.00911975	0.0294118	0.0294118
63243	NONHSAT171143.1	0.0313848	0.999963	0.23974	0.111395	5.06794	0.0240846	0.0115219	-0.00296946	0.00709137	0.00709137
17447	NONHSAT146580.2	0.0314009	0.999963	2.48825	1.15627	1.64322	3.46178	1.44877	0.556687	0.382824	0.556687
50599	NONHSAT156045.1	0.0314102	0.999963	0.203762	0.094692	5.08971	0.0150487	0.00647592	-0.00323463	0.00697393	0.00697393
99445	NONHSAT215196.1	0.031437	0.999963	0.288627	0.134152	4.33955	0.0437265	0.0140987	0.0093198	0.0128962	0.0128962
98978	NONHSAT214707.1	0.0314459	0.999963	0.592858	0.275571	2.87728	0.122578	0.0668614	-0.0454448	0.0470475	0.0470475
92291	NONHSAT206557.1	0.031468	0.999963	-3.03212	1.40956	2.11084	5.14237	2.29401	0.686303	0.136276	0.686303
78821	NONHSAT190253.1	0.0314957	0.999963	-0.275943	0.128301	4.89037	0.0339436	0.0165417	-0.00266634	0.00814985	0.00814985
58098	NONHSAT164966.1	0.0315198	0.999963	0.305715	0.142163	4.16848	0.0437715	0.0153361	0.00433031	0.0149795	0.0149795
93675	NONHSAT208324.1	0.0315334	0.999963	-1.82564	0.849024	1.78339	1.86489	0.69571	0.385553	0.28017	0.385553
83287	NONHSAT195901.1	0.0315698	0.999963	0.984715	0.458046	2.17194	0.331787	0.194279	-0.143169	0.120431	0.120431
26285	NONHSAT083605.2	0.031592	0.999963	-3.0392	1.41389	0.826452	2.77867	0.82244	-0.812871	2.17617	2.17617
24752	NONHSAT079915.2	0.0315957	0.999963	0.693496	0.322633	2.57389	0.254572	0.0936121	0.0442521	0.0625261	0.0625261
83467	NONHSAT196141.1	0.0316135	0.999963	-0.59127	0.275104	3.15556	0.195698	0.0510416	0.0624813	0.0372876	0.0624813
90794	NONHSAT204960.1	0.0316488	0.999963	2.06758	0.962192	1.99758	2.39344	1.09772	0.290999	0.173751	0.290999
46300	NONHSAT150890.1	0.0316543	0.999963	-3.27566	1.52445	2.2795	5.49926	3.38761	-0.537274	0.0983088	0.0983088
74182	NONHSAT184634.1	0.0316782	0.999963	-0.3406	0.158533	4.10005	0.0463577	0.0217808	-0.00733682	0.0159182	0.0159182
95295	NONHSAT210365.1	0.0317276	0.999963	-0.82265	0.383015	2.40515	0.249201	0.140956	-0.0832365	0.0790952	0.0790952
6043	NONHSAT022901.2	0.031792	0.999963	2.32591	1.08332	1.24775	2.36886	0.855907	0.0764602	0.904478	0.904478
85246	NONHSAT198194.1	0.0317969	0.999963	3.23044	1.50466	0.922072	3.34834	1.60615	-1.33412	1.78985	1.78985
91482	NONHSAT205715.1	0.0317992	0.999963	-0.435565	0.202879	3.48834	0.0883252	0.0341648	0.0050979	0.0275748	0.0275748
13827	NONHSAT044219.2	0.0318072	0.999963	-0.53334	0.248432	3.21451	0.159398	0.0451311	0.0474466	0.0354297	0.0474466
1448	NONHSAT008541.2	0.0318167	0.999963	1.20362	0.560683	1.81756	0.799035	0.212059	0.24347	0.259489	0.259489
99993	NONHSAT215846.1	0.0319171	0.999963	-0.38858	0.181119	3.77918	0.0531032	0.027911	-0.018155	0.0212949	0.0212949
28991	NONHSAT091988.2	0.0319254	0.999963	-2.97237	1.3855	2.30617	4.95403	1.48675	1.39266	0.0937271	1.39266
57850	NONHSAT164708.1	0.0320088	0.999963	0.206818	0.0964501	5.12228	0.0239952	0.00715013	0.0068038	0.00680288	0.0068038
43182	NONHSAT137938.2	0.0320579	0.999963	-1.74427	0.813679	1.66717	1.59783	0.630024	0.22633	0.363085	0.363085
18688	NONHSAT059870.2	0.0320665	0.999963	-0.371342	0.173234	4.15078	0.0773806	0.0167042	0.028311	0.0152162	0.028311
3569	NONHSAT010862.2	0.0321175	0.999963	-2.44198	1.13954	1.54284	3.07691	1.47035	0.139564	0.477487	0.477487
100164	NONHSAT216067.1	0.0321535	0.999963	-0.628443	0.293323	2.78059	0.13961	0.0769765	-0.0505669	0.052081	0.052081
50570	NONHSAT156013.1	0.0322008	0.999963	0.756501	0.35319	2.50411	0.216111	0.119296	-0.0637668	0.0678188	0.0678188
106597	NONHSAT223837.1	0.0322123	0.999963	0.575411	0.268662	2.89017	0.123978	0.0618126	-0.0310016	0.0464561	0.0464561
99817	NONHSAT215627.1	0.0322614	0.999963	0.645537	0.30149	2.61093	0.149138	0.0760182	-0.0458651	0.0603261	0.0603261
10533	NONHSAT033504.2	0.0322621	0.999963	-1.72564	0.805944	1.75372	1.67281	0.396278	0.578039	0.29943	0.578039
73552	NONHSAT183826.1	0.0322788	0.999963	-2.68126	1.25237	3.38619	4.03887	1.9613	0.391355	0.0301987	0.391355
51414	NONHSAT157084.1	0.0322999	0.999963	-3.18681	1.48869	2.37294	5.70618	1.91831	1.40599	0.0834902	1.40599
96261	NONHSAT211388.1	0.0323153	0.999963	0.315034	0.147179	4.12523	0.0397057	0.0169272	-0.00451258	0.0155652	0.0155652
73581	NONHSAT183867.1	0.0323389	0.999963	-0.498112	0.232741	3.21614	0.102513	0.0458756	-0.0107774	0.035377	0.035377
84996	NONHSAT197911.1	0.0323982	0.999963	-1.10821	0.517986	1.91579	0.464241	0.194229	-0.0744776	0.208236	0.208236
40959	NONHSAT129245.2	0.0324089	0.999963	-2.94456	1.37639	2.11757	4.87448	0.835692	2.006	0.134392	2.006
91085	NONHSAT205296.1	0.0324429	0.999963	-0.199698	0.0933641	5.18836	0.0159385	0.00660284	-0.00163438	0.00647246	0.00647246
6363	NONHSAT024801.2	0.0325425	0.999963	-2.75375	1.28819	1.9686	4.26626	2.06061	0.428548	0.185196	0.428548
63920	NONHSAT171973.1	0.0325713	0.999963	0.49228	0.230325	3.38274	0.136244	0.0492815	0.0301466	0.0302929	0.0302929
89434	NONHSAT203218.1	0.032585	0.999963	2.26756	1.06102	1.23852	2.38606	0.766179	0.288201	0.922457	0.922457
96854	NONHSAT212130.1	0.0325881	0.999963	2.18528	1.02254	1.08463	2.00185	0.291219	0.420294	1.27715	1.27715
41266	NONHSAT130934.2	0.0326329	0.999963	0.232817	0.108968	4.72225	0.0212535	0.0084731	-0.00223262	0.00933782	0.00933782
83172	NONHSAT195770.1	0.0326665	0.999963	-2.57593	1.20587	1.05386	2.13951	0.819098	-0.632995	1.36209	1.36209
29223	NONHSAT093224.2	0.032681	0.999963	0.840802	0.393638	2.61363	0.398025	0.126013	0.106412	0.0601769	0.106412
76446	NONHSAT187497.1	0.0326824	0.999963	0.756105	0.353988	2.4954	0.242094	0.119341	-0.0311092	0.0686205	0.0686205
28099	NONHSAT093113.2	0.0327457	0.999963	2.16379	1.01339	1.26637	2.42854	0.671246	0.608691	0.869207	0.869207
25710	NONHSAT081860.2	0.032763	0.999963	-0.793257	0.371553	2.39044	0.320696	0.126015	0.0388832	0.081063	0.081063
62586	NONHSAT170372.1	0.0327801	0.999963	-0.445429	0.208655	3.43367	0.0955411	0.0363637	0.0086601	0.0289414	0.0289414
67627	NONHSAT176441.1	0.0327953	0.999963	-0.239708	0.112297	4.90682	0.0256973	0.0108723	-0.00029808	0.00804377	0.00804377
2815	NONHSAT006149.2	0.0327963	0.999963	-0.415529	0.194666	3.82115	0.064064	0.0363536	-0.0210225	0.0204889	0.0204889
53550	NONHSAT159584.1	0.0328635	0.999963	-1.0797	0.506011	4.37626	0.550673	0.371577	-0.120393	0.0124938	0.0124938
31555	NONHSAT099945.2	0.0328747	0.999963	-1.82791	0.856723	1.5397	1.53474	0.620178	0.0452746	0.480783	0.480783
34194	NONHSAT107189.2	0.0328946	0.999963	-0.7126	0.334026	2.61682	0.198681	0.107357	-0.0494294	0.0600032	0.0600032
105116	NONHSAT221908.1	0.0329192	0.999963	0.694873	0.325762	2.63721	0.220419	0.100251	-0.00579579	0.058931	0.058931
87356	NONHSAT200876.1	0.0329458	0.999963	0.329769	0.154622	4.08284	0.0580602	0.0196974	0.0120974	0.0161646	0.0161646
41899	NONHSAT135034.2	0.0330675	0.999963	2.24472	1.05323	1.38194	2.75558	0.986032	0.568913	0.677918	0.677918
38985	NONHSAT124242.2	0.0331107	0.999963	0.312543	0.146683	4.25352	0.039806	0.0183744	-0.00524807	0.0138994	0.0138994
2937	NONHSAT006879.2	0.0331702	0.999963	0.464853	0.218239	3.38425	0.10131	0.041191	0.00441285	0.0302514	0.0302514
59896	NONHSAT167211.1	0.033229	0.999963	-1.00084	0.47003	2.14656	0.405353	0.204715	-0.0736514	0.126677	0.126677
63096	NONHSAT170969.1	0.0332437	0.999963	0.427985	0.201014	3.75994	0.0987607	0.0389348	0.0158269	0.0216753	0.0216753
102701	NONHSAT218977.1	0.0332548	0.999963	-0.31329	0.147154	4.17603	0.0355903	0.0176016	-0.00992013	0.0148798	0.0148798
22279	NONHSAT075275.2	0.0332587	0.999963	0.744913	0.349897	2.35118	0.193178	0.0969936	-0.0636072	0.0866488	0.0866488
64868	NONHSAT173081.1	0.0332722	0.999963	3.09105	1.45203	0.85238	3.07398	1.09825	-0.83876	2.06433	2.06433
5102	NONHSAT015435.2	0.033278	0.999963	0.507547	0.238429	3.16333	0.120146	0.048225	0.00535635	0.0370476	0.0370476
105641	NONHSAT222531.1	0.033304	0.999963	0.442032	0.207683	3.43064	0.0980931	0.0356788	0.0136655	0.0290196	0.0290196
75724	NONHSAT186760.1	0.0333083	0.999963	0.460339	0.21629	3.34163	0.0871584	0.0387247	-0.00924373	0.031447	0.031447
51535	NONHSAT157247.1	0.0333095	0.999963	0.387496	0.182066	4.68773	0.0848236	0.031553	0.0181689	0.00960691	0.0181689
63106	NONHSAT170984.1	0.0333496	0.999963	-0.655533	0.308073	2.70109	0.179003	0.086503	-0.0238957	0.0558604	0.0558604
27436	NONHSAT090128.2	0.0333642	0.999963	2.92439	1.37445	0.769047	2.57327	0.389351	-0.379786	2.44434	2.44434
62072	NONHSAT169833.1	0.0333685	0.999963	-0.443893	0.208634	3.42136	0.105223	0.0360314	0.0216063	0.0292605	0.0292605
24051	NONHSAT075655.2	0.0334319	0.999963	2.19768	1.0333	1.09083	2.03748	0.340908	0.394769	1.26066	1.26066
80146	NONHSAT191851.1	0.0334574	0.999963	0.482687	0.226981	3.18431	0.0942355	0.0408878	-0.0104635	0.0363929	0.0363929
85905	NONHSAT198988.1	0.0335168	0.999963	2.38907	1.12383	1.59405	3.22788	1.28945	0.605028	0.426674	0.605028
24447	NONHSAT077987.2	0.0335395	0.999963	3.09651	1.4568	2.27436	5.42322	0.924826	2.25855	0.0992294	2.25855
74987	NONHSAT185747.1	0.0336787	0.999963	2.99689	1.41103	1.68655	3.92647	2.63871	-1.09862	0.347815	0.347815
48255	NONHSAT153425.1	0.0336883	0.999963	-0.504551	0.237572	3.19529	0.0925639	0.0486144	-0.028374	0.0360462	0.0360462
81256	NONHSAT193244.1	0.0336927	0.999963	-0.814574	0.383558	2.48386	0.319647	0.150933	-0.000197787	0.0697424	0.0697424
85103	NONHSAT198024.1	0.033717	0.999963	0.412614	0.194314	3.60306	0.0641134	0.0317019	-0.0154038	0.0249349	0.0249349
97631	NONHSAT213096.1	0.0337314	0.999963	0.516644	0.243325	3.11038	0.0888436	0.0501384	-0.0391792	0.0386721	0.0386721
14182	NONHSAT049660.2	0.0337319	0.999963	-3.23788	1.52496	2.53025	5.93575	1.30258	2.18565	0.0656198	2.18565
57049	NONHSAT163805.1	0.033759	0.999963	0.317538	0.149575	4.16983	0.0506344	0.0185972	0.00688449	0.0149617	0.0149617
38232	NONHSAT119915.2	0.0337744	0.999963	0.45256	0.213195	4.03629	0.115986	0.0419196	0.0262585	0.0168529	0.0262585
82689	NONHSAT195080.1	0.0338311	0.999963	0.474383	0.223546	3.34011	0.121853	0.0434685	0.0244576	0.031491	0.031491
38663	NONHSAT122164.2	0.0338461	0.999963	0.464952	0.219121	3.37757	0.0731937	0.0415861	-0.0311617	0.0304347	0.0304347
72424	NONHSAT182314.1	0.0338707	0.999963	-1.77413	0.836222	1.42848	1.51383	0.436027	0.275934	0.612874	0.612874
60927	NONHSAT168357.1	0.0338809	0.999963	-0.367033	0.173008	4.19046	0.0740533	0.0302061	0.0118429	0.0146914	0.0146914
86347	NONHSAT199538.1	0.0338826	0.999963	0.965305	0.455018	2.19863	0.527993	0.19459	0.115971	0.114325	0.115971
32286	NONHSAT103230.2	0.0338849	0.999963	3.40878	1.60682	3.90496	6.58419	1.83559	2.03724	0.0189779	2.03724
25002	NONHSAT078137.2	0.0338874	0.999963	-1.7436	0.821906	1.3906	1.58983	0.347955	0.499279	0.665339	0.665339
52585	NONHSAT158438.1	0.0339537	0.999963	-0.304705	0.143687	4.20147	0.0342242	0.0164192	-0.00845583	0.0145495	0.0145495
30445	NONHSAT099322.2	0.0339661	0.999963	-2.67905	1.26342	1.90109	4.06868	0.756776	1.63758	0.215181	1.63758
52716	NONHSAT158569.1	0.0340389	0.999963	0.225697	0.10648	4.89053	0.0270818	0.00885833	0.00589176	0.00814876	0.00814876
44007	NONHSAT139759.2	0.0340541	0.999963	1.27841	0.603184	2.51076	0.702005	0.478515	-0.21388	0.0672305	0.0672305
29196	NONHSAT093063.2	0.0340743	0.999963	-0.301123	0.142093	4.27607	0.0486211	0.0166578	0.0101155	0.013628	0.013628
14736	NONHSAT142298.2	0.0340988	0.999963	-2.21201	1.04394	2.21603	2.64035	1.52414	-0.0585725	0.11058	0.11058
88082	NONHSAT201628.1	0.0341337	0.999963	0.398401	0.188059	3.77956	0.0872848	0.0317618	0.0178229	0.0212875	0.0212875
20602	NONHSAT064245.2	0.034207	0.999963	2.26828	1.07114	1.48021	2.92035	0.828116	0.89291	0.547602	0.89291
21127	NONHSAT069120.2	0.0342205	0.999963	-0.447462	0.21132	3.44995	0.108791	0.0384584	0.0224471	0.0285258	0.0285258
4015	NONHSAT013537.2	0.0342303	0.999963	-0.535317	0.252824	3.11408	0.101263	0.0573214	-0.0382044	0.0385589	0.0385589
10713	NONHSAT034431.2	0.0342393	0.999963	-0.830643	0.392323	2.52439	0.254522	0.164789	-0.105375	0.0660868	0.0660868
55467	NONHSAT161842.1	0.0342825	0.999963	0.519702	0.245521	3.10177	0.109587	0.051485	-0.0157847	0.0389358	0.0389358
22997	NONHSAT069413.2	0.0342904	0.999963	-0.233761	0.11044	4.9168	0.0258447	0.0103151	0.00149907	0.00798031	0.00798031
66564	NONHSAT175084.1	0.0343041	0.999963	-3.03529	1.43412	2.20964	5.23195	2.79061	0.294454	0.111935	0.294454
25598	NONHSAT081397.2	0.034305	0.999963	-0.582232	0.275096	3.25308	0.166659	0.0793562	0.00184479	0.0341604	0.0341604
86277	NONHSAT199457.1	0.0343384	0.999963	0.828674	0.391609	2.50564	0.246901	0.162355	-0.111241	0.0676814	0.0676814
42098	NONHSAT130325.2	0.0343407	0.999963	-0.473745	0.223882	3.58365	0.122669	0.0498216	0.0193521	0.0253631	0.0253631
20151	NONHSAT060103.2	0.0343481	0.999963	2.76705	1.3077	1.96994	4.34909	0.46209	2.10305	0.184648	2.10305
106182	NONHSAT223282.1	0.0343662	0.999963	0.437508	0.206786	3.47757	0.0954754	0.0363032	0.0112612	0.0278377	0.0278377
106819	NONHSAT224096.1	0.0344139	0.999963	0.135723	0.0641659	6.11906	0.0104669	0.00236376	0.00381213	0.00356036	0.00381213
103030	NONHSAT219379.1	0.0344251	0.999963	-0.687448	0.325026	2.5913	0.242014	0.097011	0.0282868	0.0614517	0.0614517
26919	NONHSAT085052.2	0.0344682	0.999963	0.317238	0.150026	4.66006	0.0572016	0.0115396	0.0222223	0.00982931	0.0222223
37801	NONHSAT123377.2	0.0344873	0.999963	0.907861	0.429385	2.40391	0.383642	0.197298	-0.0268249	0.0792594	0.0792594
6623	NONHSAT018050.2	0.0345035	0.999963	1.22948	0.581553	2.0019	0.848189	0.335189	0.158185	0.172117	0.172117
79324	NONHSAT190841.1	0.0345142	0.999963	0.575526	0.272243	2.88007	0.144894	0.0642573	-0.00735112	0.0469172	0.0469172
54740	NONHSAT161050.1	0.0345228	0.999963	0.81342	0.384794	2.29937	0.294651	0.127232	-0.00703747	0.0948669	0.0948669
102956	NONHSAT219287.1	0.0345335	0.999963	0.936271	0.442935	2.16595	0.306777	0.172422	-0.117677	0.121865	0.121865
41130	NONHSAT130293.2	0.0346022	0.999963	-1.69122	0.800393	1.55907	1.61531	0.500163	0.446396	0.460781	0.460781
6814	NONHSAT021219.2	0.0346759	0.999963	-0.512392	0.242596	3.26678	0.105325	0.0545609	-0.0213589	0.033718	0.033718
35267	NONHSAT115675.2	0.0346831	0.999963	-1.6226	0.768264	1.56725	1.49813	0.331635	0.553709	0.452576	0.553709
21836	NONHSAT072806.2	0.0347058	0.999963	0.941446	0.445808	2.29658	0.50439	0.137613	0.160505	0.0953395	0.160505
44800	NONHSAT149001.1	0.0348275	0.999963	2.32141	1.10001	1.5315	3.06872	0.940885	0.874147	0.489506	0.874147
71984	NONHSAT181740.1	0.0348852	0.999963	-0.247675	0.117399	4.61037	0.0295276	0.0104297	0.00347607	0.010244	0.010244
32889	NONHSAT100153.2	0.0348894	0.999963	0.475358	0.225326	3.36129	0.0698323	0.0452704	-0.0427169	0.0308875	0.0308875
4826	NONHSAT012967.2	0.0349096	0.999963	-0.236247	0.111997	4.91458	0.0220214	0.0108207	-0.00422382	0.00799435	0.00799435
6274	NONHSAT024205.2	0.0349163	0.999963	-0.310104	0.147016	4.20883	0.0457761	0.017965	0.00319338	0.0144555	0.0144555
63934	NONHSAT171990.1	0.0349172	0.999963	0.393417	0.186514	3.73193	0.0881778	0.0279313	0.0242497	0.0222353	0.0242497
78544	NONHSAT189961.1	0.0349429	0.999963	0.511099	0.24234	3.07374	0.141011	0.0482927	0.030012	0.0398001	0.0398001
85794	NONHSAT198855.1	0.0349742	0.999963	0.335434	0.159075	4.74121	0.0596881	0.0287634	0.0036532	0.00919378	0.00919378
26580	NONHSAT086818.2	0.034988	0.999963	0.505671	0.239825	3.19038	0.0826722	0.0500725	-0.0426209	0.0362017	0.0362017
62819	NONHSAT170637.1	0.0350037	0.999963	-0.69876	0.33143	2.67524	0.203674	0.1077	-0.0362072	0.0570692	0.0570692
26195	NONHSAT083086.2	0.0350718	0.999963	-0.460912	0.218698	4.00768	0.0859282	0.054451	-0.0267057	0.0172922	0.0172922
50125	NONHSAT155461.1	0.0350789	0.999963	-0.281525	0.133586	4.48804	0.0360601	0.0154129	-5.89431e-05	0.011355	0.011355
103171	NONHSAT219548.1	0.0350832	0.999963	0.169009	0.0801979	6.28018	0.0162873	0.00294089	0.00670668	0.00328861	0.00670668
87940	NONHSAT201480.1	0.0351531	0.999963	-0.234328	0.111236	4.68637	0.0263823	0.00894237	0.00344443	0.0096177	0.0096177
41527	NONHSAT132794.2	0.0351612	0.999963	0.411782	0.195482	3.52588	0.0694516	0.0306395	-0.00741171	0.0266803	0.0266803
98480	NONHSAT214186.1	0.0351833	0.999963	0.268632	0.127541	4.44218	0.0312729	0.0125932	-0.000563368	0.0118069	0.0118069
56624	NONHSAT163276.1	0.0352609	0.999963	0.900446	0.427694	3.72162	0.462748	0.0303441	0.24404	0.0224437	0.24404
21133	NONHSAT069138.2	0.0352653	0.999963	-0.647023	0.30733	2.92185	0.238934	0.0715272	0.0701508	0.0450968	0.0701508
47373	NONHSAT152300.1	0.0352773	0.999963	-2.51546	1.1949	1.73196	3.6116	1.50304	0.638634	0.314358	0.638634
47755	NONHSAT152775.1	0.0352783	0.999963	0.535985	0.254607	3.01011	0.0948011	0.055392	-0.0446207	0.0418449	0.0418449
81042	NONHSAT193017.1	0.0353881	0.999963	-2.47639	1.17705	1.43984	2.88876	1.48025	-0.168987	0.597935	0.597935
84189	NONHSAT197063.1	0.0353894	0.999963	0.608436	0.289198	2.74579	0.188079	0.0716761	0.0245996	0.0537771	0.0537771
77172	NONHSAT188244.1	0.0354296	0.999963	0.203363	0.0966825	5.03578	0.019546	0.00675168	0.00217209	0.00726956	0.00726956
51122	NONHSAT156717.1	0.035465	0.999963	-0.565229	0.268772	2.84226	0.153391	0.0595745	0.0123572	0.0487829	0.0487829
40710	NONHSAT127720.2	0.0354672	0.999963	0.529683	0.251872	3.0645	0.125243	0.0550712	-0.0037285	0.0400881	0.0400881
66681	NONHSAT175234.1	0.0355567	0.999963	-0.249787	0.118835	4.76934	0.0272482	0.0121977	-0.00153501	0.00898507	0.00898507
67184	NONHSAT175867.1	0.0355871	0.999963	2.2388	1.06528	1.37898	2.75784	1.01995	0.547767	0.682269	0.682269
8133	NONHSAT029355.2	0.0355973	0.999963	0.550316	0.261868	3.12749	0.13858	0.0647139	-0.00505728	0.0381488	0.0381488
11088	NONHSAT036422.2	0.0356099	0.999963	0.394002	0.187499	3.72173	0.0675634	0.0302924	-0.00405219	0.0224414	0.0224414
25953	NONHSAT081386.2	0.0356181	0.999963	0.400435	0.190569	3.61176	0.0510847	0.0297297	-0.0260043	0.0247449	0.0247449
52698	NONHSAT158551.1	0.0356286	0.999963	-0.710434	0.338118	2.53501	0.180199	0.106236	-0.0702562	0.0652502	0.0652502
32053	NONHSAT102163.2	0.035635	0.999963	0.76955	0.366266	2.98087	0.338643	0.102783	0.0984433	0.0428528	0.0984433
38786	NONHSAT122956.2	0.0356519	0.999963	0.576182	0.274258	3.01563	0.154636	0.0711658	-0.00236473	0.0416604	0.0416604
67559	NONHSAT176366.1	0.035683	0.999963	-0.72811	0.346633	2.66532	0.250763	0.12269	-0.00804081	0.057542	0.057542
42225	NONHSAT131277.2	0.035827	0.999963	-2.02944	0.966912	1.98273	2.35749	0.406053	0.996325	0.179512	0.996325
83341	NONHSAT195968.1	0.03586	0.999963	1.15441	0.550111	3.87748	0.586175	0.434474	-0.201507	0.0194592	0.0194592
84515	NONHSAT197405.1	0.0358665	0.999963	-0.372837	0.177674	3.78717	0.0528235	0.0262129	-0.0123113	0.0211389	0.0211389
26013	NONHSAT081699.2	0.0358891	0.999963	-1.74383	0.831113	1.56292	1.60396	0.579216	0.285385	0.456907	0.456907
58358	NONHSAT165228.1	0.0358905	0.999963	-0.525895	0.250645	3.01093	0.0940187	0.0524173	-0.038606	0.0418172	0.0418172
95658	NONHSAT210747.1	0.0359332	0.999963	0.400064	0.190717	3.6322	0.0765717	0.0302556	0.00543986	0.0243039	0.0243039
2706	NONHSAT004948.2	0.0359691	0.999963	0.581676	0.277348	2.84289	0.193811	0.0573797	0.0580034	0.0487503	0.0580034
82096	NONHSAT194297.1	0.0359901	0.999963	2.4479	1.16731	1.65938	3.4328	0.743021	1.3009	0.369396	1.3009
56366	NONHSAT162951.1	0.0359926	0.999963	-0.304581	0.145245	4.25792	0.0438786	0.0177984	0.00226113	0.0138459	0.0138459
19681	NONHSAT064265.2	0.0360013	0.999963	-0.836024	0.398693	2.16504	0.251256	0.116348	-0.0643793	0.122086	0.122086
105878	NONHSAT222861.1	0.0360556	0.999963	-0.18037	0.086042	5.46798	0.0148281	0.00581236	0.000522811	0.00529248	0.00529248
93314	NONHSAT207866.1	0.036069	0.999963	2.65958	1.26879	2.15987	4.0538	1.07814	1.33661	0.123345	1.33661
91659	NONHSAT205897.1	0.0360911	0.999963	0.505633	0.241249	3.21586	0.133059	0.0519152	0.0185345	0.0353861	0.0353861
74787	NONHSAT185491.1	0.0361142	0.999963	-1.21354	0.579077	2.06153	0.844198	0.217272	0.285723	0.151252	0.285723
5659	NONHSAT018594.2	0.0361676	0.999963	-0.928219	0.443056	2.28115	0.494036	0.1697	0.124748	0.0980171	0.124748
55039	NONHSAT161357.1	0.0361753	0.999963	0.278241	0.132815	4.48863	0.0440368	0.0151104	0.0109037	0.0113493	0.0113493
15388	NONHSAT140665.2	0.0361766	0.999963	-0.565747	0.270054	3.28195	0.183536	0.0472877	0.0621063	0.0332385	0.0621063
91119	NONHSAT205331.1	0.0361943	0.999963	0.584886	0.279217	2.78983	0.16519	0.0653322	0.0128705	0.0516107	0.0516107
22033	NONHSAT074121.2	0.0362174	0.999963	-2.39126	1.1417	1.82157	3.2796	0.728004	1.2272	0.257165	1.2272
80795	NONHSAT192691.1	0.0362468	0.999963	-0.490625	0.234284	3.18738	0.138081	0.0451667	0.0371667	0.0362964	0.0371667
37208	NONHSAT120493.2	0.0362596	0.999963	-2.06616	0.986702	1.30924	2.449	0.157832	1.30254	0.792921	1.30254
22694	NONHSAT077178.2	0.0362756	0.999963	0.2334	0.111471	4.81144	0.0200125	0.00995531	-0.00536799	0.00868322	0.00868322
13414	NONHSAT050238.2	0.0362817	0.999963	0.485154	0.231715	3.22898	0.109536	0.0455805	0.00307463	0.034957	0.034957
13115	NONHSAT047049.2	0.036305	0.999963	0.916317	0.437697	2.64985	0.481785	0.214935	0.072433	0.0582958	0.072433
38941	NONHSAT123924.2	0.0363591	0.999963	-0.278737	0.133183	4.70066	0.028609	0.0171015	-0.0104756	0.00950501	0.00950501
47153	NONHSAT152018.1	0.036378	0.999963	0.358933	0.171518	3.83717	0.0550226	0.0239377	-0.00347178	0.0201901	0.0201901
104282	NONHSAT220955.1	0.0363831	0.999963	-0.22737	0.108653	4.83615	0.0189165	0.00919646	-0.00493721	0.00851177	0.00851177
41581	NONHSAT133139.2	0.0363869	0.999963	0.611562	0.292253	3.1498	0.214697	0.0469065	0.0812113	0.037465	0.0812113
85220	NONHSAT198160.1	0.0364095	0.999963	-2.0908	0.999273	1.2427	2.46007	0.58355	0.85224	0.91427	0.91427
75201	NONHSAT186102.1	0.0364121	0.999963	-2.13672	1.02123	1.39118	2.62118	0.34376	1.22062	0.6645	1.22062
75689	NONHSAT186725.1	0.0364572	0.999963	-0.39323	0.187987	3.5742	0.054157	0.0274348	-0.0177247	0.025574	0.025574
95737	NONHSAT210829.1	0.0364605	0.999963	-0.521714	0.249415	3.22977	0.155919	0.0583806	0.034449	0.0349308	0.0349308
28137	NONHSAT093294.2	0.0364652	0.999963	0.852548	0.407586	2.25123	0.295805	0.145667	-0.0484745	0.103522	0.103522
74800	NONHSAT185508.1	0.0365775	0.999963	0.524991	0.251138	3.02824	0.113013	0.0533602	-0.0154493	0.041245	0.041245
73233	NONHSAT183422.1	0.036585	0.999963	-0.23525	0.11254	4.70272	0.0268931	0.00950904	0.00335378	0.00948896	0.00948896
100379	NONHSAT216336.1	0.0366111	0.999963	-0.342961	0.16409	3.8566	0.0610132	0.0205544	0.0116038	0.0198341	0.0198341
61252	NONHSAT168778.1	0.0366382	0.999963	-1.15301	0.55174	2.95279	0.745519	0.412745	0.0206155	0.04388	0.04388
66166	NONHSAT174618.1	0.0366724	0.999963	0.297722	0.142492	4.36789	0.0479975	0.0178717	0.00888596	0.0125842	0.0125842
28552	NONHSAT088829.2	0.0368189	0.999963	0.578507	0.277093	2.83339	0.154287	0.0659153	0.00144233	0.0492559	0.0492559
31154	NONHSAT097935.2	0.0368291	0.999963	0.666453	0.319235	2.59857	0.1814	0.0918417	-0.031651	0.0610251	0.0610251
73065	NONHSAT183216.1	0.0368292	0.999963	-0.198353	0.0950124	5.03766	0.0141375	0.00628206	-0.00336408	0.00725896	0.00725896
40081	NONHSAT124614.2	0.0368328	0.999963	0.333733	0.159864	4.12771	0.0597958	0.0228035	0.0101745	0.015531	0.015531
42040	NONHSAT130006.2	0.0368664	0.999963	-0.440507	0.211047	3.45701	0.0915806	0.0384635	0.00324495	0.0283479	0.0283479
30576	NONHSAT094518.2	0.0368699	0.999963	-0.180056	0.0862668	5.29552	0.0158257	0.00518214	0.00244239	0.0059808	0.0059808
65757	NONHSAT174198.1	0.0368741	0.999963	-0.32347	0.154981	4.26797	0.060213	0.0151478	0.0208811	0.0137248	0.0208811
59897	NONHSAT167213.1	0.0368802	0.999963	-0.490256	0.234899	4.28853	0.10953	0.0692859	-0.022505	0.0134807	0.0134807
81580	NONHSAT193665.1	0.0368819	0.999963	0.323681	0.155089	4.3978	0.0394079	0.0238145	-0.0138432	0.0122643	0.0122643
55233	NONHSAT161560.1	0.0369062	0.999963	0.535281	0.256508	3.0092	0.159097	0.056819	0.0346054	0.0418754	0.0418754
89945	NONHSAT203866.1	0.036921	0.999963	0.209629	0.100463	5.3076	0.0212618	0.00921049	0.000887653	0.00592859	0.00592859
59393	NONHSAT166558.1	0.0369296	0.999963	0.797495	0.382209	2.25099	0.216773	0.115557	-0.0830905	0.103568	0.103568
27407	NONHSAT089916.2	0.0369366	0.999963	-0.69461	0.332913	2.53811	0.230984	0.101233	0.00656649	0.0650135	0.0650135
23872	NONHSAT074742.2	0.036953	0.999963	1.75041	0.839009	1.50966	1.5382	0.54242	0.231357	0.513484	0.513484
15750	NONHSAT142856.2	0.0369567	0.999963	0.519998	0.249251	5.24403	0.155671	0.006671	0.0865182	0.00621047	0.0865182
77053	NONHSAT188124.1	0.0370306	0.999963	0.308265	0.147819	4.15998	0.0488949	0.0176828	0.00780063	0.0150927	0.0150927
88423	NONHSAT201981.1	0.0370615	0.999963	0.222705	0.106809	4.93826	0.0195136	0.00926626	-0.00347325	0.00784583	0.00784583
5997	NONHSAT022671.2	0.0370674	0.999963	0.248584	0.119224	4.71525	0.0327121	0.0119298	0.00578753	0.00939164	0.00939164
99592	NONHSAT215357.1	0.0371199	0.999963	0.378588	0.181626	4.22123	0.0509307	0.0351831	-0.0252682	0.0142987	0.0142987
63027	NONHSAT170889.1	0.0371281	0.999963	0.874513	0.419561	2.34752	0.340294	0.176852	-0.0382743	0.0871952	0.0871952
12716	NONHSAT041280.2	0.0371358	0.999963	0.678334	0.325454	2.61223	0.265146	0.0901995	0.0686813	0.0602541	0.0686813
98989	NONHSAT214718.1	0.0371388	0.999963	-0.279767	0.13423	4.35896	0.045102	0.0127541	0.0142724	0.0126816	0.0142724
20108	NONHSAT068223.2	0.0371743	0.999963	-0.219068	0.105127	4.86457	0.0195722	0.0082578	-0.00178903	0.00831965	0.00831965
59194	NONHSAT166306.1	0.0371794	0.999963	-0.365329	0.175319	3.78354	0.0542399	0.0248956	-0.00714501	0.0212097	0.0212097
37437	NONHSAT121496.2	0.0372011	0.999963	-0.372542	0.178801	3.73605	0.0599933	0.0258024	-0.00285602	0.0221525	0.0221525
66655	NONHSAT175200.1	0.037217	0.999963	-2.70945	1.30051	1.81486	3.83022	2.27592	-0.241059	0.261069	0.261069
54316	NONHSAT160547.1	0.0372229	0.999963	-2.21788	1.0646	1.43946	2.83574	0.765176	0.934872	0.59843	0.934872
97864	NONHSAT213397.1	0.0372726	0.999963	0.316828	0.152119	4.0662	0.0555502	0.0183032	0.0134921	0.016407	0.016407
87287	NONHSAT200781.1	0.0372994	0.999963	0.521993	0.25066	4.06487	0.0970648	0.0778193	-0.0586669	0.0164265	0.0164265
105554	NONHSAT222393.1	0.0372995	0.999963	0.505436	0.24271	4.10704	0.0844824	0.0725428	-0.0627395	0.0158193	0.0158193
80149	NONHSAT191854.1	0.0373473	0.999963	0.639908	0.307361	2.58007	0.236209	0.0781009	0.0636049	0.0621359	0.0636049
80833	NONHSAT192757.1	0.0373887	0.999963	-0.693511	0.333179	2.5483	0.23947	0.102251	0.0167277	0.0642621	0.0642621
30489	NONHSAT099563.2	0.0374049	0.999963	0.870354	0.418175	2.46354	0.325901	0.190407	-0.067099	0.0718974	0.0718974
80106	NONHSAT191811.1	0.037411	0.999963	-0.748289	0.359538	2.52433	0.239227	0.12781	-0.0387519	0.0660917	0.0660917
78847	NONHSAT190280.1	0.0374215	0.999963	-0.318225	0.15291	4.06366	0.0584378	0.0177633	0.0173087	0.0164443	0.0173087
104658	NONHSAT221409.1	0.037463	0.999963	-0.9523	0.457686	2.11448	0.488106	0.178963	0.0910918	0.135253	0.135253
102385	NONHSAT218646.1	0.0375193	0.999963	0.973865	0.468189	2.0994	0.44531	0.189234	0.0117489	0.139567	0.139567
80411	NONHSAT192202.1	0.0375271	0.999963	2.69522	1.29579	1.87197	4.19413	0.896046	1.62255	0.229672	1.62255
79211	NONHSAT190694.1	0.0375435	0.999963	-2.60956	1.25472	1.38464	2.5254	1.68749	-1.08443	0.673976	0.673976
80183	NONHSAT191888.1	0.0375655	0.999963	-0.310471	0.149296	4.24538	0.055665	0.0176297	0.0158044	0.0139988	0.0158044
71843	NONHSAT181537.1	0.037579	0.999963	-0.394746	0.189835	3.72721	0.0574272	0.0317252	-0.0183754	0.0223307	0.0223307
39231	NONHSAT125383.2	0.0375973	0.999963	-0.387006	0.186131	4.02922	0.0557859	0.0350068	-0.0214397	0.0169602	0.0169602
48006	NONHSAT153127.1	0.0376001	0.999963	0.719843	0.346214	2.38527	0.186433	0.0980266	-0.0593013	0.0817694	0.0817694
22386	NONHSAT075826.2	0.0376206	0.999963	-1.7597	0.846429	1.56463	1.78869	0.345418	0.729244	0.455187	0.729244
72732	NONHSAT182708.1	0.037654	0.999963	1.74102	0.837591	1.79942	1.75121	0.764997	0.287342	0.270272	0.287342
31579	NONHSAT100099.2	0.0376807	0.999963	2.58906	1.24575	2.10868	3.87325	1.48437	0.843484	0.136889	0.843484
96641	NONHSAT211877.1	0.0377	0.999963	-0.778769	0.37475	2.41766	0.350469	0.131527	0.0791288	0.0774717	0.0791288
16597	NONHSAT053286.2	0.0377623	0.999963	2.35728	1.13471	0.988149	1.97704	0.369718	0.0177889	1.56164	1.56164
74299	NONHSAT184775.1	0.0377687	0.999963	-0.352311	0.169596	4.54479	0.0717521	0.0227407	0.0204034	0.0108232	0.0204034
24628	NONHSAT079114.2	0.0378195	0.999963	0.633006	0.304798	2.66642	0.182358	0.0818634	-0.00417636	0.0574891	0.0574891
75852	NONHSAT186891.1	0.0378236	0.999963	-0.356397	0.171612	3.9199	0.0615461	0.0254544	0.00384605	0.0187217	0.0187217
103305	NONHSAT219707.1	0.0378265	0.999963	-1.27396	0.613444	1.69681	0.716043	0.224489	0.0619514	0.339981	0.339981
54126	NONHSAT160317.1	0.0378749	0.999963	0.624342	0.300713	2.68385	0.153457	0.0789789	-0.0333343	0.0566636	0.0566636
35312	NONHSAT115974.2	0.0378789	0.999963	-1.71332	0.825235	1.54213	1.57836	0.543283	0.328865	0.478237	0.478237
36773	NONHSAT118043.2	0.0378932	0.999963	1.85202	0.892104	1.43173	1.55928	0.585205	0.0776537	0.608569	0.608569
26859	NONHSAT084591.2	0.0379317	0.999963	-0.654439	0.315302	2.94748	0.247786	0.074677	0.0744463	0.0440821	0.0744463
105830	NONHSAT222789.1	0.037991	0.999963	-0.665382	0.320674	2.75851	0.248394	0.101078	0.0433893	0.0531691	0.0531691
8752	NONHSAT026928.2	0.0380161	0.999963	-0.671447	0.323638	2.55857	0.260942	0.0818723	0.0752405	0.0635409	0.0752405
33976	NONHSAT105936.2	0.0380277	0.999963	-0.241232	0.116281	4.76616	0.0310995	0.0112736	0.00577852	0.00900832	0.00900832
70997	NONHSAT180415.1	0.0380278	0.999963	-0.200951	0.0968644	5.11205	0.0217905	0.00721802	0.00487714	0.00685605	0.00685605
102686	NONHSAT218961.1	0.0380441	0.999963	0.509996	0.245855	3.17969	0.131052	0.0541287	0.0121501	0.0365381	0.0365381
86008	NONHSAT199112.1	0.0380563	0.999963	0.687877	0.331627	2.71594	0.273924	0.0985464	0.0664186	0.0551728	0.0664186
47993	NONHSAT153110.1	0.0380903	0.999963	-2.05637	0.991556	1.1973	2.28108	0.46779	0.797808	1.00698	1.00698
15680	NONHSAT142459.2	0.0380989	0.999963	-0.696783	0.335995	2.50786	0.213202	0.101855	-0.0174177	0.0674845	0.0674845
88390	NONHSAT201947.1	0.0381227	0.999963	1.12426	0.542193	2.21355	0.731953	0.192332	0.248628	0.111104	0.248628
39156	NONHSAT125007.2	0.0381271	0.999963	-0.490662	0.236636	3.24698	0.0825925	0.0496346	-0.0366748	0.0343604	0.0343604
7529	NONHSAT025501.2	0.0381629	0.999963	-3.66098	1.76594	2.93248	7.76309	2.71161	1.96622	0.0446676	1.96622
22939	NONHSAT069067.2	0.038214	0.999963	-2.26873	1.09466	1.53533	2.98207	0.860363	0.937049	0.485412	0.937049
20092	NONHSAT068162.2	0.0382174	0.999963	0.495011	0.238845	3.16249	0.11708	0.0484973	0.00596385	0.0370734	0.0370734
44826	NONHSAT149036.1	0.0382343	0.999963	0.906614	0.437484	2.26717	0.288216	0.186554	-0.134515	0.100535	0.100535
10017	NONHSAT034175.2	0.0382401	0.999963	2.30263	1.11116	1.99963	2.40726	1.67905	-0.65827	0.172972	0.172972
62414	NONHSAT170193.1	0.0383041	0.999963	0.836229	0.403666	2.31836	0.29626	0.152687	-0.0445913	0.0917327	0.0917327
24218	NONHSAT076579.2	0.0383877	0.999963	-2.02399	0.977449	1.28275	2.37545	0.561233	0.871877	0.839261	0.871877
79793	NONHSAT191443.1	0.0383951	0.999963	0.453988	0.219253	3.35987	0.0690596	0.0411804	-0.0321453	0.0309274	0.0309274
15419	NONHSAT140819.2	0.0384334	0.999963	-0.336867	0.162722	4.0775	0.0431444	0.0234756	-0.0120999	0.0162419	0.0162419
73440	NONHSAT183687.1	0.0384433	0.999963	-3.48669	1.68431	2.72372	7.05139	0.981242	3.27412	0.0548117	3.27412
8786	NONHSAT027222.2	0.0384479	0.999963	-2.57835	1.24555	1.62023	3.27304	1.92434	-0.325999	0.402752	0.402752
84199	NONHSAT197073.1	0.03845	0.999963	0.202386	0.0977696	5.09405	0.0197689	0.00738752	0.00196364	0.00695083	0.00695083
75472	NONHSAT186490.1	0.0384538	0.999963	0.229343	0.110795	4.7802	0.0301004	0.00950725	0.00839389	0.00890595	0.00890595
72272	NONHSAT182099.1	0.0384585	0.999963	-0.616006	0.297597	2.72966	0.155057	0.0783106	-0.0267876	0.0545353	0.0545353
8852	NONHSAT027528.2	0.0384674	0.999963	0.549195	0.265332	3.13225	0.155551	0.0675984	0.0137353	0.0380032	0.0380032
64909	NONHSAT173131.1	0.0384707	0.999963	0.249163	0.12038	4.8216	0.0205694	0.0131248	-0.0106939	0.00861222	0.00861222
66593	NONHSAT175123.1	0.0384756	0.999963	0.96956	0.468442	2.62721	0.54534	0.121086	0.208072	0.0594485	0.208072
16503	NONHSAT052840.2	0.0384962	0.999963	-0.18074	0.0873339	5.31855	0.0156397	0.00555898	0.00174046	0.00588184	0.00588184
100980	NONHSAT217073.1	0.0384963	0.999963	2.61608	1.26409	1.84492	3.97069	0.589517	1.80739	0.244038	1.80739
88644	NONHSAT202250.1	0.0385037	0.999963	2.18844	1.0575	1.05688	2.01272	0.323928	0.395995	1.35352	1.35352
94440	NONHSAT209307.1	0.0385298	0.999963	-0.961525	0.464691	2.07179	0.491768	0.175936	0.0920748	0.14797	0.14797
105901	NONHSAT222901.1	0.0385486	0.999963	-0.325084	0.157124	4.00923	0.0585054	0.0197638	0.013738	0.0172679	0.0172679
54031	NONHSAT160190.1	0.0385701	0.999963	0.449824	0.217438	3.43253	0.108458	0.0419483	0.0177454	0.0289708	0.0289708
105012	NONHSAT221803.1	0.0386356	0.999963	-0.74754	0.361471	2.55793	0.219903	0.132407	-0.0670841	0.0635849	0.0635849
103927	NONHSAT220501.1	0.0386783	0.999963	-2.13179	1.03105	1.38288	2.63904	0.370273	1.22432	0.676539	1.22432
77828	NONHSAT189032.1	0.0386807	0.999963	-2.64214	1.2779	0.897925	2.21661	0.568723	-0.415798	1.88081	1.88081
40101	NONHSAT124727.2	0.0387341	0.999963	-1.0889	0.526804	2.17717	0.621049	0.297085	0.0345842	0.119199	0.119199
78264	NONHSAT189605.1	0.0387365	0.999963	1.26713	0.613037	1.74802	0.636067	0.260446	-0.0674708	0.303275	0.303275
21933	NONHSAT073703.2	0.0387568	0.999963	-0.410501	0.198621	3.46821	0.070394	0.0311066	-0.00630582	0.0280686	0.0280686
16603	NONHSAT053304.2	0.0387996	0.999963	-0.57721	0.279344	2.9094	0.193591	0.0689912	0.0480584	0.0456161	0.0480584
35932	NONHSAT113098.2	0.0388071	0.999963	2.47106	1.19593	1.73463	3.54813	0.740818	1.40455	0.312488	1.40455
96236	NONHSAT211361.1	0.0388103	0.999963	0.252178	0.12205	4.51374	0.0286163	0.0112337	0.00068889	0.0111105	0.0111105
28158	NONHSAT093370.2	0.0388125	0.999963	2.07426	1.00391	1.22012	2.21744	0.552434	0.605917	0.959329	0.959329
95603	NONHSAT210689.1	0.0388529	0.999963	0.390603	0.189086	3.63726	0.0541169	0.0294347	-0.0190026	0.0241956	0.0241956
53578	NONHSAT159613.1	0.0388931	0.999963	0.623267	0.301778	2.71738	0.155045	0.0814992	-0.0333658	0.0551058	0.0551058
4632	NONHSAT011320.2	0.038961	0.999963	1.92969	0.934658	1.5889	1.78315	0.878839	-0.0462942	0.431539	0.431539
61019	NONHSAT168473.1	0.0390124	0.999963	-0.496931	0.240754	3.05676	0.11979	0.0466128	0.0105221	0.0403313	0.0403313
21868	NONHSAT072935.2	0.039017	0.999963	2.04577	0.991166	1.31334	2.43445	0.14341	1.33021	0.785962	1.33021
24639	NONHSAT079183.2	0.0390187	0.999963	-0.711813	0.344872	2.71943	0.234587	0.123394	-0.020164	0.055011	0.055011
8333	NONHSAT030330.2	0.0390233	0.999963	3.45615	1.67454	2.74324	6.94839	3.2004	1.00572	0.0538977	1.00572
42809	NONHSAT135851.2	0.0390351	0.999963	0.688064	0.333394	4.10721	0.275411	0.017208	0.149519	0.015817	0.149519
81373	NONHSAT193366.1	0.0390598	0.999963	-2.30803	1.11847	1.16149	2.19504	0.790121	-0.0439555	1.08636	1.08636
59645	NONHSAT166880.1	0.0391175	0.999963	1.77169	0.858816	1.54216	1.51641	0.628144	0.0902833	0.478202	0.478202
102748	NONHSAT219025.1	0.0391537	0.999963	-0.310099	0.150346	4.13397	0.0389489	0.0184611	-0.00583536	0.0154448	0.0154448
19706	NONHSAT065824.2	0.0391752	0.999963	0.30958	0.150111	4.08408	0.0373093	0.0176533	-0.00695668	0.0161466	0.0161466
342	NONHSAT002031.2	0.0391763	0.999963	0.754329	0.365766	2.33362	0.224085	0.111359	-0.044633	0.0893179	0.0893179
63962	NONHSAT172024.1	0.0392083	0.999963	-0.752739	0.365054	3.38414	0.2619	0.169642	-0.0547477	0.0302544	0.0302544
84302	NONHSAT197177.1	0.0392489	0.999963	0.661214	0.320733	2.5625	0.170368	0.0910306	-0.0420224	0.0632742	0.0632742
98968	NONHSAT214697.1	0.0392841	0.999963	0.729402	0.353873	2.44745	0.184192	0.114062	-0.0833317	0.0737768	0.0737768
87844	NONHSAT201380.1	0.0392991	0.999963	0.357246	0.173333	4.05524	0.0743406	0.0234212	0.0216452	0.0165687	0.0216452
80832	NONHSAT192753.1	0.0393005	0.999963	-1.49964	0.727617	1.93432	0.903129	0.594325	-0.308756	0.199814	0.199814
31411	NONHSAT099313.2	0.039327	0.999963	1.80097	0.873937	1.68888	1.75778	0.799626	0.181292	0.346024	0.346024
56756	NONHSAT163445.1	0.0393548	0.999963	-0.355874	0.172716	3.92482	0.0737381	0.026108	0.0185722	0.0186382	0.0186382
21750	NONHSAT072375.2	0.0393947	0.999963	2.32141	1.12688	1.47762	2.99746	1.35407	0.371898	0.550708	0.550708
75035	NONHSAT185830.1	0.0394253	0.999963	1.17524	0.570583	2.24334	0.718685	0.3833	-0.0028912	0.105047	0.105047
82243	NONHSAT194470.1	0.0395102	0.999963	0.465488	0.226093	3.2063	0.110042	0.0409824	0.0153156	0.0356947	0.0356947
25611	NONHSAT081450.2	0.0395453	0.999963	-2.17269	1.05549	4.2127	2.08324	1.65668	-0.822847	0.0144063	0.0144063
37439	NONHSAT121498.2	0.0395757	0.999963	-0.57638	0.280048	3.88159	0.155369	0.0982536	-0.0286225	0.0193864	0.0193864
23691	NONHSAT073748.2	0.0395757	0.999963	-0.765186	0.371783	2.46144	0.240432	0.135201	-0.0542269	0.0721335	0.0721335
36842	NONHSAT118627.2	0.0395949	0.999963	-2.21369	1.07568	1.25116	2.40513	0.837709	0.331042	0.89792	0.89792
36175	NONHSAT114355.2	0.0396179	0.999963	-1.13381	0.551006	1.93183	0.637531	0.254485	0.0603551	0.200927	0.200927
80176	NONHSAT191881.1	0.0396427	0.999963	-0.686569	0.333699	2.80285	0.275039	0.0905255	0.0765067	0.0509298	0.0765067
77393	NONHSAT188481.1	0.0396594	0.999963	0.41461	0.201533	3.65484	0.0860082	0.0371008	0.00594643	0.0238226	0.0238226
91689	NONHSAT205928.1	0.0396913	0.999963	-0.475545	0.23119	3.23622	0.10929	0.0454558	0.00635278	0.0347172	0.0347172
82138	NONHSAT194346.1	0.0396956	0.999963	-2.878	1.39919	0.745855	2.56785	0.375401	-0.271676	2.56121	2.56121
62751	NONHSAT170554.1	0.0397057	0.999963	0.640476	0.311395	2.71779	0.141353	0.0903632	-0.0675007	0.0550868	0.0550868
45248	NONHSAT149587.1	0.0397535	0.999963	-0.308302	0.14993	4.83636	0.0482065	0.0252083	-0.000593946	0.00851032	0.00851032
32080	NONHSAT102279.2	0.0398274	0.999963	0.270764	0.131724	4.33277	0.0361868	0.0130547	0.00468642	0.0129722	0.0129722
82633	NONHSAT194981.1	0.0398621	0.999963	-1.14519	0.557222	2.07771	0.761087	0.319631	0.139931	0.146115	0.146115
47409	NONHSAT152345.1	0.0398851	0.999963	-0.395747	0.192584	3.74972	0.0622881	0.0337539	-0.0146247	0.0218787	0.0218787
104326	NONHSAT221014.1	0.0399022	0.999963	-1.07828	0.524772	1.99329	0.679271	0.213749	0.19933	0.175393	0.19933
27362	NONHSAT089498.2	0.0399758	0.999963	-1.63372	0.795387	1.61169	1.55988	0.23719	0.71177	0.410406	0.71177
64275	NONHSAT172362.1	0.0399883	0.999963	0.568829	0.276955	2.87516	0.12114	0.0679087	-0.0378209	0.047147	0.047147
105545	NONHSAT222356.1	0.040014	0.999963	0.577078	0.281007	4.93166	0.194664	0.01154	0.106908	0.00788691	0.106908
5982	NONHSAT022602.2	0.0400159	0.999963	-2.40916	1.17315	2.83726	3.39276	1.3337	0.730722	0.049048	0.730722
54683	NONHSAT160991.1	0.0401064	0.999963	-0.428166	0.208592	3.44721	0.0977596	0.0366704	0.0167817	0.0285954	0.0285954
60024	NONHSAT167374.1	0.0401088	0.999963	-0.416575	0.202947	4.07696	0.101485	0.020483	0.0412984	0.0162498	0.0412984
80167	NONHSAT191872.1	0.0401203	0.999963	-0.502973	0.245053	3.22818	0.127059	0.0550932	0.00886216	0.0349834	0.0349834
77092	NONHSAT188163.1	0.0401211	0.999963	0.669987	0.326425	2.58112	0.160209	0.0977589	-0.065829	0.0620708	0.0620708
103090	NONHSAT219449.1	0.0401335	0.999963	-2.876	1.4013	2.08796	4.8378	1.81465	1.13083	0.142973	1.13083
86281	NONHSAT199461.1	0.0401393	0.999963	0.273718	0.13337	4.43924	0.0243987	0.0148449	-0.0124421	0.0118366	0.0118366
61200	NONHSAT168709.1	0.040229	0.999963	-2.09474	1.02113	1.32169	2.44813	0.792078	0.622612	0.771984	0.771984
21807	NONHSAT072666.2	0.0402713	0.999963	-0.330524	0.161156	4.32621	0.0538096	0.0259108	0.000383883	0.0130462	0.0130462
30582	NONHSAT094547.2	0.0402793	0.999963	0.387778	0.189079	3.78447	0.0532683	0.0324351	-0.0222391	0.0211914	0.0211914
28044	NONHSAT092845.2	0.040284	0.999963	-3.36365	1.64015	2.60313	6.62235	1.296	2.73912	0.0607636	2.73912
86691	NONHSAT199982.1	0.0403337	0.999963	0.537986	0.262392	3.53871	0.169448	0.0298751	0.0733994	0.0263818	0.0733994
57212	NONHSAT164008.1	0.0403439	0.999963	0.482793	0.235485	3.22936	0.108997	0.0482352	0.00060261	0.0349443	0.0349443
29436	NONHSAT094579.2	0.0403518	0.999963	2.26713	1.10585	0.996062	1.93813	0.298128	0.197067	1.53623	1.53623
3186	NONHSAT008723.2	0.0403628	0.999963	-0.907351	0.442607	2.29875	0.482066	0.10498	0.188871	0.0949712	0.188871
48030	NONHSAT153169.1	0.0403907	0.999963	0.666207	0.325022	2.49669	0.231856	0.0899596	0.0334234	0.0684989	0.0684989
32938	NONHSAT100355.2	0.0404114	0.999963	-1.0781	0.526027	1.90285	0.589715	0.200718	0.100562	0.214339	0.214339
85900	NONHSAT198981.1	0.0404752	0.999963	1.02463	0.500094	2.51904	0.615071	0.282935	0.092206	0.066526	0.092206
73279	NONHSAT183480.1	0.0404791	0.999963	0.254599	0.124266	4.85599	0.0322222	0.014786	0.00118399	0.00837704	0.00837704
29570	NONHSAT095582.2	0.0404997	0.999963	0.378732	0.184872	3.68691	0.0521875	0.0281132	-0.0166681	0.0231534	0.0231534
53560	NONHSAT159594.1	0.0405001	0.999963	0.729434	0.356062	2.42733	0.242528	0.113924	-0.0102919	0.0762465	0.0762465
57844	NONHSAT164702.1	0.0405076	0.999963	0.293678	0.14336	6.53127	0.0505367	0.00175591	0.0290723	0.00295581	0.0290723
100885	NONHSAT216945.1	0.0405088	0.999963	0.336542	0.164285	3.93205	0.049957	0.0219684	-0.00199485	0.0185161	0.0185161
11753	NONHSAT035645.2	0.0405135	0.999963	-2.83259	1.38278	2.10564	4.70156	2.12818	0.739929	0.137757	0.739929
83918	NONHSAT196737.1	0.0405876	0.999963	2.71351	1.32514	1.94524	4.31613	2.32159	0.312397	0.195028	0.312397
74026	NONHSAT184446.1	0.0406215	0.999963	-1.51543	0.740181	1.47031	1.3464	0.183381	0.63842	0.559552	0.63842
5487	NONHSAT017907.2	0.0406217	0.999963	3.07845	1.50361	2.27897	5.55606	2.91135	0.479916	0.0984041	0.479916
16564	NONHSAT053100.2	0.04067	0.999963	-1.2784	0.624562	1.72984	0.612486	0.269269	-0.116529	0.315848	0.315848
76911	NONHSAT187982.1	0.0407135	0.999963	-0.514371	0.25135	3.13188	0.115255	0.0567503	-0.0118975	0.0380147	0.0380147
44877	NONHSAT149099.1	0.040794	0.999963	0.341416	0.166901	3.92367	0.0492311	0.0231263	-0.00529913	0.0186576	0.0186576
92557	NONHSAT206905.1	0.0408101	0.999963	-0.694971	0.339764	2.68118	0.260646	0.11637	0.0283183	0.056789	0.056789
14648	NONHSAT141968.2	0.0408347	0.999963	2.16375	1.05796	1.41162	2.74767	0.638591	1.04033	0.635719	1.04033
93025	NONHSAT207486.1	0.0408645	0.999963	-0.833079	0.407393	2.40321	0.342209	0.169603	-0.00209843	0.079351	0.079351
59468	NONHSAT166650.1	0.0408699	0.999963	-2.63463	1.28842	1.90845	4.07442	1.24133	1.24871	0.211675	1.24871
95944	NONHSAT211059.1	0.0408774	0.999963	0.426765	0.20871	3.41326	0.0840237	0.035867	0.000864395	0.0294731	0.0294731
78183	NONHSAT189493.1	0.0408803	0.999963	2.07687	1.01571	1.317	2.44139	0.767701	0.666509	0.77981	0.77981
19172	NONHSAT059882.2	0.0409013	0.999963	-0.488217	0.238792	3.6675	0.103812	0.0619754	-0.021594	0.0235569	0.0235569
81812	NONHSAT193950.1	0.0409193	0.999963	-0.581712	0.284546	2.86504	0.134146	0.0738184	-0.0330315	0.0476317	0.0476317
6465	NONHSAT025167.2	0.0409468	0.999963	1.98337	0.970304	1.21415	2.23903	0.440642	0.882982	0.971594	0.971594
54642	NONHSAT160949.1	0.040957	0.999963	-0.451481	0.220885	3.27567	0.0669845	0.0397495	-0.0324572	0.0334358	0.0334358
18844	NONHSAT058101.2	0.0409742	0.999963	2.81018	1.37498	2.08671	4.63783	0.302296	2.53358	0.14335	2.53358
102208	NONHSAT218463.1	0.041018	0.999963	-0.593534	0.290471	2.8118	0.130634	0.0761121	-0.0449261	0.0504483	0.0504483
77146	NONHSAT188217.1	0.0410322	0.999963	-0.641497	0.313966	2.66063	0.171002	0.0900937	-0.0306602	0.0577682	0.0577682
98995	NONHSAT214724.1	0.0410391	0.999963	0.254978	0.124798	4.64777	0.0280383	0.0134317	-0.00276402	0.00993	0.00993
17405	NONHSAT146154.2	0.0410728	0.999963	-0.581393	0.284607	3.0464	0.169914	0.0808418	0.00479421	0.0406599	0.0406599
28344	NONHSAT094276.2	0.0410879	0.999963	-0.326175	0.159683	4.1053	0.0534097	0.022404	0.00446183	0.0158439	0.0158439
42907	NONHSAT136528.2	0.0411019	0.999963	1.5522	0.759952	1.37808	1.25466	0.182683	0.482146	0.683607	0.683607
3729	NONHSAT011694.2	0.0411053	0.999963	-0.494452	0.242086	3.16489	0.107472	0.0509092	-0.0082509	0.036999	0.036999
26005	NONHSAT081652.2	0.0411457	0.999963	0.319376	0.156399	4.13283	0.0556436	0.0212303	0.0100739	0.0154605	0.0154605
45290	NONHSAT149641.1	0.0411798	0.999963	2.23517	1.09475	1.49061	2.93696	1.26141	0.536309	0.535312	0.536309
60776	NONHSAT168167.1	0.0411978	0.999963	0.232299	0.113787	5.42031	0.0317258	0.00639653	0.0130246	0.00547094	0.0130246
32592	NONHSAT104723.2	0.0412111	0.999963	-0.242656	0.118867	4.61388	0.0289939	0.0109801	0.00318156	0.0102141	0.0102141
12170	NONHSAT037779.2	0.0412125	0.999963	-1.40691	0.689192	1.69082	0.798963	0.367946	-0.111513	0.344532	0.344532
52795	NONHSAT158649.1	0.0412385	0.999963	-0.277236	0.135825	4.40444	0.0300134	0.015478	-0.00678366	0.0121946	0.0121946
97602	NONHSAT213060.1	0.0412412	0.999963	2.12849	1.04282	1.55152	2.5814	1.16271	0.365118	0.468488	0.468488
30780	NONHSAT095909.2	0.0412491	0.999963	-2.06251	1.01053	1.20841	2.23591	0.54824	0.651419	0.983517	0.983517
80737	NONHSAT192611.1	0.0412612	0.999963	0.679809	0.333094	2.97827	0.271784	0.078423	0.088004	0.0429451	0.088004
46774	NONHSAT151526.1	0.0412776	0.999963	0.678404	0.332432	2.50359	0.205134	0.0979017	-0.0140708	0.0678649	0.0678649
71492	NONHSAT181120.1	0.0413214	0.999963	-0.309372	0.151631	4.07325	0.0424419	0.0181843	-0.00102346	0.0163037	0.0163037
333	NONHSAT001998.2	0.0413307	0.999963	-2.42712	1.18965	1.70444	3.46561	0.674826	1.44808	0.334257	1.44808
65632	NONHSAT174042.1	0.041347	0.999963	-1.62156	0.79487	1.32537	1.46553	0.18183	0.66403	0.765898	0.765898
99573	NONHSAT215334.1	0.0413709	0.999963	-0.687219	0.336906	2.49081	0.205997	0.1012	-0.0208058	0.069058	0.069058
23551	NONHSAT072497.2	0.0413993	0.999963	0.702586	0.344488	2.51318	0.257684	0.110986	0.026009	0.0670217	0.0670217
10416	NONHSAT032760.2	0.041404	0.999963	0.37453	0.183642	3.68069	0.0591994	0.0273041	-0.00590719	0.0232822	0.0232822
14581	NONHSAT141546.2	0.0414124	0.999963	-0.440178	0.21584	3.70083	0.0872408	0.047013	-0.0106208	0.0228671	0.0228671
61352	NONHSAT168901.1	0.0414167	0.999963	-0.459225	0.225184	3.21464	0.0842909	0.0406361	-0.0143553	0.0354255	0.0354255
48307	NONHSAT153478.1	0.0414406	0.999963	-0.735438	0.360669	2.47285	0.210558	0.124243	-0.0638718	0.0708802	0.0708802
67543	NONHSAT176349.1	0.0414515	0.999963	0.893987	0.438447	2.15519	0.405019	0.163851	0.0427171	0.124502	0.124502
2368	NONHSAT002955.2	0.0415201	0.999963	-0.45391	0.222691	3.30389	0.083688	0.0418238	-0.0144767	0.032563	0.032563
14006	NONHSAT047416.2	0.0415367	0.999963	-0.91787	0.450349	2.1178	0.280839	0.169894	-0.134777	0.134327	0.134327
59584	NONHSAT166798.1	0.0415434	0.999963	-0.631165	0.309689	2.59513	0.185218	0.0826346	-0.000500971	0.0612258	0.0612258
16498	NONHSAT052826.2	0.0415481	0.999963	-0.419602	0.205887	3.95941	0.0836358	0.0455219	-0.00700196	0.0180626	0.0180626
70914	NONHSAT180305.1	0.0415636	0.999963	2.18934	1.07433	2.47248	2.82298	0.746144	0.985135	0.0709197	0.985135
8873	NONHSAT027654.2	0.0416012	0.999963	0.395026	0.193879	3.66327	0.0723305	0.0327382	-0.00084223	0.0236455	0.0236455
61844	NONHSAT169544.1	0.0416589	0.999963	0.93187	0.457492	2.10031	0.432759	0.174645	0.0406607	0.139303	0.139303
58057	NONHSAT164924.1	0.0416759	0.999963	0.164505	0.0807688	5.57886	0.0134988	0.00487617	0.00184907	0.00490923	0.00490923
77466	NONHSAT188578.1	0.041695	0.999963	1.23344	0.605652	1.75997	0.697807	0.25495	0.0467931	0.295272	0.295272
50959	NONHSAT156487.1	0.0417997	0.999963	-0.411257	0.202041	3.42562	0.0618752	0.0320815	-0.0181622	0.0291497	0.0291497
68789	NONHSAT177791.1	0.0418083	0.999963	0.337178	0.165655	4.01905	0.0578295	0.0240462	0.00560737	0.017116	0.017116
48022	NONHSAT153151.1	0.0418366	0.999963	-2.46089	1.2092	1.74149	3.5714	0.315677	1.87757	0.307735	1.87757
86287	NONHSAT199468.1	0.0418404	0.999963	0.654312	0.321513	2.84393	0.252482	0.0963163	0.0587396	0.0486954	0.0587396
29018	NONHSAT092145.2	0.0418492	0.999963	0.246529	0.121143	4.55861	0.0219067	0.0113155	-0.00672328	0.010698	0.010698
67204	NONHSAT175898.1	0.0418533	0.999963	0.495198	0.243344	3.14965	0.123013	0.0513546	0.0104541	0.0374696	0.0374696
5623	NONHSAT018494.2	0.0418557	0.999963	2.22328	1.09254	1.50879	2.91527	0.558181	1.2323	0.514458	1.2323
16969	NONHSAT055522.2	0.0419017	0.999963	2.25194	1.10688	1.36818	2.61118	1.13939	0.222869	0.69839	0.69839
7208	NONHSAT023719.2	0.0419074	0.999963	-0.829877	0.407915	2.23668	0.360154	0.143233	0.0486982	0.106359	0.106359
75045	NONHSAT185869.1	0.0419393	0.999963	0.213083	0.104755	4.88671	0.0141354	0.00828661	-0.00764412	0.00817365	0.00817365
54526	NONHSAT160800.1	0.0419569	0.999963	0.377294	0.185498	3.60996	0.075496	0.0268304	0.014158	0.0247841	0.0247841
80387	NONHSAT192172.1	0.0419721	0.999963	0.108665	0.0534295	6.54896	0.00610914	0.00134598	0.00186243	0.00293609	0.00293609
79779	NONHSAT191420.1	0.0419985	0.999963	0.796225	0.391547	2.67369	0.223546	0.172821	-0.13113	0.0571425	0.0571425
79767	NONHSAT191400.1	0.042014	0.999963	0.509315	0.250477	3.09742	0.124628	0.0550388	0.00347064	0.039069	0.039069
75780	NONHSAT186816.1	0.0420385	0.999963	-0.332409	0.163495	4.00885	0.0392217	0.0228222	-0.015231	0.0172739	0.0172739
101515	NONHSAT217731.1	0.0420468	0.999963	0.258172	0.126987	4.76417	0.0392392	0.0151655	0.0088888	0.00902301	0.00902301
54809	NONHSAT161121.1	0.0420692	0.999963	-0.587875	0.28919	2.82053	0.166921	0.0754793	0.00357336	0.0499668	0.0499668
71799	NONHSAT181490.1	0.0421314	0.999963	-0.404256	0.198923	3.55186	0.0680336	0.0332761	-0.00951759	0.0260796	0.0260796
48263	NONHSAT153433.1	0.0421423	0.999963	0.727922	0.358209	4.139	0.312938	0.0178866	0.174584	0.015376	0.174584
6546	NONHSAT017641.2	0.0421774	0.999963	-2.33957	1.1515	1.59448	3.23321	0.305309	1.68361	0.426266	1.68361
106877	NONHSAT224156.1	0.0422057	0.999963	0.786946	0.387375	2.25833	0.350037	0.122911	0.0824028	0.102177	0.102177
32133	NONHSAT102564.2	0.0422398	0.999963	-0.537607	0.264681	2.89664	0.154423	0.058916	0.0257298	0.046168	0.046168
5247	NONHSAT016438.2	0.042261	0.999963	0.515801	0.253972	3.05318	0.0989983	0.0563079	-0.0323291	0.0404444	0.0404444
64298	NONHSAT172385.1	0.0422632	0.999963	-0.343563	0.169166	3.974	0.0525609	0.0251	-0.0036621	0.0178258	0.0178258
103216	NONHSAT219602.1	0.0422727	0.999963	-0.249101	0.12266	4.72942	0.03667	0.0125497	0.0100185	0.00928305	0.0100185
17454	NONHSAT146824.2	0.0422738	0.999963	-0.244397	0.120344	4.51059	0.0206994	0.0105839	-0.00710828	0.0111402	0.0111402
9912	NONHSAT033683.2	0.0422938	0.999963	-1.01039	0.497575	2.02989	0.415479	0.209444	-0.0729246	0.161928	0.161928
36968	NONHSAT119255.2	0.042296	0.999963	0.782433	0.385322	2.96567	0.361828	0.0662476	0.156462	0.0434005	0.156462
74191	NONHSAT184643.1	0.0423376	0.999963	0.766056	0.377333	2.38692	0.236718	0.132027	-0.0561955	0.081543	0.081543
61289	NONHSAT168817.1	0.0423656	0.999963	-0.459269	0.226251	4.58239	0.0729273	0.0662976	-0.0542364	0.0104866	0.0104866
4790	NONHSAT012733.2	0.0423939	0.999963	-0.288468	0.142128	4.42406	0.0402124	0.0183093	0.000751108	0.0119912	0.0119912
23555	NONHSAT072505.2	0.0424334	0.999963	1.78806	0.881144	1.80248	1.89084	0.20678	0.957843	0.268427	0.957843
42656	NONHSAT134680.2	0.0424389	0.999963	0.366549	0.180638	3.7425	0.0642907	0.0269221	0.00305688	0.0220231	0.0220231
20491	NONHSAT063842.2	0.0424454	0.999963	2.9634	1.46043	0.788551	2.6764	0.84935	-0.796999	2.34993	2.34993
102452	NONHSAT218719.1	0.0425326	0.999963	-0.376712	0.185731	3.6781	0.0593141	0.0284079	-0.0074822	0.0233359	0.0233359
79444	NONHSAT190986.1	0.0425421	0.999963	-0.464417	0.228982	3.24177	0.0894543	0.0441167	-0.0131799	0.0345325	0.0345325
61462	NONHSAT169045.1	0.0425594	0.999963	-2.14435	1.05737	1.42588	2.7211	0.566809	1.11023	0.616344	1.11023
88765	NONHSAT202396.1	0.0425607	0.999963	1.17175	0.577787	1.85581	0.646126	0.262612	0.0301699	0.238145	0.238145
81343	NONHSAT193332.1	0.0425779	0.999963	-0.515716	0.254319	2.97584	0.120334	0.0539855	-0.00330362	0.043032	0.043032
80936	NONHSAT192886.1	0.0426087	0.999963	2.30279	1.13577	1.57393	3.13882	1.15885	0.776098	0.445981	0.776098
92261	NONHSAT206525.1	0.0426208	0.999963	-0.426255	0.210246	3.40628	0.100562	0.0366473	0.0209203	0.029658	0.029658
14420	NONHSAT140476.2	0.0426218	0.999963	-0.232629	0.114743	4.65569	0.0300936	0.00988391	0.00743946	0.00986491	0.00986491
37700	NONHSAT122932.2	0.0426302	0.999963	2.78437	1.37343	2.07179	4.58937	0.975425	1.85402	0.147969	1.85402
66263	NONHSAT174715.1	0.0426451	0.999963	-0.478904	0.236243	3.22058	0.0920929	0.0484836	-0.0193734	0.0352323	0.0352323
2971	NONHSAT007186.2	0.0427596	0.999963	-1.05872	0.522551	2.39159	0.448161	0.328683	-0.188811	0.0809067	0.0809067
55237	NONHSAT161564.1	0.0427861	0.999963	-0.549153	0.271081	2.9476	0.161602	0.0661495	0.0227646	0.0440775	0.0440775
73978	NONHSAT184385.1	0.0427911	0.999963	-0.210389	0.103858	5.0535	0.0230529	0.00900902	0.0032082	0.00717065	0.00717065
58159	NONHSAT165029.1	0.0428118	0.999963	0.494808	0.244284	3.48635	0.14506	0.0364568	0.0530556	0.0276231	0.0530556
51193	NONHSAT156807.1	0.0428189	0.999963	-1.82472	0.900885	1.28893	1.85716	0.389161	0.683691	0.82823	0.82823
74206	NONHSAT184658.1	0.0428436	0.999963	-0.143751	0.0709799	6.01532	0.00781033	0.00379417	-0.00178037	0.00376305	0.00376305
14395	NONHSAT140388.2	0.0428736	0.999963	1.02814	0.507738	2.48642	0.626479	0.136726	0.249971	0.0694871	0.249971
20535	NONHSAT063963.2	0.0428927	0.999963	-0.254612	0.12575	4.54835	0.0340454	0.0129288	0.0053178	0.0107907	0.0107907
86630	NONHSAT199900.1	0.0428934	0.999963	-0.239151	0.118114	5.16739	0.033899	0.0103146	0.0106117	0.00657497	0.0106117
36069	NONHSAT113743.2	0.0429008	0.999963	0.630075	0.311198	2.64882	0.133837	0.0869197	-0.0684966	0.0583468	0.0583468
53470	NONHSAT159490.1	0.0429347	0.999963	0.53103	0.262322	3.00021	0.105639	0.0610395	-0.0347379	0.0421799	0.0421799
104547	NONHSAT221273.1	0.0429632	0.999963	-1.15488	0.570575	1.95198	0.59315	0.296203	-0.054924	0.192131	0.192131
55841	NONHSAT162318.1	0.0429711	0.999963	0.686209	0.339037	2.93429	0.24085	0.127824	-0.00334173	0.0445959	0.0445959
49706	NONHSAT154922.1	0.0429755	0.999963	-0.267181	0.13201	4.36408	0.0295571	0.0135142	-0.0033373	0.0126257	0.0126257
98315	NONHSAT213985.1	0.0430217	0.999963	0.567206	0.280309	2.89206	0.142028	0.0714887	-0.0145998	0.0463713	0.0463713
38261	NONHSAT120048.2	0.043046	0.999963	-1.98779	0.982469	1.23398	2.03798	0.516445	0.549287	0.931423	0.931423
69882	NONHSAT179109.1	0.0430474	0.999963	0.229018	0.113193	4.79366	0.0266059	0.0104098	0.00317915	0.00880912	0.00880912
93267	NONHSAT207809.1	0.0430659	0.999963	-0.443456	0.219199	3.65042	0.0979631	0.0481564	0.000552647	0.0239161	0.0239161
57227	NONHSAT164024.1	0.0430776	0.999963	2.75394	1.36135	2.0269	4.49918	0.663327	2.11657	0.162984	2.11657
30698	NONHSAT095547.2	0.0430782	0.999963	0.563085	0.278348	3.01345	0.143103	0.0744834	-0.0145033	0.0417331	0.0417331
25374	NONHSAT080035.2	0.0430854	0.999963	0.610512	0.301803	2.73631	0.134429	0.0824036	-0.0541397	0.0542243	0.0542243
11002	NONHSAT035946.2	0.0430922	0.999963	1.09623	0.541934	1.95278	0.552701	0.248746	-0.0085165	0.191793	0.191793
15415	NONHSAT140806.2	0.0431167	0.999963	0.175533	0.0867867	5.29712	0.0162078	0.00532407	0.00338127	0.00597383	0.00597383
80311	NONHSAT192049.1	0.0431427	0.999963	0.902947	0.446489	2.11253	0.282203	0.163229	-0.116218	0.1358	0.1358
64302	NONHSAT172389.1	0.0431898	0.999963	-0.323705	0.160102	4.12216	0.0483612	0.0228409	-0.0016837	0.0156079	0.0156079
41612	NONHSAT133237.2	0.0431996	0.999963	-0.417742	0.206621	3.70673	0.0787799	0.0412922	-0.0082578	0.0227464	0.0227464
100755	NONHSAT216786.1	0.0432641	0.999963	0.504728	0.249723	3.11939	0.113019	0.0551458	-0.00940331	0.0383966	0.0383966
21783	NONHSAT072538.2	0.0432729	0.999963	0.652012	0.322608	2.68949	0.225869	0.0997142	0.0232017	0.0563997	0.0563997
105643	NONHSAT222533.1	0.0432777	0.999963	0.376581	0.186332	3.65772	0.0653045	0.0283176	0.000132999	0.023762	0.023762
28998	NONHSAT092041.2	0.0433009	0.999963	1.7013	0.841898	1.74811	1.71888	0.706945	0.356245	0.303214	0.356245
81996	NONHSAT194177.1	0.0433072	0.999963	0.245992	0.121734	4.62668	0.0294228	0.012123	0.00196349	0.0101057	0.0101057
94825	NONHSAT209827.1	0.0433528	0.999963	0.771109	0.381681	2.77891	0.353199	0.0864255	0.132095	0.0521654	0.132095
67023	NONHSAT175651.1	0.043354	0.999963	-0.248982	0.123241	4.66382	0.0357684	0.0129838	0.0084797	0.00979869	0.00979869
80744	NONHSAT192622.1	0.0433629	0.999963	0.493372	0.24422	3.87116	0.119859	0.0698929	-0.0113499	0.0195719	0.0195719
23148	NONHSAT070378.2	0.0433708	0.999963	-2.17298	1.07567	1.25804	2.3576	0.850777	0.325536	0.88481	0.88481
102620	NONHSAT218893.1	0.043388	0.999963	0.599776	0.296925	2.68178	0.175499	0.075486	0.00898853	0.0567609	0.0567609
36874	NONHSAT118799.2	0.0434138	0.999963	-0.449047	0.222333	3.31673	0.0788695	0.041971	-0.0190003	0.0321767	0.0321767
103559	NONHSAT220022.1	0.0434188	0.999963	-0.25193	0.124739	4.72643	0.0364096	0.0140338	0.00767753	0.0093058	0.0093058
2969	NONHSAT007166.2	0.043437	0.999963	1.13481	0.561929	2.3582	0.765253	0.320488	0.153159	0.0856126	0.153159
46930	NONHSAT151732.1	0.0434604	0.999963	0.37296	0.184702	3.65701	0.058245	0.0273951	-0.00675117	0.023777	0.023777
20307	NONHSAT061191.2	0.043493	0.999963	-0.256879	0.127234	4.44674	0.0384254	0.0125218	0.0107648	0.0117611	0.0117611
50098	NONHSAT155426.1	0.0434941	0.999963	-2.40122	1.18935	1.69142	3.42721	0.935595	1.18623	0.344074	1.18623
61921	NONHSAT169641.1	0.0435291	0.999963	0.450619	0.223234	3.28925	0.0754469	0.0417387	-0.0235767	0.0330114	0.0330114
101691	NONHSAT217932.1	0.0435596	0.999963	0.289937	0.143654	4.2401	0.0296619	0.0168909	-0.0113374	0.0140638	0.0140638
54667	NONHSAT160975.1	0.0435802	0.999963	-0.250289	0.124022	5.35054	0.0372511	0.005979	0.0170931	0.00574808	0.0170931
94161	NONHSAT208956.1	0.0436102	0.999963	-0.358244	0.17754	4.07412	0.0763264	0.028654	0.0186269	0.016291	0.0186269
9390	NONHSAT030614.2	0.0437231	0.999963	-1.47952	0.733622	1.55915	0.745824	0.346599	-0.235189	0.460702	0.460702
104662	NONHSAT221414.1	0.0438051	0.999963	0.27936	0.138575	4.91463	0.0333126	0.0208104	-0.00843552	0.00799407	0.00799407
98598	NONHSAT214312.1	0.0438101	0.999963	0.42017	0.208428	3.37392	0.0649596	0.0346276	-0.0196316	0.0305355	0.0305355
30029	NONHSAT097599.2	0.0438147	0.999963	-2.7498	1.36409	2.03449	4.5013	1.56879	1.2223	0.160322	1.2223
71661	NONHSAT181326.1	0.0438494	0.999963	-2.0021	0.993337	1.25614	2.38658	0.390125	1.08995	0.888416	1.08995
81267	NONHSAT193255.1	0.0438729	0.999963	-0.547544	0.271693	3.48008	0.178522	0.0357646	0.074961	0.0277761	0.074961
53672	NONHSAT159734.1	0.0439448	0.999963	0.379376	0.188312	3.95895	0.0857315	0.0286307	0.0245613	0.01807	0.0245613
73208	NONHSAT183395.1	0.0439638	0.999963	-2.90959	1.44437	2.20352	5.04314	1.63029	1.49901	0.113254	1.49901
66115	NONHSAT174567.1	0.0440224	0.999963	-0.313348	0.155594	4.2549	0.0466078	0.0224318	-0.000992062	0.0138825	0.0138825
35970	NONHSAT113261.2	0.0440449	0.999963	-0.288269	0.143157	4.29811	0.0485378	0.0173721	0.012138	0.0133687	0.0133687
89114	NONHSAT202812.1	0.0440467	0.999963	0.465887	0.231365	3.20829	0.0754273	0.0446639	-0.0317737	0.0356306	0.0356306
47923	NONHSAT153024.1	0.0440534	0.999963	-0.683291	0.339341	2.65892	0.248956	0.114877	0.0212363	0.0578514	0.0578514
56617	NONHSAT163268.1	0.044056	0.999963	0.117442	0.0583255	6.35476	0.00584213	0.00192385	0.000206601	0.00317894	0.00317894
104080	NONHSAT220699.1	0.0440977	0.999963	2.53185	1.25765	1.3262	2.6653	1.60799	-0.680216	0.764528	0.764528
1086	NONHSAT006081.2	0.044201	0.999963	0.891538	0.443071	2.10671	0.253763	0.157015	-0.137876	0.137452	0.137452
18261	NONHSAT057107.2	0.0442303	0.999963	2.4747	1.23003	5.29868	3.65281	1.32595	0.943507	0.00596708	0.943507
52755	NONHSAT158609.1	0.0442352	0.999963	-0.472684	0.234949	3.27413	0.078336	0.0493173	-0.0351836	0.0334845	0.0334845
19106	NONHSAT059594.2	0.044266	0.999963	-2.21094	1.09911	1.27261	2.36573	0.954396	0.169678	0.85768	0.85768
100555	NONHSAT216553.1	0.0442895	0.999963	2.86187	1.42287	2.1551	4.88656	0.715184	2.32164	0.124526	2.32164
93080	NONHSAT207559.1	0.0443111	0.999963	-2.06157	1.02508	1.33678	2.53597	0.589038	0.987143	0.74732	0.987143
41135	NONHSAT130328.2	0.044377	0.999963	-0.214616	0.106747	4.94898	0.0139023	0.00931263	-0.00920732	0.00777975	0.00777975
55455	NONHSAT161826.1	0.0444079	0.999963	3.07292	1.52865	2.3706	5.63697	0.695115	2.81003	0.0838217	2.81003
37688	NONHSAT122848.2	0.0444239	0.999963	0.746931	0.371595	2.31666	0.216024	0.115118	-0.0543028	0.0920063	0.0920063
24476	NONHSAT078148.2	0.0444245	0.999963	0.861414	0.428551	2.34629	0.442997	0.153234	0.12225	0.0873811	0.12225
37270	NONHSAT120781.2	0.0444256	0.999963	1.50027	0.746383	1.52922	1.3335	0.343678	0.479147	0.491953	0.491953
27335	NONHSAT089305.2	0.0444422	0.999963	-0.445999	0.221901	4.02594	0.118763	0.0292445	0.0446159	0.0170103	0.0446159
65714	NONHSAT174139.1	0.0444572	0.999963	2.51227	1.25004	1.80258	3.76857	1.99218	0.351717	0.268366	0.351717
78674	NONHSAT190103.1	0.0444791	0.999963	0.235088	0.116986	4.66355	0.0186795	0.0107276	-0.00810304	0.00980086	0.00980086
9386	NONHSAT030590.2	0.0444873	0.999963	0.381649	0.189925	3.64502	0.0787096	0.030077	0.0136889	0.0240305	0.0240305
97438	NONHSAT212852.1	0.0445188	0.999963	-0.307447	0.153021	4.09632	0.0467051	0.0191521	0.00378298	0.0159713	0.0159713
72133	NONHSAT181933.1	0.0445231	0.999963	-0.271769	0.135267	4.51567	0.0298491	0.0163532	-0.00673875	0.0110924	0.0110924
76255	NONHSAT187301.1	0.0445248	0.999963	-0.386025	0.192137	3.60173	0.0524473	0.030411	-0.0207326	0.0249639	0.0249639
95416	NONHSAT210488.1	0.0445281	0.999963	0.598474	0.297884	3.03018	0.213933	0.0506	0.0825021	0.041182	0.0825021
85432	NONHSAT198415.1	0.0445458	0.999963	-0.274509	0.136645	4.59309	0.0450129	0.0142283	0.0137796	0.0103931	0.0137796
39005	NONHSAT124323.2	0.0445553	0.999963	-0.616022	0.306657	2.71095	0.203633	0.0856541	0.0265817	0.0554038	0.0554038
49423	NONHSAT154623.1	0.0445558	0.999963	0.689217	0.343095	2.45591	0.256808	0.1038	0.0390779	0.0727707	0.0727707
38963	NONHSAT124111.2	0.0445798	0.999963	0.642431	0.319841	2.65067	0.227645	0.0951919	0.0345945	0.0582552	0.0582552
29280	NONHSAT093608.2	0.0445944	0.999963	2.85965	1.4238	2.1374	4.88593	1.51252	1.5283	0.129045	1.5283
94039	NONHSAT208801.1	0.0445972	0.999963	0.299894	0.149317	4.158	0.039746	0.0183243	-0.00236781	0.0151191	0.0151191
17228	NONHSAT145008.2	0.0446036	0.999963	0.309707	0.154208	4.06588	0.0438885	0.0192585	-0.000367297	0.0164116	0.0164116
104413	NONHSAT221121.1	0.044615	0.999963	0.29708	0.147929	4.33794	0.0527366	0.0185303	0.0142942	0.0129142	0.0142942
29167	NONHSAT092945.2	0.044618	0.999963	0.782295	0.389543	2.41972	0.365688	0.13434	0.0932759	0.077209	0.0932759
37935	NONHSAT124049.2	0.0446621	0.999963	-0.750833	0.373954	2.36986	0.212075	0.125835	-0.0721482	0.0839269	0.0839269
63444	NONHSAT171383.1	0.0447126	0.999963	-1.71075	0.852242	1.64833	1.74957	0.58197	0.507503	0.378532	0.507503
50931	NONHSAT156448.1	0.0447474	0.999963	-0.58069	0.289329	2.7469	0.146875	0.0718425	-0.0146985	0.0537246	0.0537246
63061	NONHSAT170929.1	0.0447569	0.999963	0.369682	0.184202	4.93141	0.0754899	0.0430073	0.000105898	0.00788844	0.00788844
95499	NONHSAT210576.1	0.0447675	0.999963	0.453619	0.226037	4.68499	0.123042	0.0110857	0.0655534	0.00962868	0.0655534
77557	NONHSAT188693.1	0.0448221	0.999963	-0.249392	0.124303	4.75165	0.023688	0.0140613	-0.00777502	0.00911566	0.00911566
88951	NONHSAT202613.1	0.0448363	0.999963	-1.99918	0.996505	1.22891	2.39064	0.410541	1.07899	0.941542	1.07899
33429	NONHSAT102766.2	0.0448602	0.999963	-0.587661	0.292957	2.75732	0.168644	0.0755094	0.00579061	0.0532263	0.0532263
53903	NONHSAT160027.1	0.0449675	0.999963	-0.774811	0.386448	2.56868	0.35931	0.126269	0.0977432	0.0628635	0.0977432
41794	NONHSAT134447.2	0.0449857	0.999963	0.132811	0.0662467	5.93358	0.00879635	0.00264328	0.00173765	0.00393965	0.00393965
49113	NONHSAT154301.1	0.0450895	0.999963	-0.275326	0.1374	4.34323	0.0360417	0.0154632	0.00116235	0.0128552	0.0128552
91536	NONHSAT205771.1	0.0450954	0.999963	0.345865	0.172608	4.95872	0.0716388	0.00990904	0.034781	0.00772029	0.034781
61658	NONHSAT169317.1	0.0451879	0.999963	2.42924	1.21286	1.7066	3.53561	0.306746	1.8998	0.332655	1.8998
80572	NONHSAT192403.1	0.0452031	0.999963	-0.161506	0.0806418	6.76554	0.015629	0.00437542	0.00537922	0.00272991	0.00537922
73874	NONHSAT184264.1	0.0452243	0.999963	-0.804709	0.401839	2.26403	0.250919	0.141097	-0.0702824	0.101115	0.101115
43767	NONHSAT138388.2	0.0452663	0.999963	0.502949	0.251202	3.01359	0.0973019	0.0529251	-0.0261568	0.0417284	0.0417284
12240	NONHSAT038071.2	0.0452668	0.999963	-2.82558	1.41126	0.719645	2.48735	0.287901	-0.17268	2.69959	2.69959
89540	NONHSAT203341.1	0.0452845	0.999963	-0.558716	0.279079	2.79126	0.187099	0.0652904	0.0515224	0.0515371	0.0515371
94912	NONHSAT209928.1	0.0452993	0.999963	-1.23196	0.615405	2.12854	0.516268	0.436688	-0.360498	0.131397	0.131397
65005	NONHSAT173245.1	0.0453148	0.999963	0.813619	0.40646	3.41239	0.267748	0.218318	-0.131874	0.0294961	0.0294961
55058	NONHSAT161376.1	0.0453445	0.999963	-0.52115	0.260387	2.96164	0.161174	0.058153	0.0414651	0.043549	0.043549
97595	NONHSAT213049.1	0.0453567	0.999963	1.13655	0.567896	4.60375	0.532976	0.473458	-0.291642	0.0103009	0.0103009
56452	NONHSAT163058.1	0.0453622	0.999963	0.577554	0.288592	3.83544	0.200013	0.0679901	0.0569383	0.0202221	0.0569383
6815	NONHSAT021236.2	0.0453631	0.999963	1.87433	0.936569	1.69087	2.10653	0.881911	0.433831	0.344497	0.433831
14186	NONHSAT049699.2	0.0454194	0.999963	1.02946	0.514537	1.93671	0.610173	0.198368	0.166929	0.198755	0.198755
82882	NONHSAT195382.1	0.0454222	0.999963	0.590893	0.29534	4.07593	0.209417	0.0574779	0.0733606	0.0162647	0.0733606
96651	NONHSAT211889.1	0.0454265	0.999963	-0.309235	0.154565	4.08	0.0366782	0.0196298	-0.00964201	0.0162056	0.0162056
85681	NONHSAT198715.1	0.0454738	0.999963	0.584312	0.29212	2.74379	0.17795	0.0741295	0.0202751	0.0538719	0.0538719
101610	NONHSAT217848.1	0.0454858	0.999963	0.408448	0.20421	3.45011	0.0598959	0.0340312	-0.0217225	0.0285217	0.0285217
98565	NONHSAT214279.1	0.0455028	0.999963	0.520012	0.260009	3.42853	0.16225	0.040091	0.0613161	0.0290741	0.0613161
19569	NONHSAT063776.2	0.0455373	0.999963	-0.438138	0.219107	3.34677	0.0701902	0.0407124	-0.0249616	0.0312992	0.0312992
98575	NONHSAT214289.1	0.0456233	0.999963	0.321115	0.160649	3.98215	0.0409591	0.0210172	-0.00848643	0.0176949	0.0176949
88893	NONHSAT202545.1	0.0456314	0.999963	0.540604	0.270466	2.98615	0.111032	0.0670613	-0.0378656	0.0426664	0.0426664
87505	NONHSAT201029.1	0.045661	0.999963	0.113944	0.0570141	6.4502	0.00739411	0.00182371	0.00255025	0.00305221	0.00305221
23902	NONHSAT074912.2	0.0456725	0.999963	-2.14819	1.07495	1.01988	1.91596	0.271231	0.393193	1.46206	1.46206
106708	NONHSAT223967.1	0.0456837	0.999963	-0.704748	0.352673	2.40189	0.227472	0.107042	-0.00895349	0.0795254	0.0795254
96868	NONHSAT212146.1	0.0456992	0.999963	-2.65584	1.32914	0.890813	2.20041	0.7415	-0.636042	1.90842	1.90842
25177	NONHSAT079050.2	0.0457285	0.999963	-1.62022	0.810966	1.55698	1.46882	0.523594	0.328015	0.462903	0.462903
52074	NONHSAT157915.1	0.0457473	0.999963	0.223612	0.111934	4.7905	0.0232167	0.00996199	0.000307998	0.00883179	0.00883179
69531	NONHSAT178750.1	0.0457543	0.999963	-0.478096	0.239329	3.54783	0.137307	0.0372896	0.048628	0.0261717	0.048628
51914	NONHSAT157740.1	0.0458065	0.999963	-0.588215	0.294524	3.39835	0.207892	0.0362129	0.0939035	0.0298698	0.0939035
7558	NONHSAT025999.2	0.0458727	0.999963	-1.96915	0.986269	1.26241	2.31498	0.582495	0.857157	0.876596	0.876596
48389	NONHSAT153560.1	0.045882	0.999963	0.246686	0.123561	4.51222	0.0255861	0.0117761	-0.00261378	0.0111248	0.0111248
102823	NONHSAT219123.1	0.0458989	0.999963	0.158276	0.0792838	5.58519	0.0143064	0.00454025	0.00394856	0.00488864	0.00488864
44329	NONHSAT148396.1	0.0459041	0.999963	-0.232542	0.116488	4.73294	0.0181329	0.0110979	-0.00871013	0.00925631	0.00925631
73775	NONHSAT184139.1	0.045951	0.999963	0.626838	0.314072	2.55996	0.230988	0.084516	0.0568714	0.0634458	0.0634458
32230	NONHSAT102968.2	0.0459632	0.999963	-0.2517	0.126119	4.49199	0.0339944	0.0125421	0.00619345	0.011317	0.011317
8279	NONHSAT029944.2	0.0459701	0.999963	-0.500214	0.25065	3.09988	0.123941	0.0552444	0.00585173	0.0389935	0.0389935
81178	NONHSAT193164.1	0.0459835	0.999963	-0.614111	0.307741	2.704	0.152127	0.0863309	-0.0375965	0.0557257	0.0557257
104263	NONHSAT220931.1	0.045989	0.999963	-0.852227	0.427076	2.21016	0.309813	0.161766	-0.0468593	0.111824	0.111824
95342	NONHSAT210413.1	0.0459923	0.999963	0.386989	0.193934	3.6027	0.0632882	0.0314731	-0.00852302	0.0249426	0.0249426
25365	NONHSAT079994.2	0.0460056	0.999963	-0.414711	0.20784	3.44737	0.0579376	0.0362047	-0.0282772	0.0285912	0.0285912
6568	NONHSAT017732.2	0.0460085	0.999963	-0.527314	0.264276	2.91843	0.143596	0.059525	0.015697	0.0452379	0.0452379
59511	NONHSAT166704.1	0.0460137	0.999963	-0.553578	0.277445	2.86821	0.141854	0.0679859	-0.00558632	0.0474779	0.0474779
106009	NONHSAT223040.1	0.0460234	0.999963	-0.269253	0.134952	5.07609	0.0436036	0.00678551	0.0205325	0.00704712	0.0205325
32490	NONHSAT104162.2	0.0460261	0.999963	2.0185	1.0117	1.32733	2.45056	0.642651	0.892663	0.762667	0.892663
11197	NONHSAT036883.2	0.0460542	0.999963	0.419367	0.21022	3.38122	0.061114	0.0359543	-0.0255125	0.0303344	0.0303344
97768	NONHSAT213274.1	0.0460699	0.999963	0.821992	0.412077	2.28804	0.275535	0.157903	-0.06686	0.0968086	0.0968086
51340	NONHSAT156997.1	0.0460783	0.999963	2.11326	1.05945	1.14518	2.12302	0.559211	0.41986	1.12445	1.12445
47341	NONHSAT152265.1	0.0461151	0.999963	0.564173	0.282887	2.76026	0.121756	0.0669534	-0.0341174	0.0530844	0.0530844
5597	NONHSAT018419.2	0.0461218	0.999963	0.626741	0.31427	3.2836	0.183014	0.114961	-0.0334947	0.0331869	0.0331869
12752	NONHSAT041456.2	0.046143	0.999963	-2.80139	1.40485	1.70104	3.64848	2.62361	-1.00594	0.336796	0.336796
55579	NONHSAT161979.1	0.0461472	0.999963	-0.244619	0.122675	4.64773	0.0260346	0.0126433	-0.00253939	0.00993033	0.00993033
21740	NONHSAT072327.2	0.0461611	0.999963	-2.12439	1.06544	1.41845	2.71609	0.102406	1.60032	0.626364	1.60032
11310	NONHSAT037412.2	0.0461771	0.999963	-1.622	0.813532	1.76098	1.58346	0.657144	0.335608	0.294604	0.335608
90355	NONHSAT204385.1	0.0461912	0.999963	1.08125	0.542348	2.13615	0.443444	0.311839	-0.195945	0.129373	0.129373
36263	NONHSAT114898.2	0.0462003	0.999963	2.02048	1.01351	1.1077	2.21727	0.323994	0.916706	1.2168	1.2168
32556	NONHSAT104499.2	0.0462053	0.999963	2.81581	1.41249	2.13079	4.77279	1.26566	1.72702	0.130793	1.72702
72999	NONHSAT183114.1	0.046206	0.999963	-1.61101	0.80813	1.3285	1.24189	0.218859	0.360246	0.760753	0.760753
14415	NONHSAT140468.2	0.0462233	0.999963	0.311349	0.156194	5.62136	0.0583574	0.00396477	0.0326301	0.00477347	0.0326301
50087	NONHSAT155411.1	0.0462299	0.999963	-0.212347	0.106531	5.04632	0.0152782	0.0098128	-0.00762425	0.00721051	0.00721051
30616	NONHSAT094758.2	0.0462327	0.999963	-0.285623	0.143294	4.28206	0.0371049	0.017243	-0.0014547	0.0135569	0.0135569
84924	NONHSAT197831.1	0.0462721	0.999963	0.478782	0.240244	3.13097	0.106711	0.0485331	-0.00110611	0.0380424	0.0380424
53162	NONHSAT159105.1	0.0462771	0.999963	-2.66607	1.33782	1.02121	2.34517	1.22659	-0.960613	1.45803	1.45803
32149	NONHSAT102640.2	0.0462846	0.999963	1.14807	0.576113	2.23642	0.720468	0.391447	0.0148636	0.106412	0.106412
2769	NONHSAT005428.2	0.0462874	0.999963	-0.740667	0.371679	2.48909	0.212781	0.137993	-0.0777362	0.0692249	0.0692249
53020	NONHSAT158928.1	0.0463185	0.999963	0.253063	0.127009	4.63041	0.0385699	0.00976487	0.0144321	0.0100743	0.0144321
35849	NONHSAT112231.2	0.0463296	0.999963	-0.556503	0.279316	3.22506	0.135888	0.0819404	-0.028216	0.035086	0.035086
26	NONHSAT000123.2	0.04633	0.999963	2.15813	1.08319	1.25374	2.31552	0.866984	0.280855	0.892977	0.892977
37658	NONHSAT122693.2	0.0463391	0.999963	-0.499569	0.250751	2.95549	0.127478	0.0505358	0.0152237	0.0437784	0.0437784
84664	NONHSAT197555.1	0.0463525	0.999963	0.650396	0.326476	2.47452	0.250309	0.0891772	0.0650792	0.0707029	0.0707029
32321	NONHSAT103387.2	0.0463629	0.999963	0.299863	0.150528	4.11541	0.0350369	0.0182862	-0.00820931	0.0157018	0.0157018
57032	NONHSAT163782.1	0.0463754	0.999963	0.459382	0.230618	3.13921	0.0748152	0.0419869	-0.027605	0.0377902	0.0377902
81093	NONHSAT193076.1	0.0463813	0.999963	-0.22315	0.112028	4.64146	0.0274843	0.00884326	0.00683866	0.00998221	0.00998221
18432	NONHSAT058870.2	0.0463838	0.999963	-1.8841	0.945887	1.18861	2.13859	0.25072	1.09133	1.02573	1.09133
72632	NONHSAT182578.1	0.0464353	0.999963	0.346879	0.174187	3.77918	0.0474325	0.0242167	-0.0100479	0.021295	0.021295
96540	NONHSAT211760.1	0.0464383	0.999963	-0.528128	0.265206	3.03877	0.1606	0.0645975	0.0315571	0.040904	0.040904
42971	NONHSAT136859.2	0.0464726	0.999963	2.94492	1.47906	0.779312	2.6126	0.887203	-0.873655	2.39422	2.39422
42972	NONHSAT136858.2	0.0464726	0.999963	2.94492	1.47906	0.779312	2.6126	0.887203	-0.873655	2.39422	2.39422
16577	NONHSAT053179.2	0.0465451	0.999963	-0.350877	0.176283	3.96664	0.0532407	0.0286688	-0.00828582	0.0179448	0.0179448
3979	NONHSAT013367.2	0.0465676	0.999963	-0.254492	0.127872	4.60075	0.0242405	0.0142001	-0.0081866	0.0103266	0.0103266
99895	NONHSAT215727.1	0.0465866	0.999963	-0.411845	0.206953	3.56427	0.0642848	0.0384469	-0.0216969	0.0257975	0.0257975
86844	NONHSAT200171.1	0.046593	0.999963	0.613474	0.308281	2.75156	0.15088	0.0890533	-0.0415848	0.0535028	0.0535028
25534	NONHSAT081094.2	0.0465961	0.999963	0.215531	0.10831	4.83039	0.0238109	0.00904512	0.00329836	0.00855135	0.00855135
16793	NONHSAT054528.2	0.0466037	0.999963	-1.45642	0.73191	1.84809	1.25213	0.561233	0.208495	0.242305	0.242305
80864	NONHSAT192794.1	0.0466299	0.999963	-0.183211	0.0920823	5.72186	0.0185987	0.00824374	0.00241722	0.00447499	0.00447499
77886	NONHSAT189106.1	0.0466552	0.999963	-0.659606	0.331557	3.22174	0.201613	0.129701	-0.0408395	0.0351945	0.0351945
55018	NONHSAT161335.1	0.0467133	0.999963	0.184371	0.0927006	5.18568	0.0116695	0.00640466	-0.00456514	0.00648544	0.00648544
104347	NONHSAT221038.1	0.0467186	0.999963	0.433601	0.218017	3.54756	0.0887359	0.0451192	-0.00470302	0.0261778	0.0261778
39302	NONHSAT125712.2	0.0467405	0.999963	-1.03094	0.518415	2.00761	0.437683	0.233151	-0.0846139	0.16998	0.16998
79788	NONHSAT191432.1	0.0467628	0.999963	-0.330082	0.166	5.04415	0.0491116	0.0341115	-0.0135798	0.00722262	0.00722262
32036	NONHSAT102057.2	0.0467631	0.999963	-0.671096	0.337499	2.57096	0.239239	0.108143	0.0220171	0.0627147	0.0627147
60475	NONHSAT167846.1	0.0467733	0.999963	-0.737006	0.370663	2.41765	0.244535	0.128613	-0.0266361	0.0774731	0.0774731
1856	NONHSAT010556.2	0.0467831	0.999963	-0.398515	0.200434	3.48878	0.0895631	0.0326966	0.019702	0.0275642	0.0275642
43630	NONHSAT137527.2	0.0467946	0.999963	0.251564	0.126531	4.40192	0.031902	0.0117942	0.00435173	0.012221	0.012221
33348	NONHSAT102367.2	0.0468121	0.999963	-0.65928	0.33163	2.56832	0.211099	0.102081	-0.00120127	0.0628871	0.0628871
25862	NONHSAT083030.2	0.0468162	0.999963	-2.08678	1.04971	1.39505	2.62046	0.993885	0.648696	0.658955	0.658955
88094	NONHSAT201642.1	0.0468351	0.999963	0.440133	0.221418	3.36054	0.0927524	0.0426306	0.000666066	0.0309084	0.0309084
104885	NONHSAT221670.1	0.0468714	0.999963	-0.518614	0.260943	2.95197	0.119079	0.0582257	-0.010237	0.043911	0.043911
80086	NONHSAT191791.1	0.0468966	0.999963	-0.348887	0.175564	3.83146	0.0722257	0.0259381	0.0186983	0.020296	0.020296
20801	NONHSAT066808.2	0.0469413	0.999963	-0.218412	0.10993	4.8207	0.0175601	0.00950835	-0.00544704	0.00861846	0.00861846
3695	NONHSAT011485.2	0.0469802	0.999963	1.13934	0.57355	1.8083	0.560742	0.228496	-0.0143587	0.264944	0.264944
72246	NONHSAT182070.1	0.0470281	0.999963	2.34154	1.17899	1.0767	2.08887	0.786472	-0.231432	1.29857	1.29857
72311	NONHSAT182148.1	0.0470928	0.999963	-2.44745	1.23268	1.73093	3.6204	1.66213	0.617125	0.315084	0.617125
66151	NONHSAT174603.1	0.0471234	0.999963	-0.51405	0.258942	3.04563	0.101523	0.0598922	-0.0320811	0.0406844	0.0406844
14283	NONHSAT047808.2	0.0471479	0.999963	-1.77015	0.891777	1.78275	1.89435	0.368657	0.824242	0.280576	0.824242
12193	NONHSAT037910.2	0.0471616	0.999963	-0.383996	0.193464	3.78595	0.0488606	0.0349799	-0.029199	0.0211626	0.0211626
74072	NONHSAT184502.1	0.0472143	0.999963	0.3245	0.163528	4.29207	0.0511157	0.0266727	-0.00226552	0.0134392	0.0134392
6419	NONHSAT025005.2	0.0472425	0.999963	-0.430829	0.217139	3.40865	0.0632319	0.0411287	-0.0316939	0.0295951	0.0295951
27202	NONHSAT088639.2	0.0472456	0.999963	-0.696411	0.350997	2.67867	0.293335	0.100572	0.0842265	0.0569072	0.0842265
29403	NONHSAT094406.2	0.0472746	0.999963	-0.332226	0.167467	4.01223	0.0551179	0.0248464	0.00266056	0.0172215	0.0172215
49439	NONHSAT154640.1	0.047289	0.999963	0.44444	0.224045	3.52352	0.119494	0.0316192	0.0436754	0.0267355	0.0436754
105873	NONHSAT222853.1	0.0472895	0.999963	0.386666	0.194922	3.65793	0.0605476	0.0332341	-0.0136159	0.0237576	0.0237576
73709	NONHSAT184037.1	0.0472938	0.999963	-0.483556	0.24377	3.06758	0.0834711	0.0491438	-0.03249	0.0399918	0.0399918
56506	NONHSAT163123.1	0.0473232	0.999963	-0.690552	0.348166	2.61351	0.288522	0.10358	0.0782499	0.0601838	0.0782499
105370	NONHSAT222171.1	0.0473802	0.999963	0.497662	0.250978	3.04636	0.149888	0.0527904	0.0416948	0.0406611	0.0416948
47478	NONHSAT152427.1	0.0473834	0.999963	-2.7414	1.38255	2.02777	4.54833	0.246734	2.62044	0.162676	2.62044
31774	NONHSAT100826.2	0.0473879	0.999963	-3.34564	1.68732	2.74543	6.77444	1.67594	2.59462	0.0537941	2.59462
92850	NONHSAT207275.1	0.0473921	0.999963	-0.420417	0.212034	4.3811	0.106975	0.0279532	0.0394846	0.0124417	0.0394846
23747	NONHSAT074085.2	0.0475168	0.999963	2.44422	1.23342	3.77498	3.61786	1.92175	0.360234	0.0213776	0.360234
32444	NONHSAT103956.2	0.0475423	0.999963	-0.876042	0.442125	2.22054	0.271292	0.183573	-0.132251	0.109638	0.109638
85894	NONHSAT198972.1	0.0475524	0.999963	0.307854	0.155376	4.28628	0.0473331	0.0227056	0.000920493	0.0135071	0.0135071
66010	NONHSAT174462.1	0.0475901	0.999963	0.462137	0.233284	3.19718	0.122016	0.0456458	0.0267856	0.0359861	0.0359861
69897	NONHSAT179124.1	0.0476205	0.999963	0.712037	0.35948	2.42469	0.307171	0.107322	0.0865169	0.076579	0.0865169
31935	NONHSAT101585.2	0.0476672	0.999963	0.191089	0.0964939	5.18704	0.012552	0.00748775	-0.00549094	0.00647887	0.00647887
78061	NONHSAT189338.1	0.0476941	0.999963	0.719518	0.363377	2.47699	0.232287	0.127621	-0.0314013	0.0704439	0.0704439
40537	NONHSAT126973.2	0.0477237	0.999963	-1.45852	0.736694	1.40934	1.25478	0.175213	0.595524	0.638864	0.638864
94508	NONHSAT209401.1	0.0477443	0.999963	-0.355778	0.179719	3.75488	0.0484208	0.0266722	-0.0136128	0.021776	0.021776
21505	NONHSAT070970.2	0.0477467	0.999963	-0.228947	0.115652	4.63416	0.0211173	0.0100202	-0.00327992	0.0100429	0.0100429
92181	NONHSAT206443.1	0.0477726	0.999963	0.287812	0.145405	4.29413	0.0502216	0.0140856	0.0176281	0.0134151	0.0176281
91984	NONHSAT206243.1	0.0477844	0.999963	0.348584	0.176117	3.7482	0.0728201	0.0246166	0.0208419	0.0219091	0.0219091
101170	NONHSAT217299.1	0.0478266	0.999963	-0.555743	0.280834	3.30626	0.100654	0.0858102	-0.0758115	0.032491	0.032491
103028	NONHSAT219377.1	0.047876	0.999963	3.14805	1.59115	1.17942	3.35996	2.75174	-2.26813	1.04592	1.04592
83841	NONHSAT196619.1	0.0478885	0.999963	0.669297	0.33831	2.52247	0.192733	0.105437	-0.0325056	0.0662432	0.0662432
940	NONHSAT005228.2	0.0479199	0.999963	-1.12354	0.567995	1.83962	0.465603	0.236973	-0.128347	0.246955	0.246955
15404	NONHSAT140738.2	0.0479251	0.999963	-0.41227	0.208424	3.49467	0.0572009	0.0377395	-0.0299759	0.0274216	0.0274216
96547	NONHSAT211769.1	0.0479252	0.999963	-0.196619	0.0994013	5.20166	0.0203754	0.00841241	0.00255977	0.00640853	0.00640853
18301	NONHSAT057313.2	0.0479298	0.999963	0.985116	0.498039	2.12319	0.567862	0.23922	0.106688	0.132845	0.132845
57928	NONHSAT164788.1	0.0479501	0.999963	0.342736	0.173291	4.18225	0.0544585	0.0302462	-0.00622368	0.0147983	0.0147983
20219	NONHSAT060477.2	0.048022	0.999963	-0.301196	0.152337	4.17001	0.031617	0.0198503	-0.0143487	0.0149593	0.0149593
36	NONHSAT000158.2	0.0480381	0.999963	0.322967	0.16336	4.19928	0.0633159	0.0216988	0.0183307	0.0145776	0.0183307
37197	NONHSAT120425.2	0.0480406	0.999963	-0.120553	0.0609775	6.25401	0.00739808	0.00224797	0.00154973	0.00332942	0.00332942
95236	NONHSAT210306.1	0.0480491	0.999963	0.438508	0.221812	3.357	0.0704082	0.0427928	-0.0268912	0.0310083	0.0310083
81275	NONHSAT193263.1	0.0480542	0.999963	-0.346188	0.175117	3.94284	0.0727348	0.0276633	0.018313	0.0183359	0.0183359
74344	NONHSAT184884.1	0.0480883	0.999963	-0.301226	0.152397	4.56371	0.0550909	0.0118366	0.0230006	0.0106523	0.0230006
47389	NONHSAT152318.1	0.048099	0.999963	-0.58714	0.297062	2.76013	0.173332	0.0792777	0.00811223	0.0530907	0.0530907
57531	NONHSAT164381.1	0.048139	0.999963	-0.104973	0.0531204	6.66811	0.00603252	0.00141784	0.00199054	0.00281482	0.00281482
33753	NONHSAT104556.2	0.0481826	0.999963	-0.264955	0.134103	4.66362	0.03661	0.0171753	0.00226171	0.00980031	0.00980031
51647	NONHSAT157387.1	0.0482069	0.999963	-0.237092	0.120014	4.70483	0.0175164	0.0121326	-0.0113169	0.00947243	0.00947243
81922	NONHSAT194089.1	0.048208	0.999963	-0.392232	0.198545	3.63391	0.0675577	0.0348629	-0.00810784	0.0242672	0.0242672
791	NONHSAT004627.2	0.048218	0.999963	1.56654	0.793007	1.59622	1.45929	0.518647	0.385193	0.424643	0.424643
31667	NONHSAT100425.2	0.0482375	0.999963	0.438733	0.222113	3.41568	0.0912663	0.0445917	-0.00269129	0.0294095	0.0294095
30325	NONHSAT098785.2	0.0482375	0.999963	0.563948	0.285504	3.75044	0.12797	0.100405	-0.0597063	0.0218643	0.0218643
32988	NONHSAT100533.2	0.0482397	0.999963	-0.289347	0.146486	4.25792	0.0508662	0.0166327	0.0155545	0.0138459	0.0155545
34466	NONHSAT108460.2	0.0482416	0.999963	0.476634	0.241305	3.12301	0.08442	0.0490565	-0.0287241	0.0382858	0.0382858
21128	NONHSAT069121.2	0.0483136	0.999963	0.262292	0.132833	4.9462	0.0418126	0.00904306	0.0174238	0.0077968	0.0174238
103075	NONHSAT219431.1	0.0483466	0.999963	1.31669	0.666914	1.60549	0.599075	0.251109	-0.152397	0.416052	0.416052
8447	NONHSAT030962.2	0.0483691	0.999963	2.77464	1.40551	2.09937	4.68014	0.593859	2.36934	0.139576	2.36934
61270	NONHSAT168798.1	0.0483795	0.999963	0.554373	0.280835	2.93986	0.152239	0.0739255	0.00112459	0.0443768	0.0443768
62620	NONHSAT170406.1	0.0483797	0.999963	0.542876	0.275011	2.88018	0.149177	0.0665337	0.00942006	0.0469125	0.0469125
8670	NONHSAT025973.2	0.0484113	0.999963	0.367951	0.186423	3.775	0.066498	0.0307532	0.00159889	0.0213772	0.0213772
44152	NONHSAT139779.2	0.0484266	0.999963	-2.36395	1.19778	1.33522	2.58139	1.40217	-0.271027	0.749842	0.749842
38274	NONHSAT120108.2	0.0484981	0.999963	3.52395	1.78611	2.91771	7.55369	2.24376	2.54152	0.0452677	2.54152
56748	NONHSAT163436.1	0.048579	0.999963	-2.04528	1.03702	1.36279	2.54543	0.720063	0.893043	0.706569	0.893043
11065	NONHSAT036281.2	0.0485876	0.999963	-2.38126	1.20742	1.70119	3.45056	1.06657	1.12023	0.33668	1.12023
10343	NONHSAT032374.2	0.0486261	0.999963	-0.257302	0.130487	4.45889	0.0241654	0.0139004	-0.0085203	0.0116399	0.0116399
2558	NONHSAT004142.2	0.0486336	0.999963	-1.6032	0.81307	1.65777	1.56438	0.369877	0.621747	0.370713	0.621747
7401	NONHSAT024785.2	0.0486497	0.999963	0.522547	0.26503	2.99136	0.152104	0.0628772	0.0248569	0.0424844	0.0424844
84004	NONHSAT196870.1	0.0486949	0.999963	2.15888	1.09518	2.56365	2.83754	1.05293	0.746204	0.0631968	0.746204
50559	NONHSAT155998.1	0.0487014	0.999963	0.962192	0.488126	2.09154	0.376389	0.215506	-0.0922003	0.141894	0.141894
27374	NONHSAT089582.2	0.0487198	0.999963	0.254215	0.128975	5.5362	0.039349	0.00474701	0.0202049	0.00505159	0.0202049
14977	NONHSAT143601.2	0.0487259	0.999963	0.308589	0.156566	4.127	0.0579835	0.0173319	0.0194374	0.0155408	0.0194374
50552	NONHSAT155986.1	0.0487288	0.999963	-2.26995	1.1517	1.4641	3.13749	1.26581	0.72381	0.567176	0.72381
66224	NONHSAT174676.1	0.0487428	0.999963	-0.454295	0.230509	3.22011	0.11105	0.0444537	0.0169643	0.0352479	0.0352479
75232	NONHSAT186136.1	0.0488017	0.999963	-0.607287	0.308218	2.65381	0.133937	0.0843967	-0.0552745	0.0581005	0.0581005
92619	NONHSAT206983.1	0.0488066	0.999963	0.823984	0.418207	2.23157	0.353985	0.154963	0.0329127	0.107383	0.107383
96619	NONHSAT211853.1	0.0488432	0.999963	-0.263814	0.133919	4.32167	0.0291508	0.0138036	-0.0034643	0.0130977	0.0130977
94147	NONHSAT208935.1	0.0488867	0.999963	-0.356309	0.180906	3.69989	0.0507589	0.0262041	-0.0103639	0.0228864	0.0228864
31180	NONHSAT098144.2	0.0488951	0.999963	-2.13585	1.08446	1.16694	2.12939	0.690159	0.260884	1.07392	1.07392
95387	NONHSAT210459.1	0.048959	0.999963	0.279564	0.141986	4.20516	0.0411392	0.015738	0.00637753	0.0145023	0.0145023
10502	NONHSAT033333.2	0.0489853	0.999963	2.34771	1.19251	1.41001	3.04304	1.49516	0.241743	0.637948	0.637948
54077	NONHSAT160247.1	0.0489885	0.999963	-0.446698	0.226901	3.69157	0.0745642	0.0541687	-0.0357906	0.0230574	0.0230574
44595	NONHSAT148733.1	0.0490607	0.999963	0.339371	0.172439	3.90723	0.0455395	0.0256639	-0.0119292	0.0189388	0.0189388
73735	NONHSAT184071.1	0.0490819	0.999963	-0.262367	0.133325	4.35082	0.0302056	0.0138923	-0.00194899	0.0127711	0.0127711
94949	NONHSAT209971.1	0.0490865	0.999963	-0.45143	0.229404	3.25999	0.0817398	0.0450029	-0.0192492	0.0339363	0.0339363
97750	NONHSAT213252.1	0.0490908	0.999963	0.49567	0.25189	3.11652	0.149531	0.0566887	0.0380917	0.0384842	0.0384842
66454	NONHSAT174948.1	0.0491538	0.999963	0.94803	0.481905	2.45755	0.432062	0.275769	-0.0727282	0.0725794	0.0725794
61866	NONHSAT169575.1	0.0491699	0.999963	0.206262	0.104855	4.82506	0.0151026	0.00790375	-0.00497961	0.0085882	0.0085882
77968	NONHSAT189221.1	0.049174	0.999963	-0.573422	0.291509	2.78096	0.134198	0.0754043	-0.0309622	0.0520624	0.0520624
52584	NONHSAT158437.1	0.0491895	0.999963	0.391459	0.199019	3.50332	0.07492	0.0321991	0.00398583	0.0272137	0.0272137
30141	NONHSAT098077.2	0.0492011	0.999963	0.48509	0.246634	3.53099	0.0922588	0.0646813	-0.0376001	0.026561	0.026561
74598	NONHSAT185255.1	0.0492019	0.999963	-2.86866	1.45851	2.27232	5.02147	1.04867	2.14223	0.0995969	2.14223
105675	NONHSAT222584.1	0.0492057	0.999963	-0.616216	0.313308	2.556	0.220327	0.0835249	0.0494883	0.0637181	0.0637181
45402	NONHSAT149788.1	0.0492157	0.999963	0.793914	0.403675	2.75453	0.384634	0.112008	0.132422	0.0533604	0.132422
5337	NONHSAT017013.2	0.0492533	0.999963	-0.521345	0.265127	3.69743	0.124934	0.0825021	-0.0282595	0.0229367	0.0229367
92333	NONHSAT206618.1	0.0492555	0.999963	-1.83838	0.934907	1.9831	2.06275	0.70095	0.610126	0.179367	0.610126
32184	NONHSAT102800.2	0.049259	0.999963	-0.800435	0.407068	2.40031	0.391053	0.166072	0.0824838	0.0797363	0.0824838
7429	NONHSAT024960.2	0.049264	0.999963	0.668668	0.340064	2.71249	0.272907	0.0895388	0.0839265	0.0553325	0.0839265
49425	NONHSAT154626.1	0.049336	0.999963	-0.293643	0.149385	4.28604	0.0481871	0.0199639	0.0079352	0.01351	0.01351
93728	NONHSAT208395.1	0.0493371	0.999963	0.84916	0.431996	2.19987	0.42861	0.165879	0.0994809	0.114052	0.114052
5118	NONHSAT015617.2	0.0493397	0.999963	2.09109	1.06382	1.24653	2.34762	0.790752	0.50402	0.906823	0.906823
88803	NONHSAT202439.1	0.0493438	0.999963	1.05075	0.534569	1.9931	0.674142	0.248885	0.179761	0.175468	0.179761
52680	NONHSAT158533.1	0.0493557	0.999963	-0.922841	0.469518	2.15364	0.468852	0.205782	0.0609191	0.124889	0.124889
5081	NONHSAT015350.2	0.0494377	0.999963	0.743071	0.378192	2.29253	0.20101	0.118512	-0.0743079	0.0960316	0.0960316
15646	NONHSAT142244.2	0.0494501	0.999963	-0.384088	0.195495	4.08876	0.0901192	0.0315383	0.0257893	0.0160794	0.0257893
13283	NONHSAT048042.2	0.049462	0.999963	0.221175	0.112581	4.66448	0.022393	0.00921836	0.000428479	0.00979332	0.00979332
88076	NONHSAT201622.1	0.0494742	0.999963	-0.226664	0.115381	4.61216	0.0236261	0.00974045	0.00052595	0.0102287	0.0102287
21931	NONHSAT073684.2	0.0494982	0.999963	0.398614	0.202932	3.48603	0.0895142	0.0341413	0.0181664	0.0276309	0.0276309
960	NONHSAT005359.2	0.0495003	0.999963	-0.154001	0.0784017	5.52174	0.0113703	0.00411897	0.00120029	0.00510127	0.00510127
64436	NONHSAT172542.1	0.049501	0.999963	-0.534921	0.272328	2.86681	0.168369	0.0636986	0.0394595	0.0475454	0.0475454
23051	NONHSAT069708.2	0.049504	0.999963	0.651136	0.331498	2.58298	0.228399	0.10288	0.023626	0.0619556	0.0619556
60733	NONHSAT168117.1	0.0495366	0.999963	-0.180281	0.0917954	5.26082	0.0117184	0.00650533	-0.00404525	0.00613426	0.00613426
96171	NONHSAT211296.1	0.04958	0.999963	-0.461217	0.234887	3.34932	0.130022	0.0387597	0.0439979	0.0312266	0.0439979
16426	NONHSAT052293.2	0.0495869	0.999963	-1.55085	0.789838	1.40825	1.47016	0.256763	0.679002	0.640378	0.679002
34914	NONHSAT114159.2	0.0496273	0.999963	-0.493052	0.251152	3.17517	0.124666	0.0579366	0.006733	0.0366794	0.0366794
100198	NONHSAT216110.1	0.0496737	0.999963	0.647736	0.330012	2.46227	0.164133	0.0913224	-0.0434921	0.0720396	0.0720396
54194	NONHSAT160392.1	0.0496919	0.999963	0.174034	0.0886749	5.30479	0.011187	0.0058542	-0.00322833	0.00594067	0.00594067
7001	NONHSAT022437.2	0.0497367	0.999963	-0.523789	0.266937	3.63327	0.167813	0.04428	0.062603	0.0242808	0.062603
82331	NONHSAT194581.1	0.0497395	0.999963	-0.838142	0.427144	2.84418	0.225231	0.224996	-0.206887	0.0486828	0.0486828
74614	NONHSAT185274.1	0.0498027	0.999963	0.571154	0.291159	2.84715	0.179191	0.078632	0.0230249	0.0485284	0.0485284
72093	NONHSAT181885.1	0.0498077	0.999963	-0.380147	0.193793	3.54298	0.0808464	0.0300506	0.0168155	0.0262833	0.0262833
64603	NONHSAT172735.1	0.0498238	0.999963	0.492109	0.250887	3.21689	0.148185	0.0563681	0.0380486	0.0353527	0.0380486
46338	NONHSAT150948.1	0.0498245	0.999963	-1.01546	0.517705	2.81682	0.439907	0.351855	-0.188658	0.0501728	0.0501728
106628	NONHSAT223871.1	0.0498361	0.999963	-0.459061	0.234052	3.25252	0.0777112	0.0479917	-0.0298792	0.0341786	0.0341786
45588	NONHSAT150013.1	0.0498549	0.999963	-0.613225	0.312677	2.93169	0.230134	0.0512655	0.0953853	0.0446993	0.0953853
83111	NONHSAT195698.1	0.0498592	0.999963	-0.61178	0.311946	2.599	0.17191	0.0849653	-0.0104306	0.0610006	0.0610006
88845	NONHSAT202490.1	0.0498707	0.999963	-0.507229	0.258649	3.01678	0.0962721	0.0587264	-0.0348667	0.0416223	0.0416223
104384	NONHSAT221087.1	0.0498758	0.999963	-0.773288	0.394328	2.37039	0.233291	0.149389	-0.0820162	0.0838526	0.0838526
55494	NONHSAT161869.1	0.049898	0.999963	-0.266255	0.135786	4.46224	0.0375445	0.0160502	0.00429597	0.0116068	0.0116068
29289	NONHSAT093624.2	0.0499315	0.999963	0.666652	0.340033	2.88223	0.272074	0.0677151	0.105718	0.0468175	0.105718
16150	NONHSAT145151.2	0.0499394	0.999963	-0.186501	0.09513	5.20519	0.0135391	0.00718286	-0.00330245	0.0063917	0.0063917
43965	NONHSAT139627.2	0.0499461	0.999963	-1.52468	0.777727	1.48983	1.42322	0.175188	0.7321	0.536225	0.7321
20805	NONHSAT066856.2	0.0499592	0.999963	0.512845	0.261614	3.89877	0.127606	0.0835772	-0.0226982	0.0190852	0.0190852
35925	NONHSAT113064.2	0.0499605	0.999963	0.363105	0.185229	3.59336	0.0593708	0.0263168	-0.00154523	0.0251479	0.0251479
48653	NONHSAT153828.1	0.0499813	0.999963	0.379314	0.193515	3.52052	0.0651672	0.0293664	-0.00186205	0.0268058	0.0268058
45628	NONHSAT150063.1	0.0500013	0.999963	-0.330219	0.168483	4.08786	0.0405193	0.0264877	-0.0167304	0.0160922	0.0160922
103661	NONHSAT220146.1	0.050005	0.999963	0.218743	0.111608	4.83602	0.0281308	0.010172	0.00704823	0.00851263	0.00851263
25342	NONHSAT079872.2	0.0500569	0.999963	-0.233964	0.119401	4.61449	0.0273	0.0111762	0.00242158	0.0102089	0.0102089
43885	NONHSAT139317.2	0.0500813	0.999963	-1.62488	0.829332	1.29509	1.22064	0.214323	0.321387	0.817365	0.817365
104759	NONHSAT221540.1	0.0501044	0.999963	-0.399811	0.204082	3.52718	0.059904	0.0358242	-0.0208874	0.0266498	0.0266498
11446	NONHSAT038128.2	0.0501135	0.999963	0.300432	0.15336	4.27583	0.0553009	0.0192103	0.0160687	0.0136308	0.0160687
59135	NONHSAT166218.1	0.0501431	0.999963	-3.00376	1.53352	2.34251	5.52879	1.46978	2.05774	0.0879532	2.05774
63887	NONHSAT171929.1	0.0501501	0.999963	0.282321	0.144138	4.23683	0.0311111	0.0170595	-0.00806005	0.0141042	0.0141042
26561	NONHSAT086674.2	0.0501641	0.999963	-1.53754	0.785033	1.34767	1.23139	0.19443	0.458301	0.729986	0.729986
29203	NONHSAT093091.2	0.0501702	0.999963	2.38789	1.21924	1.71101	3.49445	1.0467	1.18311	0.329398	1.18311
12325	NONHSAT039529.2	0.0501879	0.999963	0.324923	0.165916	3.86449	0.044645	0.0216006	-0.00538488	0.0196915	0.0196915
53117	NONHSAT159050.1	0.0502775	0.999963	-0.53434	0.272957	2.86763	0.175062	0.0636995	0.0480589	0.0475061	0.0480589
74944	NONHSAT185685.1	0.0502878	0.999963	0.498331	0.254574	3.03988	0.0929479	0.0563436	-0.0332838	0.0408683	0.0408683
22602	NONHSAT076793.2	0.0503219	0.999963	-0.320608	0.163808	3.98472	0.050643	0.0225958	0.00216171	0.0176539	0.0176539
45548	NONHSAT149964.1	0.0503246	0.999963	-2.07004	1.05766	1.37969	2.62789	0.481384	1.19658	0.681231	1.19658
24591	NONHSAT078931.2	0.050344	0.999963	0.820016	0.419011	2.34655	0.34792	0.176013	0.00672728	0.0873422	0.0873422
88540	NONHSAT202122.1	0.0503621	0.999963	-0.573478	0.293058	3.9235	0.149449	0.110164	-0.0466815	0.0186606	0.0186606
90363	NONHSAT204397.1	0.0503943	0.999963	-0.393778	0.201256	3.65969	0.056549	0.0370356	-0.0244974	0.0237206	0.0237206
67999	NONHSAT176884.1	0.0504003	0.999963	-0.171442	0.0876248	5.35306	0.0103874	0.00577942	-0.00381739	0.00573773	0.00573773
42376	NONHSAT132701.2	0.0504126	0.999963	0.297528	0.152076	4.76967	0.0543094	0.00878037	0.0259102	0.00898263	0.0259102
67483	NONHSAT176267.1	0.0504248	0.999963	0.43171	0.220672	3.27422	0.0857984	0.0395628	-0.00220507	0.0334815	0.0334815
28893	NONHSAT091173.2	0.0504672	0.999963	-0.594285	0.303829	2.73474	0.160904	0.0841706	-0.0154815	0.0542978	0.0542978
62307	NONHSAT170084.1	0.0505626	0.999963	0.415733	0.212633	3.39604	0.0792074	0.0378871	-0.00369064	0.0299318	0.0299318
78807	NONHSAT190239.1	0.0506008	0.999963	0.178535	0.0913294	5.15903	0.0189389	0.00589514	0.00582544	0.00661644	0.00661644
99219	NONHSAT214962.1	0.0506009	0.999963	-0.562599	0.287797	2.74565	0.136306	0.0704564	-0.0187682	0.053784	0.053784
51211	NONHSAT156830.1	0.0506213	0.999963	-0.59968	0.306792	2.70826	0.132747	0.0856536	-0.0545753	0.0555286	0.0555286
93352	NONHSAT207912.1	0.050633	0.999963	1.83639	0.939532	2.02924	2.07096	0.710997	0.613084	0.162157	0.613084
24025	NONHSAT075547.2	0.0506366	0.999963	-0.388902	0.198973	3.53192	0.0691915	0.0328461	-0.00307359	0.0265394	0.0265394
100398	NONHSAT216356.1	0.0506575	0.999963	0.293644	0.15025	4.21852	0.0434195	0.0195297	0.00240964	0.0143328	0.0143328
11981	NONHSAT036974.2	0.0506707	0.999963	-0.950186	0.486213	2.13087	0.407734	0.223834	-0.0527358	0.130771	0.130771
19793	NONHSAT066251.2	0.0506802	0.999963	0.414742	0.212234	3.36725	0.0729346	0.0368441	-0.01018	0.0307206	0.0307206
98905	NONHSAT214627.1	0.0506846	0.999963	-0.550569	0.281745	3.17075	0.169647	0.0822532	0.0161333	0.036817	0.036817
33194	NONHSAT101590.2	0.0506861	0.999963	-0.337519	0.172721	3.97576	0.0656811	0.0269513	0.0124305	0.0177974	0.0177974
27751	NONHSAT091353.2	0.0507699	0.999963	-1.31685	0.674127	1.64212	0.630802	0.297912	-0.159699	0.38376	0.38376
2641	NONHSAT004561.2	0.0507857	0.999963	0.496661	0.254269	3.09493	0.135847	0.0578338	0.0194732	0.0391457	0.0391457
77186	NONHSAT188258.1	0.0507885	0.999963	-0.357535	0.183045	3.65787	0.0552985	0.0264996	-0.00531334	0.0237588	0.0237588
39846	NONHSAT128362.2	0.0507961	0.999963	2.09403	1.0721	1.08424	1.95755	0.445895	0.356681	1.27821	1.27821
100966	NONHSAT217052.1	0.0508063	0.999963	-0.260972	0.133619	4.37247	0.0412272	0.0142463	0.0117478	0.0125346	0.0125346
76994	NONHSAT188065.1	0.0508751	0.999963	0.164794	0.0844	5.36545	0.0136056	0.00499783	0.00182528	0.00568721	0.00568721
62785	NONHSAT170593.1	0.0509046	0.999963	-0.995735	0.510036	1.92768	0.472835	0.187416	0.0318205	0.20279	0.20279
21376	NONHSAT070298.2	0.0509086	0.999963	-1.94685	0.997233	2.03708	2.19209	1.33228	-0.0135032	0.159426	0.159426
20215	NONHSAT060468.2	0.0509271	0.999963	1.92684	0.987061	1.10475	1.33146	0.237079	0.0349807	1.22436	1.22436
78116	NONHSAT189403.1	0.0509616	0.999963	2.77802	1.42331	3.48999	4.7462	1.97209	1.06663	0.0275346	1.06663
35707	NONHSAT108063.2	0.0509685	0.999963	-2.07124	1.06122	1.16819	2.3499	0.61823	0.710385	1.07107	1.07107
72785	NONHSAT182772.1	0.0509884	0.999963	0.420687	0.215563	3.59742	0.0657625	0.0446424	-0.028806	0.0250586	0.0250586
50234	NONHSAT155591.1	0.0510025	0.999963	-0.572241	0.293237	2.83356	0.133021	0.0797358	-0.0362569	0.0492465	0.0492465
3947	NONHSAT013137.2	0.0510034	0.999963	0.552311	0.283026	2.38443	0.1291	0.0382694	0.00871253	0.0818858	0.0818858
4873	NONHSAT013255.2	0.0510034	0.999963	0.552311	0.283026	2.38443	0.1291	0.0382694	0.00871253	0.0818858	0.0818858
4874	NONHSAT013184.2	0.0510034	0.999963	0.552311	0.283026	2.38443	0.1291	0.0382694	0.00871253	0.0818858	0.0818858
85073	NONHSAT197992.1	0.0510048	0.999963	0.216491	0.110939	4.77782	0.0150132	0.00953806	-0.00834728	0.00892325	0.00892325
6931	NONHSAT021748.2	0.0510325	0.999963	1.09836	0.562913	1.81568	0.55356	0.214718	0.0248338	0.260588	0.260588
11115	NONHSAT036543.2	0.0510425	0.999963	-1.95614	1.00257	1.20925	2.20065	0.525965	0.789913	0.981766	0.981766
20104	NONHSAT068205.2	0.0510444	0.999963	0.704964	0.361315	2.41786	0.274953	0.118376	0.0389487	0.0774466	0.0774466
4242	NONHSAT015473.2	0.0510447	0.999963	0.424255	0.217444	3.44852	0.110736	0.0406249	0.0302978	0.028562	0.0302978
45117	NONHSAT149402.1	0.0510512	0.999963	-1.03736	0.531693	1.92072	0.485153	0.21809	-0.0151932	0.205956	0.205956
24555	NONHSAT078696.2	0.0510895	0.999963	-0.687054	0.352204	2.46426	0.175873	0.114255	-0.0714311	0.0718164	0.0718164
73474	NONHSAT183729.1	0.0511236	0.999963	0.845439	0.433461	2.12099	0.277857	0.148386	-0.0691026	0.133446	0.133446
74648	NONHSAT185314.1	0.0511286	0.999963	1.71465	0.879128	1.80005	1.80945	0.398746	0.760555	0.269893	0.760555
105561	NONHSAT222416.1	0.0511299	0.999963	0.790269	0.405185	3.07122	0.204808	0.206384	-0.184571	0.0398783	0.0398783
67082	NONHSAT175728.1	0.0511425	0.999963	-0.472358	0.2422	3.23933	0.133293	0.0533778	0.0295676	0.0346134	0.0346134
89506	NONHSAT203301.1	0.0511503	0.999963	0.44006	0.225647	5.71134	0.119196	0.00390722	0.0724676	0.0045048	0.0724676
56606	NONHSAT163254.1	0.0511577	0.999963	0.436972	0.224071	3.29265	0.108371	0.0424051	0.0214547	0.0329063	0.0329063
16104	NONHSAT144881.2	0.0511654	0.999963	0.684576	0.351049	2.79241	0.288476	0.0552037	0.129649	0.0514776	0.129649
78592	NONHSAT190019.1	0.0511742	0.999963	0.428138	0.219556	3.46111	0.112836	0.0341239	0.0381833	0.0282453	0.0381833
54119	NONHSAT160307.1	0.0511753	0.999963	-0.576154	0.295463	2.86316	0.174114	0.0832243	0.009935	0.0477231	0.0477231
72669	NONHSAT182637.1	0.0512132	0.999963	-1.64497	0.843708	2.173	0.943909	0.947585	-0.782419	0.12018	0.12018
47561	NONHSAT152522.1	0.0512458	0.999963	-2.32749	1.19394	1.6176	3.33577	1.26296	0.875294	0.405096	0.875294
47498	NONHSAT152452.1	0.0512528	0.999963	0.702655	0.360455	2.63743	0.187488	0.135972	-0.0867592	0.0589197	0.0589197
75071	NONHSAT185904.1	0.0512624	0.999963	0.729593	0.374289	2.30694	0.198574	0.116539	-0.067937	0.0935993	0.0935993
62402	NONHSAT170181.1	0.0512909	0.999963	0.278974	0.143134	4.24992	0.0457964	0.0167878	0.0112729	0.0139433	0.0139433
86022	NONHSAT199130.1	0.0513218	0.999963	-2.54858	1.30778	1.78236	4.00092	1.2815	1.28394	0.280819	1.28394
62093	NONHSAT169854.1	0.0513233	0.999963	-0.652254	0.334701	2.53855	0.177772	0.103057	-0.0403796	0.0649803	0.0649803
49435	NONHSAT154636.1	0.0513276	0.999963	0.376731	0.193321	3.64154	0.0874257	0.0264649	0.0295948	0.0241044	0.0295948
93251	NONHSAT207788.1	0.051329	0.999963	-0.317234	0.162791	4.06563	0.0450547	0.0233361	-0.0047568	0.0164153	0.0164153
35736	NONHSAT108261.2	0.0513549	0.999963	-0.481796	0.247265	3.28871	0.143006	0.0413235	0.0503861	0.0330282	0.0503861
77366	NONHSAT188454.1	0.0513641	0.999963	0.772705	0.396579	2.4204	0.275816	0.15879	-0.0379219	0.0771228	0.0771228
69497	NONHSAT178705.1	0.0513987	0.999963	-0.309547	0.158894	3.99712	0.0497577	0.0204135	0.00585139	0.0174575	0.0174575
54298	NONHSAT160524.1	0.0514326	0.999963	-2.10843	1.08244	2.52259	2.73964	1.6013	0.156198	0.0662335	0.156198
74225	NONHSAT184681.1	0.0514415	0.999963	1.24041	0.636834	1.68104	0.56433	0.256242	-0.127811	0.352094	0.352094
83721	NONHSAT196473.1	0.0514613	0.999963	-2.10049	1.07849	1.43441	2.71939	0.436597	1.30812	0.605033	1.30812
4957	NONHSAT013724.2	0.0514647	0.999963	-0.649002	0.333234	2.50907	0.184278	0.09919	-0.0267933	0.0673775	0.0673775
93423	NONHSAT208006.1	0.0514823	0.999963	-0.327243	0.168038	3.86563	0.0465928	0.0226842	-0.00460128	0.0196709	0.0196709
86791	NONHSAT200099.1	0.0514915	0.999963	1.14491	0.587931	1.78041	0.480274	0.236444	-0.127662	0.282051	0.282051
1572	NONHSAT009046.2	0.0514958	0.999963	-0.404119	0.207525	3.56126	0.0719063	0.0387345	-0.0100938	0.0258656	0.0258656
15304	NONHSAT148112.2	0.0515087	0.999963	1.9218	0.986947	1.7936	2.27687	1.13847	0.322622	0.273826	0.322622
103287	NONHSAT219687.1	0.0515125	0.999963	-0.258049	0.132524	4.50053	0.0209957	0.0151087	-0.0138351	0.0112354	0.0112354
67764	NONHSAT176621.1	0.0515169	0.999963	-0.895652	0.459981	2.09921	0.404469	0.17775	0.0270152	0.139625	0.139625
59203	NONHSAT166318.1	0.0515411	0.999963	1.39732	0.717698	1.51238	0.696276	0.262204	-0.124047	0.510432	0.510432
28325	NONHSAT094169.2	0.0515564	0.999963	0.429097	0.220409	3.46121	0.105633	0.0446275	0.018367	0.0282428	0.0282428
85925	NONHSAT199012.1	0.0515889	0.999963	-0.905809	0.465341	2.04545	0.311709	0.168242	-0.0862896	0.156571	0.156571
6685	NONHSAT018435.2	0.0516235	0.999963	0.129539	0.0665579	6.11515	0.00702008	0.00307733	-0.000594863	0.0035676	0.0035676
28230	NONHSAT093782.2	0.0516492	0.999963	-1.66266	0.854378	1.3019	1.49187	0.289438	0.538734	0.805503	0.805503
80543	NONHSAT192370.1	0.051656	0.999963	-1.60257	0.823525	1.59107	1.45703	0.587812	0.270392	0.429477	0.429477
45050	NONHSAT149319.1	0.0516691	0.999963	0.332882	0.17107	3.92529	0.0513128	0.0252674	-0.00268038	0.0186302	0.0186302
29836	NONHSAT096706.2	0.0516802	0.999963	0.242914	0.124841	4.64592	0.0290362	0.0134326	0.000734924	0.00994529	0.00994529
104629	NONHSAT221369.1	0.0516827	0.999963	-1.66838	0.857438	1.47459	1.71728	0.436974	0.665827	0.554358	0.665827
51031	NONHSAT156589.1	0.0517068	0.999963	-1.61614	0.830679	1.41733	1.44789	0.407146	0.423249	0.627895	0.627895
22667	NONHSAT077092.2	0.0517204	0.999963	-1.69832	0.872967	1.66828	1.73487	0.78091	0.306074	0.362196	0.362196
73749	NONHSAT184092.1	0.0517331	0.999963	-0.450171	0.231409	3.58034	0.125056	0.0473267	0.0329984	0.0254367	0.0329984
60284	NONHSAT167636.1	0.0517672	0.999963	-0.639835	0.328953	2.52561	0.189262	0.0963264	-0.0132699	0.065989	0.065989
58334	NONHSAT165204.1	0.0518111	0.999963	-0.644094	0.331205	2.66923	0.235611	0.10719	0.0317517	0.0573549	0.0573549
91568	NONHSAT205803.1	0.0518141	0.999963	0.623031	0.320378	2.62661	0.234133	0.0944827	0.0526206	0.0594802	0.0594802
33780	NONHSAT104685.2	0.0518433	0.999963	0.58437	0.300535	2.8306	0.210832	0.0688405	0.0666416	0.0494077	0.0666416
105179	NONHSAT221971.1	0.0518797	0.999963	0.335489	0.172565	3.78479	0.0695003	0.0228972	0.0217709	0.0211853	0.0217709
103583	NONHSAT220048.1	0.0518904	0.999963	0.563507	0.289864	2.85539	0.14814	0.0779227	-0.011826	0.0481088	0.0481088
77477	NONHSAT188596.1	0.0519025	0.999963	0.285062	0.146641	4.51458	0.0501825	0.0110627	0.0211928	0.0111026	0.0211928
93298	NONHSAT207844.1	0.0519177	0.999963	0.174197	0.089616	5.2376	0.0149257	0.00580653	0.00147136	0.00624	0.00624
60594	NONHSAT167970.1	0.0519476	0.999963	-0.50777	0.261257	2.96387	0.100512	0.0589158	-0.0299626	0.0434668	0.0434668
31460	NONHSAT099473.2	0.0519608	0.999963	-0.978333	0.503398	2.12357	0.295417	0.247375	-0.237029	0.13274	0.13274
35200	NONHSAT115404.2	0.0519856	0.999963	0.0937428	0.0482401	7.61208	0.00386309	0.00104701	0.000486471	0.00244366	0.00244366
6075	NONHSAT023216.2	0.0520533	0.999963	-0.21966	0.11307	4.73119	0.0220993	0.00990759	-0.000377315	0.00926953	0.00926953
24330	NONHSAT077315.2	0.0520537	0.999963	-2.86508	1.4748	2.21396	5.07264	1.49928	1.76327	0.111017	1.76327
68373	NONHSAT177268.1	0.0520827	0.999963	-0.303021	0.156	4.08075	0.0390858	0.020309	-0.00588506	0.0161947	0.0161947
97596	NONHSAT213051.1	0.0521067	0.999963	-2.55422	1.31508	3.44373	3.3577	2.56548	-0.814874	0.0286838	0.0286838
94632	NONHSAT209567.1	0.0521213	0.999963	-0.233566	0.120263	4.73803	0.0287629	0.012477	0.00301919	0.00921773	0.00921773
25863	NONHSAT083034.2	0.0521277	0.999963	-1.81947	0.936869	1.15193	2.04641	0.125665	1.19092	1.10853	1.19092
7459	NONHSAT025079.2	0.0521633	0.999963	-0.627956	0.323391	2.72552	0.211663	0.102145	0.0145607	0.0547282	0.0547282
64289	NONHSAT172376.1	0.0521691	0.999963	0.239544	0.123366	4.51999	0.0267897	0.0117767	0.000192502	0.011052	0.011052
23423	NONHSAT071879.2	0.0522077	0.999963	-0.961085	0.495043	2.01625	0.283139	0.200798	-0.193256	0.166803	0.166803
98361	NONHSAT214038.1	0.0522125	0.999963	-0.568595	0.292882	2.77119	0.145372	0.0761203	-0.0156435	0.0525498	0.0525498
66079	NONHSAT174531.1	0.0522184	0.999963	0.337801	0.174005	3.76112	0.0453535	0.0237649	-0.00986421	0.0216519	0.0216519
46015	NONHSAT150532.1	0.0522219	0.999963	-2.62719	1.35332	1.87927	4.15557	2.52125	0.0848999	0.225949	0.225949
63818	NONHSAT171835.1	0.0522825	0.999963	0.801735	0.413095	2.14486	0.325466	0.128858	0.0369328	0.127113	0.127113
79553	NONHSAT191124.1	0.05229	0.999963	-2.21449	1.14105	1.03279	2.12092	0.529724	0.282447	1.42328	1.42328
38732	NONHSAT122658.2	0.0523295	0.999963	-0.598709	0.308547	2.98333	0.221777	0.0620524	0.0807496	0.0427656	0.0807496
64523	NONHSAT172640.1	0.0523446	0.999963	2.16762	1.11716	1.48611	2.90723	0.535124	1.33695	0.540597	1.33695
35701	NONHSAT108023.2	0.0523453	0.999963	0.618735	0.318889	2.55986	0.187395	0.0890821	0.00159887	0.063453	0.063453
87870	NONHSAT201407.1	0.0523468	0.999963	0.16076	0.0828546	5.42273	0.0119296	0.00483565	0.000384843	0.00546168	0.00546168
1721	NONHSAT009877.2	0.0523526	0.999963	0.195335	0.100677	6.06289	0.0236096	0.00429545	0.0109082	0.00366726	0.0109082
103194	NONHSAT219577.1	0.0523794	0.999963	-0.385176	0.198544	4.11818	0.0918121	0.0256868	0.033443	0.0156632	0.033443
2902	NONHSAT006505.2	0.0523914	0.999963	-2.88108	1.48517	0.747394	2.56039	0.755284	-0.667539	2.5533	2.5533
32289	NONHSAT103234.2	0.0524066	0.999963	-2.88902	1.48935	0.751362	2.51021	0.794272	-0.786427	2.533	2.533
31529	NONHSAT005626.2	0.0524185	0.999963	-0.352176	0.181564	3.93642	0.0663221	0.0310051	0.0053872	0.018443	0.018443
37077	NONHSAT119778.2	0.0524226	0.999963	-1.87195	0.9651	1.19018	2.16896	0.268671	1.12845	1.02231	1.12845
37960	NONHSAT124149.2	0.0524249	0.999963	0.558177	0.287775	2.78278	0.169216	0.0722514	0.0224325	0.0519705	0.0519705
38075	NONHSAT118821.2	0.0524773	0.999963	-3.4422	1.77507	2.78696	7.33566	2.12579	2.6005	0.0517578	2.6005
105208	NONHSAT222000.1	0.052505	0.999963	0.542493	0.279784	3.00394	0.15366	0.0753658	0.00634739	0.042053	0.042053
81449	NONHSAT193464.1	0.0525176	0.999963	0.2159	0.111354	4.76911	0.0229661	0.00961277	0.00161504	0.00898675	0.00898675
37865	NONHSAT123751.2	0.052524	0.999963	-0.598476	0.308681	2.63912	0.179388	0.0840926	0.00582697	0.0588338	0.0588338
55201	NONHSAT161527.1	0.0525978	0.999963	-0.563635	0.290802	2.9474	0.172583	0.0827637	0.0138334	0.0440852	0.0440852
33830	NONHSAT104904.2	0.0526083	0.999963	-0.31635	0.163225	4.0466	0.0619939	0.0203419	0.0196216	0.0166976	0.0196216
86674	NONHSAT199954.1	0.0526358	0.999963	0.226093	0.116669	6.06171	0.0316694	0.00688923	0.0135283	0.00366957	0.0135283
101072	NONHSAT217178.1	0.0526478	0.999963	-0.323624	0.167006	3.90554	0.0648889	0.0220179	0.0198186	0.0189679	0.0198186
102169	NONHSAT218421.1	0.0526618	0.999963	-1.176	0.606909	2.16807	0.856898	0.191348	0.36116	0.121355	0.36116
56708	NONHSAT163393.1	0.0526794	0.999963	0.483994	0.249798	3.17876	0.0981757	0.0570318	-0.0221561	0.036567	0.036567
87570	NONHSAT201095.1	0.052697	0.999963	0.264448	0.136497	4.33176	0.0332781	0.0149635	0.000409252	0.0129835	0.0129835
89143	NONHSAT202846.1	0.0527	0.999963	0.563831	0.291029	3.16211	0.197009	0.0580321	0.0690148	0.0370853	0.0690148
73994	NONHSAT184407.1	0.052702	0.999963	1.22874	0.634238	1.70235	0.907835	0.267574	0.30104	0.335812	0.335812
14734	NONHSAT142286.2	0.0527102	0.999963	-0.505575	0.26097	2.96289	0.099221	0.0586553	-0.0304811	0.043503	0.043503
37897	NONHSAT123902.2	0.0527178	0.999963	0.220384	0.113763	4.95508	0.0159213	0.0116704	-0.00998218	0.00774243	0.00774243
104498	NONHSAT221223.1	0.0527312	0.999963	0.994714	0.513503	1.9754	0.613259	0.179606	0.215922	0.182437	0.215922
5954	NONHSAT022459.2	0.0528235	0.999963	0.19023	0.0982407	5.19273	0.0164299	0.00802552	-0.0010584	0.00645135	0.00645135
79103	NONHSAT190540.1	0.052839	0.999963	-0.63698	0.328979	2.52387	0.207544	0.0962111	0.0110651	0.0661293	0.0661293
72170	NONHSAT181977.1	0.0528456	0.999963	0.553608	0.285928	2.85985	0.109533	0.074746	-0.0527607	0.0478861	0.0478861
4916	NONHSAT013446.2	0.0529012	0.999963	1.70939	0.883074	1.24917	1.26428	0.267995	0.216595	0.901735	0.901735
61371	NONHSAT168921.1	0.0529153	0.999963	-0.364832	0.188484	4.01986	0.0825623	0.0242566	0.0290328	0.0171035	0.0290328
77781	NONHSAT188972.1	0.0529259	0.999963	1.84729	0.954412	2.05264	2.11682	0.757364	0.608988	0.154166	0.608988
60363	NONHSAT167723.1	0.0529457	0.999963	0.840801	0.434441	2.16871	0.438571	0.14104	0.142069	0.121201	0.142069
20268	NONHSAT060902.2	0.0529887	0.999963	0.231792	0.119788	4.57705	0.0218197	0.0109902	-0.00386333	0.0105336	0.0105336
93007	NONHSAT207464.1	0.0529911	0.999963	-0.399927	0.206681	3.76338	0.0865817	0.0424686	0.00578054	0.021607	0.021607
98208	NONHSAT213852.1	0.0530087	0.999963	2.27326	1.1749	1.4246	2.72813	1.45253	0.0197445	0.618061	0.618061
11840	NONHSAT036256.2	0.0530212	0.999963	-2.44446	1.26345	1.7799	3.70818	0.547581	1.84688	0.282373	1.84688
29841	NONHSAT096724.2	0.0530944	0.999963	0.613138	0.317006	2.70735	0.151808	0.095169	-0.0463865	0.0555705	0.0555705
106040	NONHSAT223088.1	0.0530987	0.999963	0.313504	0.162092	3.96827	0.0500473	0.0214922	0.00421017	0.0179183	0.0179183
96346	NONHSAT211513.1	0.053149	0.999963	0.528511	0.273315	3.54624	0.173438	0.0349143	0.0771372	0.0262083	0.0771372
34318	NONHSAT107755.2	0.0532024	0.999963	0.383739	0.198492	3.61618	0.0678833	0.0344494	-0.00481613	0.024649	0.024649
51625	NONHSAT157363.1	0.0532042	0.999963	2.74618	1.42049	2.04551	4.68382	1.92328	1.10343	0.15655	1.10343
33119	NONHSAT101118.2	0.0532147	0.999963	0.440853	0.228046	3.21382	0.067774	0.0425555	-0.0307199	0.0354522	0.0354522
89846	NONHSAT203735.1	0.0532264	0.999963	-0.627076	0.324392	2.62642	0.219445	0.098355	0.0284923	0.0594904	0.0594904
86153	NONHSAT199295.1	0.0532488	0.999963	-0.348458	0.180278	3.77711	0.0497362	0.0274144	-0.0107777	0.0213356	0.0213356
32942	NONHSAT100376.2	0.0532936	0.999963	-0.178254	0.0922385	5.16499	0.0179532	0.00617509	0.00435093	0.00658683	0.00658683
10581	NONHSAT033756.2	0.0533107	0.999963	0.966315	0.50006	2.1191	0.395126	0.241123	-0.0973761	0.133968	0.133968
6866	NONHSAT021459.2	0.0533191	0.999963	-0.572804	0.296432	2.76995	0.129115	0.0791974	-0.0408434	0.0526108	0.0526108
101285	NONHSAT217442.1	0.0533532	0.999963	-0.441765	0.228651	3.56886	0.111664	0.0527279	0.0136685	0.0256939	0.0256939
105741	NONHSAT222672.1	0.0533544	0.999963	0.557737	0.288678	3.86716	0.193323	0.0829764	0.0420258	0.0196436	0.0420258
26415	NONHSAT084538.2	0.0533586	0.999963	2.03982	1.0558	1.23494	2.33484	0.742557	0.615663	0.929525	0.929525
74412	NONHSAT184996.1	0.053362	0.999963	0.462351	0.239314	3.51662	0.132856	0.034237	0.0516701	0.0268977	0.0516701
104723	NONHSAT221496.1	0.0533721	0.999963	0.3909	0.20234	3.56386	0.088128	0.0356054	0.0172536	0.0258067	0.0258067
81726	NONHSAT193846.1	0.0534095	0.999963	-0.44809	0.231979	3.33492	0.104101	0.0490804	0.00575128	0.0316413	0.0316413
72448	NONHSAT182344.1	0.0534253	0.999963	1.07304	0.555558	2.39854	0.587024	0.382996	-0.0809979	0.0799713	0.0799713
69676	NONHSAT178898.1	0.0534455	0.999963	0.67506	0.349536	2.43462	0.155858	0.107923	-0.0839904	0.0753401	0.0753401
52157	NONHSAT158002.1	0.0534524	0.999963	-0.248715	0.128784	4.42756	0.0352135	0.0129227	0.00789703	0.0119554	0.0119554
17836	NONHSAT054580.2	0.053467	0.999963	0.758503	0.392777	2.28216	0.272225	0.133572	-0.00903778	0.0978386	0.0978386
15311	NONHSAT148160.2	0.0534701	0.999963	0.23703	0.122743	4.61369	0.0349341	0.0108569	0.011742	0.0102157	0.011742
49880	NONHSAT155148.1	0.0534826	0.999963	1.31669	0.68187	1.60549	0.599075	0.281369	-0.182656	0.416052	0.416052
68540	NONHSAT177477.1	0.0535159	0.999963	-0.324353	0.167994	4.10801	0.0635152	0.0265275	0.0134147	0.0158057	0.0158057
105799	NONHSAT222743.1	0.0535763	0.999963	0.234639	0.121559	4.53992	0.0242653	0.0112973	-0.00161147	0.0108677	0.0108677
21975	NONHSAT073897.2	0.0536104	0.999963	0.537446	0.278474	3.0564	0.0898056	0.0759788	-0.0720399	0.0403425	0.0403425
7517	NONHSAT025390.2	0.0536137	0.999963	0.192095	0.0995341	5.05186	0.0217513	0.00768083	0.00567063	0.00717973	0.00717973
31116	NONHSAT097761.2	0.0536241	0.999963	0.71847	0.372291	2.39797	0.197725	0.127854	-0.074273	0.0800472	0.0800472
91920	NONHSAT206173.1	0.0536583	0.999963	-0.580468	0.300826	3.32847	0.209678	0.0619533	0.0737908	0.0318296	0.0737908
79089	NONHSAT190525.1	0.0536703	0.999963	0.410718	0.212863	3.42821	0.0961747	0.038884	0.0180761	0.0290823	0.0290823
29290	NONHSAT093627.2	0.0536723	0.999963	-0.371485	0.192532	3.65778	0.045324	0.0318419	-0.0269372	0.0237608	0.0237608
70843	NONHSAT180217.1	0.0537304	0.999963	-0.29995	0.155495	4.14146	0.0440216	0.0209256	0.000362568	0.0153425	0.0153425
54293	NONHSAT160517.1	0.0537322	0.999963	0.404822	0.209862	3.70763	0.102015	0.0301832	0.0358801	0.0227279	0.0358801
93123	NONHSAT207610.1	0.0537329	0.999963	-0.623895	0.323432	2.59633	0.16496	0.0957568	-0.0355234	0.0611555	0.0611555
82783	NONHSAT195206.1	0.0537524	0.999963	-0.852259	0.441853	2.32769	0.452185	0.16299	0.129862	0.0902464	0.129862
51241	NONHSAT156872.1	0.0537532	0.999963	1.90066	0.9854	1.2314	2.24897	0.407519	1.049	0.936562	1.049
84785	NONHSAT197679.1	0.0537542	0.999963	-0.499105	0.258763	3.01427	0.155081	0.0584299	0.0420073	0.0417056	0.0420073
51121	NONHSAT156716.1	0.0537567	0.999963	-0.769968	0.399197	2.27346	0.263023	0.139645	-0.0331851	0.0993921	0.0993921
14555	NONHSAT141152.2	0.0537824	0.999963	0.772423	0.400513	2.30812	0.204651	0.147212	-0.115138	0.0934035	0.0934035
103500	NONHSAT219950.1	0.0538367	0.999963	-0.684556	0.355033	3.69931	0.291843	0.0746821	0.114391	0.0228982	0.114391
64242	NONHSAT172329.1	0.0538538	0.999963	0.574641	0.298049	2.70144	0.130612	0.0774052	-0.0379698	0.0558444	0.0558444
84927	NONHSAT197834.1	0.0538623	0.999963	0.819886	0.425265	2.15011	0.207683	0.145499	-0.137975	0.125776	0.125776
74765	NONHSAT185464.1	0.0538887	0.999963	0.412694	0.214083	3.56286	0.0936824	0.0429176	0.0103168	0.0258295	0.0258295
2618	NONHSAT004404.2	0.0539064	0.999963	-0.753409	0.390856	3.45332	0.353609	0.180101	0.0490516	0.0284409	0.0490516
54636	NONHSAT160943.1	0.0539138	0.999963	1.22027	0.633073	1.69762	0.695637	0.261807	0.0493467	0.339364	0.339364
73431	NONHSAT183677.1	0.0539299	0.999963	0.169065	0.0877166	5.5151	0.0146717	0.00641698	0.00120399	0.00512431	0.00512431
81684	NONHSAT193796.1	0.0539311	0.999963	2.07203	1.07504	1.29296	2.37709	0.912462	0.448921	0.821111	0.821111
54110	NONHSAT160292.1	0.0539321	0.999963	2.1487	1.11483	1.2484	2.34382	0.961054	0.237375	0.903217	0.903217
1450	NONHSAT008549.2	0.053946	0.999963	0.466806	0.242211	5.99296	0.135772	0.00258149	0.0854178	0.00380982	0.0854178
68469	NONHSAT177397.1	0.053951	0.999963	-1.25795	0.652726	1.61049	0.581472	0.227581	-0.094158	0.411497	0.411497
106682	NONHSAT223938.1	0.053956	0.999963	0.321603	0.166877	4.04357	0.0356369	0.0250288	-0.0192683	0.016743	0.016743
47591	NONHSAT152564.1	0.0539665	0.999963	0.604619	0.313745	2.99334	0.140711	0.105238	-0.0664357	0.0424159	0.0424159
28988	NONHSAT091795.2	0.0539673	0.999963	1.12988	0.586311	2.72796	0.7955	0.102467	0.413173	0.0546143	0.413173
57525	NONHSAT164374.1	0.0539707	0.999963	-0.457405	0.237358	3.12079	0.100729	0.046154	0.00130058	0.0383539	0.0383539
94487	NONHSAT209366.1	0.0539879	0.999963	-3.52405	1.82884	2.89615	7.73924	0.764646	4.25232	0.0461897	4.25232
26749	NONHSAT083475.2	0.05401	0.999963	0.719271	0.373307	2.59908	0.322435	0.13332	0.0757166	0.0609958	0.0757166
86209	NONHSAT199367.1	0.0540111	0.999963	0.237201	0.123109	4.67193	0.0194555	0.0130008	-0.0097805	0.00973312	0.00973312
56250	NONHSAT162812.1	0.0540685	0.999963	-1.82989	0.949957	1.62846	2.08745	0.742486	0.611142	0.395506	0.611142
8088	NONHSAT029146.2	0.054091	0.999963	-0.332484	0.17262	3.94083	0.0683938	0.026327	0.0177107	0.0183693	0.0183693
23417	NONHSAT071842.2	0.0541207	0.999963	0.628912	0.32656	2.64105	0.200667	0.101226	0.00128384	0.0587362	0.0587362
105984	NONHSAT223008.1	0.0541292	0.999963	-0.222453	0.115512	4.64721	0.0234274	0.0100798	0.000647479	0.00993462	0.00993462
104124	NONHSAT220752.1	0.0541629	0.999963	-0.238701	0.123966	5.38983	0.0355347	0.0053046	0.0177469	0.00558962	0.0177469
56051	NONHSAT162578.1	0.054191	0.999963	0.777552	0.403859	2.36634	0.350437	0.160222	0.0511044	0.0844309	0.0844309
98824	NONHSAT214544.1	0.0542217	0.999963	-0.46146	0.239712	3.24163	0.0788849	0.0516557	-0.0329042	0.0345372	0.0345372
31722	NONHSAT100645.2	0.0542493	0.999963	-1.89266	0.983284	1.29079	2.23487	0.313865	1.1364	0.824932	1.1364
12095	NONHSAT037415.2	0.0542729	0.999963	0.38328	0.199142	3.51265	0.0660459	0.0324947	-0.00502599	0.0269918	0.0269918
48261	NONHSAT153431.1	0.0543025	0.999963	-0.347543	0.180597	3.70505	0.0628403	0.0261421	0.00711347	0.0227807	0.0227807
6183	NONHSAT023712.2	0.0543235	0.999963	-2.31341	1.20224	1.63679	3.34002	0.979839	1.18824	0.388302	1.18824
105295	NONHSAT222091.1	0.0543756	0.999963	0.185808	0.0965823	5.086	0.0210615	0.00699846	0.00638169	0.00699374	0.00699374
87361	NONHSAT200881.1	0.0543765	0.999963	-1.82083	0.946463	1.57806	2.06958	0.84675	0.496938	0.441954	0.496938
55001	NONHSAT161318.1	0.0543911	0.999963	0.578166	0.300547	2.77011	0.185812	0.08289	0.0240214	0.052603	0.052603
105337	NONHSAT222134.1	0.0543959	0.999963	0.533925	0.277555	3.00843	0.177967	0.0559924	0.0595629	0.0419014	0.0595629
38162	NONHSAT119455.2	0.0544585	0.999963	-0.886877	0.461153	2.08613	0.49116	0.174408	0.144586	0.143527	0.144586
33058	NONHSAT100825.2	0.05454	0.999963	0.960526	0.499618	3.80688	0.576325	0.129956	0.244471	0.020759	0.244471
76485	NONHSAT187538.1	0.0546257	0.999963	0.753559	0.392103	2.45234	0.354849	0.10296	0.127657	0.0731926	0.127657
34396	NONHSAT108129.2	0.0546274	0.999963	-0.341227	0.177553	3.77631	0.0494966	0.0259365	-0.0077293	0.0213513	0.0213513
22223	NONHSAT075002.2	0.0546561	0.999963	-0.802764	0.417758	2.46943	0.402755	0.142864	0.118919	0.0712472	0.118919
55925	NONHSAT162424.1	0.0546678	0.999963	-0.522463	0.271903	3.0987	0.170608	0.0468415	0.0640551	0.0390297	0.0640551
34101	NONHSAT106732.2	0.0546836	0.999963	-0.185989	0.0967995	5.06378	0.0157241	0.00694113	-0.00025788	0.00711408	0.00711408
83920	NONHSAT196739.1	0.0547121	0.999963	-2.66389	1.38661	1.8958	4.43612	2.36481	0.519215	0.21774	0.519215
1787	NONHSAT010236.2	0.0547153	0.999963	0.650334	0.338517	2.98259	0.200833	0.129098	-0.0366583	0.0427918	0.0427918
20917	NONHSAT067598.2	0.0547344	0.999963	0.390093	0.20307	3.58699	0.0604995	0.0365672	-0.0180074	0.0252888	0.0252888
85857	NONHSAT198926.1	0.0547475	0.999963	0.687174	0.35774	2.69087	0.295236	0.0792505	0.112716	0.0563358	0.112716
64542	NONHSAT172662.1	0.0547685	0.999963	-0.273564	0.142429	4.86776	0.0467942	0.0125689	0.01786	0.00829837	0.01786
80257	NONHSAT191970.1	0.0547706	0.999963	-0.367018	0.191086	3.66443	0.0627444	0.0311499	-0.00323258	0.023621	0.023621
91700	NONHSAT205939.1	0.0547892	0.999963	0.0991858	0.0516446	6.71357	0.00460407	0.00122709	0.000838816	0.00277367	0.00277367
46264	NONHSAT150850.1	0.0548487	0.999963	-1.20635	0.628282	1.94885	0.910268	0.246281	0.345826	0.19347	0.345826
61551	NONHSAT169177.1	0.0548573	0.999963	-0.637115	0.33183	2.47465	0.212105	0.0944776	0.0184352	0.0706891	0.0706891
34368	NONHSAT108043.2	0.0549082	0.999963	0.545576	0.284213	4.52169	0.186228	0.0124155	0.10875	0.0110361	0.10875
23341	NONHSAT071268.2	0.0549118	0.999963	-1.81214	0.944031	1.30572	1.37625	0.537858	-0.0489806	0.798935	0.798935
63595	NONHSAT171573.1	0.0549849	0.999963	-0.423596	0.220738	4.79282	0.0977473	0.0642729	-0.00937623	0.00881517	0.00881517
95653	NONHSAT210742.1	0.0550268	0.999963	0.46529	0.242507	3.14253	0.0923213	0.0505263	-0.0163104	0.0376884	0.0376884
68534	NONHSAT177471.1	0.0550581	0.999963	-0.229506	0.119633	4.56111	0.0199644	0.0107925	-0.00558934	0.0106755	0.0106755
28886	NONHSAT091145.2	0.0550644	0.999963	0.473262	0.2467	3.08634	0.0775427	0.0518817	-0.0389447	0.03941	0.03941
23763	NONHSAT074172.2	0.0551019	0.999963	2.67686	1.3956	2.02653	4.48692	0.436785	2.48477	0.163115	2.48477
46745	NONHSAT151486.1	0.055181	0.999963	-0.522977	0.272746	2.98383	0.0956613	0.0688379	-0.0518257	0.0427481	0.0427481
28197	NONHSAT093619.2	0.0551884	0.999963	-2.22969	1.16288	1.54739	3.11419	0.965299	1.06313	0.472752	1.06313
54575	NONHSAT160860.1	0.0552037	0.999963	-1.02402	0.534105	1.96761	0.656908	0.205207	0.222695	0.185601	0.222695
[truncated: 63,536 more rows]
